# Supplementary material for: Exploration of Alternative Splicing (AS) Events in MDV-Infected Chicken Spleens
Source: Genes (Basel). 2021 Nov 23;12(12):1857. doi: 10.3390/genes12121857 (PMC8701255; doi:10.3390/genes12121857)
Supplement: Supplementary file 1 [file genes-12-01857-s001.zip]

Archive with 6 entries (6 files):
- SupplementaryTable S6.xlsx
- Supplementary Table S5.xlsx
- Supplementary Table S4.xlsx
- Supplementary Table S3.xlsx
- Supplementary Table S2.xlsx
- Supplementary Table S1.xlsx
