# Supplementary material for: Exploration of Alternative Splicing (AS) Events in MDV-Infected Chicken Spleens
Source: Genes (Basel). 2021 Nov 23;12(12):1857. doi: 10.3390/genes12121857 (PMC8701255; doi:10.3390/genes12121857)
Supplement: Supplementary file 1 [file genes-12-01857-s001.zip › SupplementaryTable S6.xlsx]

## Sheet: 501 circRNAs
Supplemenatry 6 501 circular RNAs from 287 genes that generate linear and circular transcripts simultaneously
circ_ID	sourc_gene	SS_readcount	NS_readcount	log2FoldChange(SS_vs_NS)	pval(SS_vs_NS)	qval(SS_vs_NS)	significant(SS_vs_NS)	TS_readcount	NS_readcount	log2FoldChange(TS_vs_NS)	pval(TS_vs_NS)	qval(TS_vs_NS)	significant(TS_vs_NS)	TS_readcount	SS_readcount	log2FoldChange(TS_vs_SS)	pval(TS_vs_SS)	qval(TS_vs_SS)	significant(TS_vs_SS)	TS1.readcount	TS2.readcount	TS3.readcount	TS4.readcount	TS5.readcount	TS6.readcount	NS1.readcount	NS2.readcount	NS3.readcount	NS4.readcount	NS5.readcount	SS1.readcount	SS2.readcount	SS3.readcount	SS4.readcount	SS5.readcount	TS1.tpm	TS2.tpm	TS3.tpm	TS4.tpm	TS5.tpm	TS6.tpm	NS1.tpm	NS2.tpm	NS3.tpm	NS4.tpm	NS5.tpm	SS1.tpm	SS2.tpm	SS3.tpm
novel_circ_0004717	ENSGALG00000009905	6.38882	3.50926	0.42202	0.32741	NA	NA	2.10816	2.7705	-0.06089	0.93148	0.96131	FALSE	1.92509	4.16944	-0.42772	0.48927	0.78766	FALSE	7	0	0	11	0	0	2	4	3	4	7	0	2	2	7	16	96.6277	0	0	198.908	0	0	26.0041	61.5593	41.4726	45.4246	100.865	0	46.9252	22.2618
novel_circ_0002450	ENSGALG00000001157	13.018	7.93612	0.4731	0.24597	NA	NA	1.71598	6.16013	-1.0185	0.16603	0.35836	FALSE	1.55971	8.8744	-1.5115	0.0060084	0.088363	FALSE	0	0	0	7	0	10	14	0	20	9	4	7	5	19	21	13	0	0	0	126.578	0	117.75	182.029	0	276.484	102.205	57.6369	166.196	117.313	211.487
novel_circ_0006387	ENSGALG00000042598	8.93163	6.93437	0.2058	0.62484	NA	NA	7.66307	5.38678	0.21483	0.73343	0.85153	FALSE	7.04252	6.01693	-0.07426	0.8806	0.95664	FALSE	7	3	4	8	0	10	16	12	0	6	5	6	5	6	8	13	96.6277	395.57	451.365	144.66	0	117.75	208.033	184.678	0	68.1369	72.0461	142.454	117.313	66.7854
novel_circ_0007904	ENSGALG00000035239	7.65191	13.8893	-0.24949	0.5253	NA	NA	4.30207	10.8682	-0.83362	0.19398	0.38779	FALSE	4.01842	5.3608	-0.090493	0.86696	0.95545	FALSE	32	0	0	4	0	7	10	9	34	19	9	0	15	24	0	0	441.727	0	0	72.3301	0	82.4247	130.02	138.508	470.022	215.767	129.683	0	351.939	267.142
novel_circ_0004407	ENSGALG00000017333	11.9339	13.0906	-0.048681	0.90179	NA	NA	5.23602	10.3175	-0.63763	0.17794	0.36872	FALSE	4.80983	8.31421	-0.47328	0.3637	0.6934	FALSE	9	0	0	7	11	14	10	8	10	23	26	4	5	31	29	2	124.236	0	0	126.578	350.508	164.849	130.02	123.119	138.242	261.191	374.64	94.969	117.313	345.058
novel_circ_0014410	ENSGALG00000012421	4.7313	6.49235	-0.21702	0.60589	NA	NA	1.28798	5.1052	-1.1236	0.08485	0.23709	FALSE	1.19177	3.21367	-0.53434	0.38692	0.70878	FALSE	3	0	0	0	0	12	3	7	8	13	7	0	0	12	11	5	41.4119	0	0	0	0	141.299	39.0061	107.729	110.593	147.63	100.865	0	0	133.571
novel_circ_0008592	ENSGALG00000040783	5.46149	4.68523	0.095449	0.81612	NA	NA	5.93104	3.66546	0.72293	0.18995	0.38327	FALSE	5.46568	3.65826	0.55377	0.3075	0.64345	FALSE	19	0	2	8	0	19	8	3	4	4	8	3	3	3	5	9	262.275	0	225.683	144.66	0	223.724	104.016	46.1695	55.2967	45.4246	115.274	71.2268	70.3878	33.3927
novel_circ_0006498	ENSGALG00000040030	15.9175	10.2303	0.55062	0.086881	NA	NA	13.8331	8.02521	0.56906	0.2151	0.41305	FALSE	12.6748	10.9713	0.030075	0.94343	0.98062	FALSE	4	3	6	13	16	23	11	13	6	16	13	13	7	30	20	10	55.2158	395.57	677.048	235.073	509.83	270.824	143.022	200.068	82.9451	181.698	187.32	308.649	164.238	333.927
novel_circ_0017045	ENSGALG00000023089	12.9831	23.9961	-0.69333	0.047812	NA	NA	5.63394	18.7326	-1.661	0.0014037	0.014911	TRUE	5.2085	8.95225	-0.84923	0.05345	0.28886	FALSE	8	4	0	8	0	10	42	25	29	8	31	11	7	17	20	8	110.432	527.426	0	144.66	0	117.75	546.086	384.746	400.901	90.8492	446.686	261.165	164.238	189.225
novel_circ_0000059	ENSGALG00000006505	56.2977	52.3659	0.079179	0.81136	0.94538	FALSE	50.5037	41.0219	0.27898	0.46736	0.65475	FALSE	46.3532	38.5859	0.25605	0.41369	0.72678	FALSE	75	6	19	71	24	131	35	87	65	89	24	46	43	83	34	48	1035.3	791.139	2143.99	1283.86	764.745	1542.52	455.071	1338.91	898.572	1010.7	345.821	1092.14	1008.89	923.865
novel_circ_0005280	ENSGALG00000013210	14.7383	23.2656	-0.56122	0.059847	0.38384	FALSE	9.80443	18.2527	-0.68449	0.03681	0.14219	FALSE	8.97996	10.1055	-0.022194	0.95411	0.98253	FALSE	15	0	3	19	6	30	23	27	22	33	29	9	10	31	10	12	207.059	0	338.524	343.568	191.186	353.249	299.047	415.525	304.132	374.753	417.867	213.68	234.626	345.058
novel_circ_0009308	ENSGALG00000016531	30.9948	24.786	0.32348	0.22073	0.66311	FALSE	14.1773	19.3864	-0.39767	0.2283	0.42982	FALSE	13.0426	21.2723	-0.63498	0.075558	0.33968	FALSE	21	5	0	26	17	18	32	28	28	28	26	11	20	60	47	23	289.883	659.283	0	470.146	541.695	211.949	416.065	430.915	387.077	317.972	374.64	261.165	469.252	667.854
novel_circ_0014961	ENSGALG00000002246	20.6304	17.5145	0.14906	0.7153	0.89619	FALSE	15.1762	13.5777	0.19831	0.76087	0.86734	FALSE	13.9611	14.0151	0.17203	0.69732	0.88958	FALSE	29	0	0	17	26	57	34	28	21	16	0	16	12	21	18	24	400.315	0	0	307.403	828.474	671.173	442.069	430.915	290.308	181.698	0	379.876	281.551	233.749
novel_circ_0002239	ENSGALG00000000950	4.29055	7.25154	-0.49014	0.2232	NA	NA	3.02802	5.65971	-0.41583	0.43278	0.62816	FALSE	2.8057	2.88864	0.19156	0.73412	0.91208	FALSE	12	0	0	2	2	14	10	7	5	16	5	0	2	7	7	6	165.647	0	0	36.1651	63.7288	164.849	130.02	107.729	69.1209	181.698	72.0461	0	46.9252	77.9163
novel_circ_0015165	ENSGALG00000004273	8.03459	7.05837	0.12876	0.73126	NA	NA	7.11892	5.56739	0.22242	0.61275	0.76667	FALSE	6.55605	5.53705	0.12202	0.76306	0.92319	FALSE	11	2	2	6	6	13	4	4	10	9	14	5	7	8	13	5	151.844	263.713	225.683	108.495	191.186	153.074	52.0082	61.5593	138.242	102.205	201.729	118.711	164.238	89.0472
novel_circ_0015162	ENSGALG00000004273	10.4576	15.0106	-0.43785	0.19179	NA	NA	6.95303	11.7641	-0.57781	0.16232	0.3521	FALSE	6.40048	7.23976	-0.020299	0.96055	0.98253	FALSE	16	0	2	5	9	17	16	11	27	12	20	8	10	15	11	5	220.863	0	225.683	90.4126	286.779	200.174	208.033	169.288	373.253	136.274	288.184	189.938	234.626	166.963
novel_circ_0015160	ENSGALG00000004273	12.333	14.3101	-0.14791	0.72565	NA	NA	5.46889	11.2572	-0.60759	0.21677	0.41459	FALSE	5.04545	8.5547	-0.35419	0.54578	0.81488	FALSE	14	0	0	5	5	29	8	24	18	13	17	21	7	0	15	6	193.255	0	0	90.4126	159.322	341.474	104.016	369.356	248.835	147.63	244.957	498.587	164.238	0
novel_circ_0007729	ENSGALG00000007694	7.40802	9.55748	-0.25667	0.51452	NA	NA	2.75882	7.50061	-0.83111	0.21589	0.41365	FALSE	2.57396	5.01703	-0.41051	0.49549	0.79042	FALSE	16	0	0	0	0	14	10	8	17	4	15	2	5	5	14	9	220.863	0	0	0	0	164.849	130.02	123.119	235.011	45.4246	216.138	47.4845	117.313	55.6545
novel_circ_0007725	ENSGALG00000007579	0	5.29335	-1.6966	7.31e-05	NA	NA	0.566393	4.16029	-1.6566	0.014124	0.075949	FALSE	0.530024	0	0.61372	0.2032	NA	NA	4	0	0	0	0	2	3	11	7	3	5	0	0	0	0	0	55.2158	0	0	0	0	23.5499	39.0061	169.288	96.7693	34.0685	72.0461	0	0	0
novel_circ_0007626	ENSGALG00000031741	9.59357	8.0138	0.14953	0.68168	NA	NA	4.04029	6.26018	-0.53644	0.2845	0.49146	FALSE	3.72554	6.55756	-0.61703	0.18902	0.51333	FALSE	7	2	0	8	0	10	11	3	14	10	9	7	8	7	11	9	96.6277	263.713	0	144.66	0	117.75	143.022	46.1695	193.539	113.562	129.683	166.196	187.701	77.9163
novel_circ_0008548	ENSGALG00000012681	100.89	105.213	-0.065346	0.77247	0.92658	FALSE	83.3615	82.3784	0.092618	0.71717	0.84636	FALSE	76.7315	68.9642	0.22184	0.40252	0.72195	FALSE	195	11	10	132	78	186	108	132	136	130	96	85	58	110	110	95	2691.77	1450.42	1128.41	2386.89	2485.42	2190.14	1404.22	2031.46	1880.09	1476.3	1383.29	2018.09	1360.83	1224.4
novel_circ_0008549	ENSGALG00000012681	12.5021	11.7118	0.062664	0.86505	NA	NA	5.40246	9.19418	-0.42652	0.39129	0.59647	FALSE	4.96102	8.47839	-0.38572	0.35496	0.68626	FALSE	9	0	0	8	10	17	5	21	18	15	7	6	9	15	12	15	124.236	0	0	144.66	318.644	200.174	65.0102	323.186	248.835	170.342	100.865	142.454	211.164	166.963
novel_circ_0008546	ENSGALG00000012681	93.0301	114.335	-0.21718	0.57677	0.85853	FALSE	35.8384	89.0474	-1.1629	0.0056969	0.038944	TRUE	32.926	62.3779	-0.75175	0.077853	0.34189	FALSE	80	5	5	75	35	44	176	128	221	49	70	49	78	53	41	151	1104.32	659.283	564.207	1356.19	1115.25	518.098	2288.36	1969.9	3055.14	556.451	1008.65	1163.37	1830.08	589.938
novel_circ_0004392	ENSGALG00000000845	2.56091	5.88198	-0.73629	0.084635	NA	NA	1.37463	4.60407	-1.1424	0.054758	0.18541	FALSE	1.27328	1.67984	-0.054099	0.93026	0.97566	FALSE	7	0	0	2	2	0	7	7	5	9	6	0	2	0	2	6	96.6277	0	0	36.1651	63.7288	0	91.0143	107.729	69.1209	102.205	86.4553	0	46.9252	0
novel_circ_0004399	ENSGALG00000000845	1.51343	3.2566	-0.41933	0.32754	NA	NA	0.730809	2.55735	-0.87346	0.19668	0.38993	FALSE	0.68131	1.02131	-0.10585	0.85716	NA	NA	4	0	0	0	0	4	3	6	3	2	4	0	0	7	0	2	55.2158	0	0	0	0	47.0998	39.0061	92.3389	41.4726	22.7123	57.6369	0	0	77.9163
novel_circ_0004398	ENSGALG00000000845	48.7595	62.5025	-0.31518	0.22043	0.66311	FALSE	19.9853	49.0758	-1.0365	0.010722	0.064259	FALSE	18.4681	33.324	-0.6017	0.11498	0.41532	FALSE	66	2	0	26	13	71	71	46	53	89	105	20	31	78	70	44	911.061	263.713	0	470.146	414.237	836.022	923.145	707.932	732.682	1010.7	1512.97	474.845	727.341	868.21
novel_circ_0012078	ENSGALG00000015546	19.4753	33.9126	-0.64219	0.063712	0.3913	FALSE	13.2581	26.7196	-0.86979	0.03895	0.14756	FALSE	12.1553	13.5403	-0.061443	0.87356	0.95664	FALSE	27	0	5	25	7	28	18	18	41	67	57	12	22	31	23	6	372.707	0	564.207	452.063	223.051	329.699	234.037	277.017	566.792	760.862	821.326	284.907	516.177	345.058
novel_circ_0012074	ENSGALG00000015546	1.2305	5.84056	-0.83707	0.050145	NA	NA	1.53372	4.57855	-0.89939	0.12412	0.29952	FALSE	1.40637	0.860796	0.30959	0.60432	NA	NA	4	0	0	5	0	6	3	5	13	9	4	0	0	9	0	0	55.2158	0	0	90.4126	0	70.6497	39.0061	76.9491	179.714	102.205	57.6369	0	0	100.178
novel_circ_0012784	ENSGALG00000040464	5.61044	7.66543	-0.28356	0.48163	NA	NA	3.16233	6.02169	-0.48705	0.35761	0.56318	FALSE	2.92468	3.81815	-0.06248	0.9068	0.96791	FALSE	14	0	0	5	3	6	4	4	16	12	9	4	0	11	8	6	193.255	0	0	90.4126	95.5932	70.6497	52.0082	61.5593	221.187	136.274	129.683	94.969	0	122.44
novel_circ_0012284	ENSGALG00000016098	2.2872	2.62241	-0.095964	0.82143	NA	NA	2.80396	2.05421	0.16897	0.78708	0.87963	FALSE	2.58212	1.48684	0.31868	0.60672	0.84656	FALSE	7	0	2	0	2	3	2	3	5	3	2	0	0	0	4	6	96.6277	0	225.683	0	63.7288	35.3249	26.0041	46.1695	69.1209	34.0685	28.8184	0	0	0
novel_circ_0011419	ENSGALG00000010006	17.4216	13.3124	0.19678	0.64785	NA	NA	12.9426	10.5649	0.22958	0.73882	0.85619	FALSE	11.838	11.9334	0.063999	0.8676	0.95545	FALSE	18	0	5	27	9	27	0	23	0	25	28	15	10	11	28	15	248.471	0	564.207	488.228	286.779	317.924	0	353.966	0	283.904	403.458	356.134	234.626	122.44
novel_circ_0007531	ENSGALG00000036490	25.6548	23.2724	0.10907	0.7618	0.91557	FALSE	15.9731	18.1083	-0.084178	0.8116	0.89731	FALSE	14.6604	17.2886	-0.14781	0.72215	0.90571	FALSE	27	0	5	19	19	40	39	23	34	25	13	12	7	20	47	36	372.707	0	564.207	343.568	605.423	470.998	507.08	353.966	470.022	283.904	187.32	284.907	164.238	222.618
novel_circ_0000154	ENSGALG00000032366	52.8437	46.6461	0.16017	0.55081	0.84311	FALSE	49.4987	36.4725	0.44865	0.19194	0.38512	FALSE	45.5187	36.3968	0.31903	0.37706	0.6988	FALSE	80	8	7	55	87	65	54	53	50	77	37	19	57	68	78	33	1104.32	1054.85	789.889	994.539	2772.2	765.372	702.11	815.661	691.209	874.424	533.141	451.103	1337.37	756.901
novel_circ_0005910	ENSGALG00000008010	2.70601	5.01204	-0.54797	0.19055	NA	NA	3.57697	3.92486	-0.43994	0.4515	0.64129	FALSE	3.26098	1.82144	0.3301	0.57887	0.82392	FALSE	0	0	3	4	2	6	4	7	6	9	3	2	0	5	2	4	0	0	338.524	72.3301	63.7288	70.6497	52.0082	107.729	82.9451	102.205	43.2277	47.4845	0	55.6545
novel_circ_0000152	ENSGALG00000032366	136.204	199.527	-0.50108	0.037909	0.31075	FALSE	53.3803	156.725	-1.4552	1.5e-08	2.32e-06	TRUE	49.0994	94.4388	-0.84637	0.0035953	0.061365	FALSE	103	6	14	65	35	157	157	224	248	262	255	95	117	257	148	56	1421.81	791.139	1579.78	1175.36	1115.25	1848.67	2041.32	3447.32	3428.4	2975.31	3674.35	2255.51	2745.13	2860.64
novel_circ_0000395	ENSGALG00000003944	6.1402	3.72782	0.41829	0.3175	NA	NA	1.06842	2.90519	-0.71648	0.27816	0.4826	FALSE	0.986462	4.19279	-1.0881	0.050829	0.28134	FALSE	4	0	0	2	0	5	6	0	8	4	4	4	5	11	2	6	55.2158	0	0	36.1651	0	58.8748	78.0122	0	110.593	45.4246	57.6369	94.969	117.313	122.44
novel_circ_0016497	ENSGALG00000014952	6.87283	8.27715	-0.18806	0.6432	NA	NA	5.29683	6.43103	-0.14038	0.77256	0.87331	FALSE	4.87769	4.81852	0.1045	0.8424	0.94627	FALSE	14	0	2	5	2	17	18	3	8	12	8	4	10	10	9	0	193.255	0	225.683	90.4126	63.7288	200.174	234.037	46.1695	110.593	136.274	115.274	94.969	234.626	111.309
novel_circ_0000398	ENSGALG00000003944	7.94234	6.76193	0.17562	0.65158	NA	NA	2.37754	5.32165	-0.63037	0.29898	0.50617	FALSE	2.19858	5.47554	-0.69269	0.20666	0.54027	FALSE	6	0	0	0	3	14	4	13	4	9	8	8	3	7	15	5	82.8237	0	0	0	95.5932	164.849	52.0082	200.068	55.2967	102.205	115.274	189.938	70.3878	77.9163
novel_circ_0010121	ENSGALG00000011329	4.82478	5.159	-0.05325	0.90035	NA	NA	5.93364	4.04053	0.19113	0.72182	0.84821	FALSE	5.50023	3.39105	0.30272	0.6216	0.85211	FALSE	7	5	0	4	0	12	6	5	5	8	6	9	0	11	4	0	96.6277	659.283	0	72.3301	0	141.299	78.0122	76.9491	69.1209	90.8492	86.4553	213.68	0	122.44
novel_circ_0012271	ENSGALG00000016098	7.76808	6.32701	0.21882	0.59068	NA	NA	2.49214	4.96196	-0.50005	0.44501	0.63694	FALSE	2.28168	5.36576	-0.6474	0.20869	0.54053	FALSE	6	0	0	9	0	9	10	5	0	10	12	3	6	18	10	4	82.8237	0	0	162.743	0	105.975	130.02	76.9491	0	113.562	172.911	71.2268	140.776	200.356
novel_circ_0004095	ENSGALG00000017062	8.1977	11.4163	-0.37827	0.32421	NA	NA	1.16014	8.97317	-1.8939	0.0028768	0.025342	TRUE	1.07857	5.59669	-1.2878	0.020282	0.17417	FALSE	5	0	0	0	0	8	4	13	11	31	9	5	7	11	6	8	69.0198	0	0	0	0	94.1997	52.0082	200.068	152.066	352.041	129.683	118.711	164.238	122.44
novel_circ_0014554	ENSGALG00000004045	87.7638	90.6214	-0.037377	0.89871	0.97013	FALSE	22.3917	70.6499	-1.3979	0.0004893	0.0068852	TRUE	20.5803	60.7573	-1.2641	0.00027062	0.012113	TRUE	52	0	3	39	17	79	158	130	55	95	77	82	48	126	131	42	717.806	0	338.524	705.219	541.695	930.222	2054.32	2000.68	760.33	1078.83	1109.51	1946.86	1126.21	1402.49
novel_circ_0009702	ENSGALG00000004455	11.5454	5.26424	0.73354	0.070499	NA	NA	3.3221	4.10585	-0.024099	0.9699	0.98108	FALSE	3.03908	7.72788	-0.74145	0.19807	0.52646	FALSE	0	0	0	5	5	20	9	5	2	10	5	4	6	5	17	19	0	0	0	90.4126	159.322	235.499	117.018	76.9491	27.6484	113.562	72.0461	94.969	140.776	55.6545
novel_circ_0009705	ENSGALG00000004455	12.9967	15.2569	-0.20263	0.54018	NA	NA	9.84504	11.9542	-0.098428	0.78503	0.8787	FALSE	9.01786	8.79873	0.15081	0.72516	0.90711	FALSE	17	0	3	21	4	30	16	12	20	23	18	3	10	12	20	16	234.667	0	338.524	379.733	127.458	353.249	208.033	184.678	276.484	261.191	259.366	71.2268	234.626	133.571
novel_circ_0001370	ENSGALG00000029896	23.8248	19.1821	0.24877	0.41234	0.77272	FALSE	12.4207	14.9622	-0.31422	0.46093	0.64817	FALSE	11.3897	16.2759	-0.5007	0.23264	0.56855	FALSE	11	5	2	31	3	19	30	12	22	31	18	8	24	28	29	22	151.844	659.283	225.683	560.558	95.5932	223.724	390.061	184.678	304.132	352.041	259.366	189.938	563.103	311.665
novel_circ_0013339	ENSGALG00000005840	38.7467	67.9467	-0.6506	0.044654	0.31856	FALSE	24.3139	52.9937	-0.92716	0.060322	0.19615	FALSE	22.1821	26.9373	-0.17652	0.71802	0.90478	FALSE	10	0	5	61	19	97	107	85	46	104	51	22	21	99	61	11	138.04	0	564.207	1103.03	605.423	1142.17	1391.22	1308.14	635.912	1181.04	734.87	522.33	492.715	1101.96
novel_circ_0013338	ENSGALG00000005840	23.3016	28.6561	-0.23681	0.43409	0.78771	FALSE	18.5505	22.3451	-0.13667	0.64992	0.79211	FALSE	17.0928	15.8309	0.16769	0.63651	0.86079	FALSE	35	4	2	22	13	62	47	24	34	34	27	10	8	48	27	26	483.138	527.426	225.683	397.816	414.237	730.047	611.096	369.356	470.022	386.109	389.049	237.423	187.701	534.283
novel_circ_0014954	ENSGALG00000002246	10.9822	14.5665	-0.31849	0.32266	NA	NA	4.94903	11.4131	-0.72305	0.15582	0.34316	FALSE	4.5546	7.58755	-0.31069	0.54116	0.81123	FALSE	14	0	0	11	0	26	14	20	13	24	13	9	6	22	12	6	193.255	0	0	198.908	0	306.149	182.029	307.796	179.714	272.548	187.32	213.68	140.776	244.88
novel_circ_0003849	ENSGALG00000037015	49.1247	18.9383	1.0179	0.0076668	0.17665	FALSE	5.6094	14.8675	-1.2352	0.013171	0.072616	FALSE	5.19309	34.0621	-2.1162	3.98e-05	0.0031477	TRUE	12	3	0	6	0	17	23	28	12	13	30	45	6	129	69	20	165.647	395.57	0	108.495	0	200.174	299.047	430.915	165.89	147.63	432.277	1068.4	140.776	1435.89
novel_circ_0011363	ENSGALG00000009880	5.32048	4.77487	0.05695	0.89237	NA	NA	6.10459	3.74259	0.89403	0.065371	0.2051	FALSE	5.5945	3.67645	0.63251	0.25218	0.59139	FALSE	12	0	0	15	10	11	5	5	8	3	6	5	6	0	8	3	165.647	0	0	271.238	318.644	129.525	65.0102	76.9491	110.593	34.0685	86.4553	118.711	140.776	0
novel_circ_0000622	ENSGALG00000005872	16.1092	11.1282	0.43718	0.18536	NA	NA	13.5185	8.70185	0.54627	0.11215	0.28278	FALSE	12.4377	10.9489	0.12191	0.74552	0.91716	FALSE	19	4	2	17	17	18	14	10	12	18	11	11	4	18	27	18	262.275	527.426	225.683	307.403	541.695	211.949	182.029	153.898	165.89	204.411	158.501	261.165	93.8504	200.356
novel_circ_0013025	ENSGALG00000011365	4.47178	3.63941	0.19011	0.65069	NA	NA	1.08695	2.8629	-0.79449	0.28739	0.49388	FALSE	0.991466	3.05808	-0.93272	0.12071	0.42703	FALSE	0	0	0	2	4	0	3	5	6	0	6	2	4	6	5	4	0	0	0	36.1651	127.458	0	39.0061	76.9491	82.9451	0	86.4553	47.4845	93.8504	66.7854
novel_circ_0013027	ENSGALG00000011365	30.0316	34.7913	-0.18825	0.48199	0.8069	FALSE	21.7986	27.2555	-0.10789	0.74711	0.86143	FALSE	20.0683	20.4625	0.14264	0.6876	0.88707	FALSE	57	2	0	41	22	58	33	38	37	63	32	20	11	44	40	31	786.826	263.713	0	741.384	701.016	682.948	429.067	584.813	511.495	715.438	461.095	474.845	258.089	489.76
novel_circ_0003441	ENSGALG00000029709	24.7692	26.9597	-0.078547	0.84793	0.96304	FALSE	26.9172	21.1224	0.34225	0.53456	0.70752	FALSE	24.8013	16.8001	0.6244	0.059847	0.30142	FALSE	72	4	2	45	24	55	40	33	0	43	40	9	13	34	36	29	993.885	527.426	225.683	813.714	764.745	647.623	520.082	507.864	0	488.315	576.369	213.68	305.014	378.451
novel_circ_0015174	ENSGALG00000004323	29.6441	24.1313	0.22907	0.4915	0.81059	FALSE	44.2354	18.7444	0.99478	0.046447	0.16527	FALSE	40.8137	20.2087	0.75354	0.098096	0.38124	FALSE	28	29	13	26	14	51	48	23	34	18	15	25	17	40	20	31	386.511	3823.84	1466.94	470.146	446.101	600.523	624.098	353.966	470.022	204.411	216.138	593.556	398.864	445.236
novel_circ_0012266	ENSGALG00000044620	10.2947	6.30745	0.50197	0.18916	NA	NA	7.12368	4.96778	0.6831	0.18696	0.38058	FALSE	6.57305	7.0484	0.18598	0.66399	0.87392	FALSE	26	0	0	12	8	16	4	2	6	15	11	9	3	15	14	9	358.903	0	0	216.99	254.915	188.399	52.0082	30.7796	82.9451	170.342	158.501	213.68	70.3878	166.963
novel_circ_0016784	ENSGALG00000015216	5.53038	6.9703	-0.15123	0.71529	NA	NA	1.78898	5.44053	-0.9663	0.11587	0.28828	FALSE	1.63743	3.81072	-0.58645	0.32808	0.66622	FALSE	6	0	0	8	0	2	9	12	4	12	3	0	3	11	15	3	82.8237	0	0	144.66	0	23.5499	117.018	184.678	55.2967	136.274	43.2277	0	70.3878	122.44
novel_circ_0007751	ENSGALG00000007766	4.89486	1.61353	0.90893	0.033935	NA	NA	6.58872	1.24552	1.6047	0.015009	0.078751	FALSE	6.07805	3.37176	0.33312	0.51113	0.80031	FALSE	9	3	3	3	0	11	4	2	3	0	0	2	3	11	7	3	124.236	395.57	338.524	54.2476	0	129.525	52.0082	30.7796	41.4726	0	0	47.4845	70.3878	122.44
novel_circ_0008957	ENSGALG00000006477	77.2779	74.4431	0.042346	0.85323	0.96304	FALSE	57.9547	58.3835	0.015067	0.95599	0.97437	FALSE	53.377	53.0473	0.045256	0.85372	0.95007	FALSE	138	7	17	63	40	125	73	47	99	120	98	60	45	90	111	60	1904.95	922.996	1918.3	1139.2	1274.58	1471.87	949.149	723.322	1368.59	1362.74	1412.1	1424.54	1055.82	1001.78
novel_circ_0011664	ENSGALG00000010744	10.3203	5.71177	0.57261	0.15884	NA	NA	6.38054	4.44842	0.28359	0.6656	0.80624	FALSE	5.85869	7.14281	-0.37292	0.47029	0.77277	FALSE	14	0	5	5	0	9	8	0	14	8	4	10	3	20	15	5	193.255	0	564.207	90.4126	0	105.975	104.016	0	193.539	90.8492	57.6369	237.423	70.3878	222.618
novel_circ_0009314	ENSGALG00000016531	18.016	15.8217	0.152	0.62237	NA	NA	17.2875	12.4317	0.47866	0.13223	0.31134	FALSE	15.9225	12.4815	0.35719	0.27001	0.60595	FALSE	32	5	2	24	17	28	10	19	21	23	18	14	16	19	28	8	441.727	659.283	225.683	433.981	541.695	329.699	130.02	292.407	290.308	261.191	259.366	332.392	375.402	211.487
novel_circ_0011409	ENSGALG00000010006	12.2765	14.5273	-0.22203	0.48608	NA	NA	4.79798	11.3794	-0.82616	0.073018	0.21735	FALSE	4.44256	8.42053	-0.49418	0.26603	0.60458	FALSE	20	0	0	4	7	10	19	7	18	19	22	10	7	19	12	10	276.079	0	0	72.3301	223.051	117.75	247.039	107.729	248.835	215.767	317.003	237.423	164.238	211.487
novel_circ_0011408	ENSGALG00000010006	6.22889	7.87092	-0.27262	0.47127	NA	NA	2.26513	6.19403	-0.8058	0.16284	0.35283	FALSE	2.10311	4.29393	-0.40165	0.46037	0.76444	FALSE	11	0	0	2	0	11	5	12	10	6	11	5	6	8	5	4	151.844	0	0	36.1651	0	129.525	65.0102	184.678	138.242	68.1369	158.501	118.711	140.776	89.0472
novel_circ_0015319	ENSGALG00000006783	9.33935	14.595	-0.42365	0.24441	NA	NA	1.51889	11.4215	-2.1977	1.23e-05	0.00043599	TRUE	1.40406	6.49954	-1.3674	0.01423	0.14724	FALSE	4	0	0	0	3	6	18	22	11	18	14	3	6	20	22	2	55.2158	0	0	0	95.5932	70.6497	234.037	338.576	152.066	204.411	201.729	71.2268	140.776	222.618
novel_circ_0006836	ENSGALG00000002765	5.22678	1.21775	1.0564	0.014132	NA	NA	2.03659	0.942645	0.90108	0.21734	0.41506	FALSE	1.8642	3.58898	-0.48904	0.33758	0.67472	FALSE	2	0	0	4	4	6	2	0	5	0	0	4	3	7	7	4	27.6079	0	0	72.3301	127.458	70.6497	26.0041	0	69.1209	0	0	94.969	70.3878	77.9163
novel_circ_0010420	ENSGALG00000008725	4.11829	8.28334	-0.71574	0.072837	NA	NA	3.28297	6.4937	-0.45838	0.31872	0.52523	FALSE	3.01823	2.81332	0.33365	0.553	0.81488	FALSE	7	0	0	6	2	17	7	9	11	13	8	3	3	9	0	4	96.6277	0	0	108.495	63.7288	200.174	91.0143	138.508	152.066	147.63	115.274	71.2268	70.3878	100.178
novel_circ_0007522	ENSGALG00000033453	14.3253	11.2363	0.25167	0.44982	NA	NA	34.1259	8.81944	1.7481	4.39e-07	3.07e-05	TRUE	31.3961	9.82066	1.4892	7.52e-07	0.0002212	TRUE	45	12	8	44	28	42	8	6	16	24	13	12	9	19	14	12	621.178	1582.28	902.731	795.631	892.203	494.548	104.016	92.3389	221.187	272.548	187.32	284.907	211.164	211.487
novel_circ_0015320	ENSGALG00000006783	28.4431	32.3069	-0.1298	0.64501	0.88315	FALSE	8.09424	25.338	-1.3322	0.00024822	0.0042023	TRUE	7.47835	19.7394	-1.0805	0.0073944	0.099935	FALSE	19	2	0	8	5	32	35	41	26	42	41	15	22	57	45	10	262.275	263.713	0	144.66	159.322	376.799	455.071	630.983	359.429	476.958	590.778	356.134	516.177	634.461
novel_circ_0000369	ENSGALG00000003705	3.89288	5.08997	-0.1255	0.77036	NA	NA	1.23312	3.99971	-0.84621	0.24716	0.45084	FALSE	1.13465	2.7188	-0.17252	0.69421	0.88958	FALSE	0	0	0	0	0	15	3	4	7	10	6	0	0	7	19	0	0	0	0	0	0	176.624	39.0061	61.5593	96.7693	113.562	86.4553	0	0	77.9163
novel_circ_0004643	ENSGALG00000006356	6.87335	8.23434	-0.16868	0.68512	NA	NA	2.98687	6.4754	-0.59941	0.389	0.59531	FALSE	2.78495	4.78736	-0.29754	0.607	0.84656	FALSE	19	0	0	2	0	10	10	8	0	14	16	9	3	11	8	2	262.275	0	0	36.1651	0	117.75	130.02	123.119	0	158.986	230.548	213.68	70.3878	122.44
novel_circ_0010203	ENSGALG00000012275	10.1527	9.1056	0.11298	0.77346	NA	NA	12.5082	7.13777	0.62463	0.1082	0.27679	FALSE	11.5268	6.91358	0.52923	0.26387	0.60233	FALSE	17	4	3	7	15	20	8	7	15	13	10	10	0	22	7	11	234.667	527.426	338.524	126.578	477.966	235.499	104.016	107.729	207.363	147.63	144.092	237.423	0	244.88
novel_circ_0010206	ENSGALG00000041684	3.34035	5.87038	-0.33878	0.43111	NA	NA	4.20555	4.61561	-0.16943	0.71462	0.84576	FALSE	3.87822	2.33416	0.35786	0.55049	0.81488	FALSE	5	2	0	5	4	9	5	6	5	9	9	0	0	12	11	0	69.0198	263.713	0	90.4126	127.458	105.975	65.0102	92.3389	69.1209	102.205	129.683	0	0	133.571
novel_circ_0014543	ENSGALG00000004045	11.8893	9.31715	0.2404	0.50509	NA	NA	3.10031	7.27298	-1.168	0.021114	0.099898	FALSE	2.86771	8.23397	-1.2615	0.012268	0.13294	FALSE	4	2	0	3	0	10	13	9	7	19	7	16	5	12	15	6	55.2158	263.713	0	54.2476	0	117.75	169.027	138.508	96.7693	215.767	100.865	379.876	117.313	133.571
novel_circ_0001363	ENSGALG00000029896	4.56858	6.58835	-0.2715	0.51382	NA	NA	2.04812	5.13485	-0.8011	0.12902	0.30793	FALSE	1.88057	3.1566	-0.33846	0.55494	0.81488	FALSE	3	0	0	3	3	9	12	8	3	9	6	0	3	6	15	2	41.4119	0	0	54.2476	95.5932	105.975	156.024	123.119	41.4726	102.205	86.4553	0	70.3878	66.7854
novel_circ_0001365	ENSGALG00000029896	12.2066	5.20383	0.84216	0.035072	NA	NA	5.68526	4.08012	0.20209	0.76549	0.86874	FALSE	5.18305	8.34482	-0.75186	0.14913	0.47054	FALSE	4	0	5	10	0	5	8	5	6	0	10	5	12	10	18	11	55.2158	0	564.207	180.825	0	58.8748	104.016	76.9491	82.9451	0	144.092	118.711	281.551	111.309
novel_circ_0001367	ENSGALG00000029896	333.9	376.302	-0.16828	0.29259	0.7112	FALSE	240.572	294.063	-0.28422	0.27078	0.47398	FALSE	220.814	229.822	-0.056839	0.82128	0.94228	FALSE	380	36	84	389	102	538	533	392	382	475	388	224	265	410	458	225	5245.5	4746.84	9478.67	7034.1	3250.17	6334.93	6930.09	6032.81	5280.84	5394.17	5590.78	5318.26	6217.59	4563.67
novel_circ_0000989	ENSGALG00000008294	29.8528	25.736	0.16318	0.61299	0.88016	FALSE	25.1247	20.1482	0.26948	0.49355	0.67692	FALSE	23.0112	20.5002	0.13816	0.6816	0.88376	FALSE	33	4	9	52	16	29	40	31	10	28	38	22	27	25	36	23	455.531	527.426	1015.57	940.291	509.83	341.474	520.082	477.085	138.242	317.972	547.55	522.33	633.491	278.272
novel_circ_0001109	ENSGALG00000005042	18.009	30.1348	-0.46986	0.2454	0.67252	FALSE	12.2577	23.5145	-0.63081	0.33236	0.53949	FALSE	11.4046	12.6077	-0.042609	0.94425	0.98062	FALSE	60	0	0	0	9	53	46	35	40	23	27	7	8	62	33	0	828.237	0	0	0	286.779	624.073	598.094	538.644	552.967	261.191	389.049	166.196	187.701	690.116
novel_circ_0000984	ENSGALG00000008294	4.44463	5.32962	-0.14009	0.74261	NA	NA	2.99357	4.18441	-0.15063	0.83032	0.9102	FALSE	2.72269	3.0775	0.099472	0.86417	0.9549	FALSE	3	0	0	14	0	11	8	3	7	0	12	2	5	10	3	2	41.4119	0	0	253.155	0	129.525	104.016	46.1695	96.7693	0	172.911	47.4845	117.313	111.309
novel_circ_0001038	ENSGALG00000035578	5.53593	3.4186	0.39465	0.35023	NA	NA	4.06448	2.68615	0.064475	0.92589	0.96	FALSE	3.76545	3.80047	-0.16941	0.78417	0.93244	FALSE	0	4	0	0	4	3	3	3	3	6	5	0	9	3	9	4	0	527.426	0	0	127.458	35.3249	39.0061	46.1695	41.4726	68.1369	72.0461	0	211.164	33.3927
novel_circ_0002243	ENSGALG00000000950	5.06643	3.18478	0.38814	0.36778	NA	NA	2.66227	2.51451	0.29167	0.62993	0.77773	FALSE	2.43558	3.48459	-0.23817	0.69297	0.88958	FALSE	2	0	0	5	6	7	3	3	2	2	8	0	0	14	15	3	27.6079	0	0	90.4126	191.186	82.4247	39.0061	46.1695	27.6484	22.7123	115.274	0	0	155.833
novel_circ_0002451	ENSGALG00000001157	4.77146	5.51342	-0.13566	0.73692	NA	NA	2.01904	4.31141	-0.61162	0.33931	0.54709	FALSE	1.85904	3.30543	-0.35583	0.53833	0.81046	FALSE	2	0	0	0	4	12	7	5	2	14	5	2	5	9	6	2	27.6079	0	0	0	127.458	141.299	91.0143	76.9491	27.6484	158.986	72.0461	47.4845	117.313	100.178
novel_circ_0002457	ENSGALG00000001157	13.9929	14.8607	-0.050613	0.90168	NA	NA	5.95766	11.7117	-0.59385	0.35303	0.55884	FALSE	5.47179	9.73557	-0.40639	0.37275	0.69625	FALSE	16	0	0	16	2	23	12	23	0	24	26	11	11	24	20	4	220.863	0	0	289.32	63.7288	270.824	156.024	353.966	0	272.548	374.64	261.165	258.089	267.142
novel_circ_0006345	ENSGALG00000001329	3.2972	2.25178	0.22593	0.59456	NA	NA	6.16713	1.7327	1.0121	0.17178	0.36199	FALSE	5.68331	2.27399	0.59272	0.29103	0.62812	FALSE	4	3	3	0	5	4	6	0	7	0	0	2	3	7	2	2	55.2158	395.57	338.524	0	159.322	47.0998	78.0122	0	96.7693	0	0	47.4845	70.3878	77.9163
novel_circ_0001960	ENSGALG00000003120	2.78152	3.2092	-0.11685	0.78458	NA	NA	6.19014	2.52651	0.84344	0.15666	0.3443	FALSE	5.64079	1.89413	0.91899	0.10787	0.40014	FALSE	2	0	5	10	3	6	2	4	5	2	5	3	0	2	5	3	27.6079	0	564.207	180.825	95.5932	70.6497	26.0041	61.5593	69.1209	22.7123	72.0461	71.2268	0	22.2618
novel_circ_0012277	ENSGALG00000016098	5.69921	5.69771	-0.025909	0.95034	NA	NA	8.4773	4.45957	0.66731	0.17051	0.36108	FALSE	7.78693	3.82426	0.7316	0.10757	0.39979	FALSE	9	2	3	8	10	10	7	0	10	9	8	3	2	8	4	9	124.236	263.713	338.524	144.66	318.644	117.75	91.0143	0	138.242	102.205	115.274	71.2268	46.9252	89.0472
novel_circ_0012274	ENSGALG00000016098	49.6427	53.1911	-0.084436	0.75505	0.91313	FALSE	26.7957	41.4539	-0.6183	0.055532	0.18686	FALSE	24.6563	34.1322	-0.48904	0.048794	0.27762	FALSE	43	6	6	28	32	42	102	31	61	48	66	31	32	81	66	35	593.57	791.139	677.048	506.311	1019.66	494.548	1326.21	477.085	843.275	545.095	951.009	736.01	750.804	901.603
novel_circ_0007745	ENSGALG00000007766	10.0911	12.2497	-0.23965	0.49429	NA	NA	19.8653	9.57356	0.84938	0.058523	0.19362	FALSE	18.3032	6.92561	1.1215	0.0070142	0.097583	FALSE	33	5	9	10	5	49	13	12	11	30	7	8	6	17	9	8	455.531	659.283	1015.57	180.825	159.322	576.973	169.027	184.678	152.066	340.685	100.865	189.938	140.776	189.225
novel_circ_0007744	ENSGALG00000007766	31.6367	40.7367	-0.31886	0.21336	0.65731	FALSE	28.2199	31.8163	-0.23319	0.57519	0.73754	FALSE	26.1179	21.5786	0.16554	0.68551	0.88549	FALSE	58	14	5	16	5	64	55	50	39	59	32	14	19	53	39	31	800.629	1845.99	564.207	289.32	159.322	753.597	715.112	769.491	539.143	670.013	461.095	332.392	445.79	589.938
novel_circ_0007743	ENSGALG00000007766	7.91134	7.22154	0.029009	0.93864	NA	NA	8.48748	5.64747	0.097679	0.87352	0.93247	FALSE	7.79265	5.37866	0.11134	0.8455	0.94768	FALSE	5	3	7	3	0	4	11	5	7	9	10	5	8	7	4	9	69.0198	395.57	789.889	54.2476	0	47.0998	143.022	76.9491	96.7693	102.205	144.092	118.711	187.701	77.9163
novel_circ_0007608	ENSGALG00000031741	7.3099	7.61084	-0.045567	0.90733	NA	NA	7.82614	5.95428	0.25932	0.61475	0.76796	FALSE	7.18814	4.99141	0.35683	0.42152	0.73242	FALSE	16	0	5	6	3	15	5	6	20	9	4	4	5	13	6	7	220.863	0	564.207	108.495	95.5932	176.624	65.0102	92.3389	276.484	102.205	57.6369	94.969	117.313	144.702
novel_circ_0006737	ENSGALG00000000201	18.7316	9.03291	0.7794	0.03253	NA	NA	55.6632	7.11419	2.5688	6.28e-08	7.16e-06	TRUE	51.0697	12.644	1.6305	0.00029703	0.012481	TRUE	31	18	31	50	32	46	7	7	11	10	17	12	12	22	9	26	427.923	2373.42	3498.08	904.126	1019.66	541.648	91.0143	107.729	152.066	113.562	244.957	284.907	281.551	244.88
novel_circ_0007605	ENSGALG00000031741	5.68351	5.8006	0.026688	0.94926	NA	NA	1.18705	4.53833	-1.1627	0.066682	0.20643	FALSE	1.10174	3.98425	-0.79748	0.19775	0.52646	FALSE	8	0	0	3	0	0	7	5	6	10	6	4	3	23	3	0	110.432	0	0	54.2476	0	0	91.0143	76.9491	82.9451	113.562	86.4553	94.969	70.3878	256.011
novel_circ_0008562	ENSGALG00000012685	17.9271	13.03	0.37758	0.26076	NA	NA	11.6102	10.1921	0.39199	0.3591	0.5643	FALSE	10.6655	12.2021	0.034278	0.93255	0.97566	FALSE	25	0	0	21	19	30	18	11	7	26	15	11	5	26	28	19	345.099	0	0	379.733	605.423	353.249	234.037	169.288	96.7693	295.26	216.138	261.165	117.313	289.403
novel_circ_0013906	ENSGALG00000021213	34.758	29.5916	0.20194	0.43827	0.78991	FALSE	29.3018	23.1649	0.45815	0.090637	0.24768	FALSE	26.9764	23.7159	0.30459	0.25965	0.59812	FALSE	62	4	4	39	26	83	32	22	47	39	32	17	25	56	34	34	855.845	527.426	451.365	705.219	828.474	977.321	416.065	338.576	649.737	442.89	461.095	403.618	586.565	623.33
novel_circ_0008742	ENSGALG00000012898	15.486	31.5343	-0.872	0.0070558	0.17665	FALSE	12.1107	24.7429	-0.70303	0.09629	0.25666	FALSE	11.1609	10.7933	0.24026	0.60578	0.84656	FALSE	32	0	0	16	12	53	32	20	28	63	44	17	13	22	16	4	441.727	0	0	289.32	382.373	624.073	416.065	307.796	387.077	715.438	634.006	403.618	305.014	244.88
novel_circ_0008745	ENSGALG00000012898	13.3387	19.8484	-0.41703	0.18838	NA	NA	7.61356	15.4952	-0.66724	0.094783	0.25358	FALSE	7.0084	9.18764	-0.14671	0.74853	0.92013	FALSE	15	0	0	7	14	28	32	19	21	20	22	5	6	27	27	8	207.059	0	0	126.578	446.101	329.699	416.065	292.407	290.308	227.123	317.003	118.711	140.776	300.534
novel_circ_0008747	ENSGALG00000012898	4.44066	8.97708	-0.7394	0.048364	NA	NA	1.33402	7.0288	-1.7641	0.0038212	0.02968	TRUE	1.23538	3.01656	-0.67498	0.26277	0.60116	FALSE	5	0	0	0	4	0	8	10	13	14	7	2	2	8	5	5	69.0198	0	0	0	127.458	0	104.016	153.898	179.714	158.986	100.865	47.4845	46.9252	89.0472
novel_circ_0012699	ENSGALG00000009491	18.4108	19.184	-0.03167	0.94033	0.97488	FALSE	17.6851	15.0295	0.19941	0.72163	0.84821	FALSE	16.2943	12.5273	0.32217	0.39278	0.71159	FALSE	38	3	5	17	10	46	12	0	32	60	15	4	7	35	33	19	524.55	395.57	564.207	307.403	318.644	541.648	156.024	0	442.374	681.369	216.138	94.969	164.238	389.581
novel_circ_0010924	ENSGALG00000032770	6.68861	4.21796	0.43674	0.27409	NA	NA	1.25398	3.30469	-0.84927	0.17729	0.36872	FALSE	1.15809	4.55742	-1.1998	0.027058	0.20259	FALSE	3	0	0	0	3	4	4	8	2	7	3	5	4	5	9	7	41.4119	0	0	0	95.5932	47.0998	52.0082	123.119	27.6484	79.4931	43.2277	118.711	93.8504	55.6545
novel_circ_0011348	ENSGALG00000009870	4.74909	8.8052	-0.49621	0.23226	NA	NA	1.97197	6.93873	-1.1225	0.042829	0.15661	FALSE	1.80465	3.22589	-0.33052	0.59028	0.83246	FALSE	3	0	0	6	0	11	4	10	9	15	13	0	0	11	12	5	41.4119	0	0	108.495	0	129.525	52.0082	153.898	124.418	170.342	187.32	0	0	122.44
novel_circ_0007990	ENSGALG00000011038	74.9135	86.7098	-0.17812	0.5911	0.87385	FALSE	66.377	68.1984	-0.019952	0.95703	0.97437	FALSE	61.22	51.027	0.29252	0.26317	0.6014	FALSE	159	16	10	82	49	129	51	69	187	58	128	58	47	83	66	80	2194.83	2109.7	1128.41	1482.77	1561.35	1518.97	663.104	1061.9	2585.12	658.657	1844.38	1377.05	1102.74	923.865
novel_circ_0007992	ENSGALG00000011046	71.3013	85.3318	-0.23545	0.37521	0.75909	FALSE	57.8549	67.114	-0.20549	0.53765	0.70999	FALSE	53.3916	48.7135	0.12477	0.67133	0.87541	FALSE	142	11	17	40	33	136	55	63	113	146	123	32	57	96	88	66	1960.16	1450.42	1918.3	723.301	1051.52	1601.39	715.112	969.559	1562.13	1658	1772.33	759.752	1337.37	1068.57
novel_circ_0007993	ENSGALG00000011046	5.77469	2.65281	0.46703	0.27423	NA	NA	3.68707	2.12038	0.65824	0.37038	0.57658	FALSE	3.38439	3.93873	0.17614	0.71481	0.90183	FALSE	8	0	0	8	5	10	0	0	4	0	11	5	5	5	3	6	110.432	0	0	144.66	159.322	117.75	0	0	55.2967	0	158.501	118.711	117.313	55.6545
novel_circ_0006915	ENSGALG00000042900	50.9437	43.3616	0.20072	0.4648	0.80554	FALSE	61.9197	34.129	0.79345	0.012853	0.071972	FALSE	56.8449	34.977	0.63163	0.0060373	0.088363	FALSE	91	11	22	87	52	83	37	30	60	40	82	34	39	62	65	39	1256.16	1450.42	2482.51	1573.18	1656.95	977.321	481.076	461.695	829.451	454.246	1181.56	807.237	915.042	690.116
novel_circ_0013064	ENSGALG00000011505	254.566	198.674	0.33194	0.14946	0.56138	FALSE	106.48	155.026	-0.47316	0.10927	0.27858	FALSE	97.9768	175.813	-0.74888	0.0067612	0.094889	FALSE	240	14	11	174	112	225	268	154	310	275	151	196	138	423	380	140	3312.95	1845.99	1241.25	3146.36	3568.81	2649.37	3484.55	2370.03	4285.5	3122.94	2175.79	4653.48	3237.84	4708.37
novel_circ_0008536	ENSGALG00000012677	17.1604	13.1212	0.29776	0.37926	NA	NA	14.8024	10.2386	0.43684	0.33095	0.53801	FALSE	13.7174	11.7553	0.15664	0.6983	0.89028	FALSE	36	8	0	12	9	22	19	21	8	19	8	17	8	18	20	15	496.942	1054.85	0	216.99	286.779	259.049	247.039	323.186	110.593	215.767	115.274	403.618	187.701	200.356
novel_circ_0005815	ENSGALG00000001550	66.4942	63.2763	0.057439	0.79044	0.93955	FALSE	55.9339	49.6328	0.24899	0.24244	0.4456	FALSE	51.4419	45.3887	0.25269	0.2649	0.60268	FALSE	104	7	12	71	50	148	66	55	72	88	86	44	40	101	63	65	1435.61	922.996	1354.1	1283.86	1593.22	1742.69	858.135	846.44	995.341	999.341	1239.19	1044.66	938.504	1124.22
novel_circ_0010217	ENSGALG00000012336	3.90241	5.57682	-0.3742	0.36686	NA	NA	0.912775	4.36907	-1.4264	0.023879	0.10871	FALSE	0.837756	2.67657	-0.67707	0.27347	0.60808	FALSE	4	0	0	4	0	0	5	5	6	12	5	0	7	3	4	3	55.2158	0	0	72.3301	0	0	65.0102	76.9491	82.9451	136.274	72.0461	0	164.238	33.3927
novel_circ_0013063	ENSGALG00000011505	14.147	11.1874	0.2763	0.42562	NA	NA	7.93516	8.749	-0.25347	0.53143	0.70477	FALSE	7.28816	9.65206	-0.48395	0.22406	0.56398	FALSE	9	2	3	10	3	18	10	13	17	19	6	9	6	30	11	14	124.236	263.713	338.524	180.825	95.5932	211.949	130.02	200.068	235.011	215.767	86.4553	213.68	140.776	333.927
novel_circ_0008533	ENSGALG00000012677	21.5983	12.328	0.6242	0.076419	NA	NA	10.2169	9.59882	0.19941	0.64138	0.78568	FALSE	9.45188	14.733	-0.44555	0.29562	0.63272	FALSE	34	3	0	15	6	17	25	12	8	13	13	21	7	16	32	22	469.335	395.57	0	271.238	191.186	200.174	325.051	184.678	110.593	147.63	187.32	498.587	164.238	178.094
novel_circ_0013062	ENSGALG00000011505	62.662	49.5048	0.32351	0.12438	0.53106	FALSE	50.6464	38.6864	0.35098	0.23345	0.43536	FALSE	46.6742	42.796	0.088604	0.76129	0.92319	FALSE	82	22	3	81	34	78	70	50	55	58	52	35	35	93	83	59	1131.92	2900.84	338.524	1464.68	1083.39	918.447	910.143	769.491	760.33	658.657	749.28	830.979	821.191	1035.17
novel_circ_0002931	ENSGALG00000005567	2.72282	5.67527	-0.59472	0.1553	NA	NA	2.14606	4.43264	-0.49052	0.39131	0.59647	FALSE	1.99249	1.90615	0.18022	0.7703	0.92608	FALSE	13	0	0	4	0	4	7	6	7	9	4	0	4	8	3	0	179.451	0	0	72.3301	0	47.0998	91.0143	92.3389	96.7693	102.205	57.6369	0	93.8504	89.0472
novel_circ_0013278	ENSGALG00000012468	10.5552	6.80487	0.43384	0.24924	NA	NA	6.77636	5.33753	0.55507	0.22348	0.42332	FALSE	6.22042	7.11494	0.071802	0.87548	0.95664	FALSE	15	0	0	14	12	12	8	3	8	10	11	5	7	14	6	15	207.059	0	0	253.155	382.373	141.299	104.016	46.1695	110.593	113.562	158.501	118.711	164.238	155.833
novel_circ_0000191	ENSGALG00000007687	16.2013	13.1387	0.20984	0.53435	NA	NA	7.43225	10.2855	-0.13213	0.77745	0.87609	FALSE	6.86761	11.0002	-0.28598	0.51792	0.80421	FALSE	26	0	0	9	5	32	16	5	17	23	17	10	11	22	11	19	358.903	0	0	162.743	159.322	376.799	208.033	76.9491	235.011	261.191	244.957	237.423	258.089	244.88
novel_circ_0009616	ENSGALG00000009275	19.0392	17.7164	0.10074	0.78795	NA	NA	4.8534	13.9837	-1.2026	0.028496	0.12014	FALSE	4.45965	13.132	-1.1776	0.01508	0.15	FALSE	10	0	2	6	0	20	15	23	11	10	40	14	5	28	42	11	138.04	0	225.683	108.495	0	235.499	195.031	353.966	152.066	113.562	576.369	332.392	117.313	311.665
novel_circ_0004691	ENSGALG00000009873	135.146	195.557	-0.50955	0.0030946	0.095639	FALSE	118.385	153.499	-0.41924	0.077729	0.22489	FALSE	108.846	92.6183	0.15917	0.45599	0.76209	FALSE	164	32	42	140	57	220	172	213	217	284	243	79	90	195	179	111	2263.85	4219.41	4739.34	2531.55	1816.27	2590.49	2236.35	3278.03	2999.85	3225.15	3501.44	1875.64	2111.64	2170.53
novel_circ_0002738	ENSGALG00000001737	5.05486	4.42105	0.064445	0.87871	NA	NA	9.24132	3.47788	1.3203	0.0087929	0.05497	FALSE	8.52346	3.47148	1.2641	0.0054513	0.083142	FALSE	21	3	0	16	5	22	4	0	8	5	9	4	6	5	2	4	289.883	395.57	0	289.32	159.322	259.049	52.0082	0	110.593	56.7808	129.683	94.969	140.776	55.6545
novel_circ_0001141	ENSGALG00000026154	10.6515	7.88084	0.27437	0.50639	NA	NA	7.82855	6.23528	0.41209	0.37697	0.58433	FALSE	7.20756	7.47602	0.051243	0.91777	0.97244	FALSE	16	2	0	14	9	13	3	7	9	8	18	11	12	18	9	0	220.863	263.713	0	253.155	286.779	153.074	39.0061	107.729	124.418	90.8492	259.366	261.165	281.551	200.356
novel_circ_0014597	ENSGALG00000007021	10.6434	13.24	-0.24885	0.46149	NA	NA	4.4471	10.4168	-1.063	0.011394	0.066551	FALSE	4.0842	7.30346	-0.66862	0.12314	0.43031	FALSE	10	0	2	6	2	10	11	12	11	21	22	4	9	11	20	8	138.04	0	225.683	108.495	63.7288	117.75	143.022	184.678	152.066	238.479	317.003	94.969	211.164	122.44
novel_circ_0014598	ENSGALG00000007021	3.64643	4.92284	-0.24124	0.56254	NA	NA	2.65296	3.88232	-0.11169	0.84528	0.91738	FALSE	2.45014	2.4979	0.26952	0.60768	0.84656	FALSE	11	0	0	5	2	6	3	10	3	3	8	2	2	4	7	3	151.844	0	0	90.4126	63.7288	70.6497	39.0061	153.898	41.4726	34.0685	115.274	47.4845	46.9252	44.5236
novel_circ_0016518	ENSGALG00000015014	7.42588	6.60459	0.12359	0.75766	NA	NA	12.5115	5.14951	0.86058	0.068101	0.20844	FALSE	11.5431	5.12513	0.73113	0.1456	0.46478	FALSE	8	8	2	9	10	13	11	5	5	12	6	4	5	3	21	4	110.432	1054.85	225.683	162.743	318.644	153.074	143.022	76.9491	69.1209	136.274	86.4553	94.969	117.313	33.3927
novel_circ_0002445	ENSGALG00000001157	7.16356	8.23569	-0.12385	0.76079	NA	NA	2.15512	6.44148	-0.91831	0.080324	0.22843	FALSE	1.99197	4.97255	-0.63884	0.27057	0.60595	FALSE	9	0	0	4	0	9	10	7	15	6	9	9	2	20	2	3	124.236	0	0	72.3301	0	105.975	130.02	107.729	207.363	68.1369	129.683	213.68	46.9252	222.618
novel_circ_0002444	ENSGALG00000001157	16.5539	15.4225	0.089284	0.82248	NA	NA	9.94846	12.1339	-0.14716	0.72017	0.84821	FALSE	9.13496	11.4552	-0.21005	0.69323	0.88958	FALSE	9	3	0	20	7	34	12	17	13	23	24	0	19	46	18	7	124.236	395.57	0	361.651	223.051	400.349	156.024	261.627	179.714	261.191	345.821	0	445.79	512.021
novel_circ_0002447	ENSGALG00000001157	8.39104	6.68879	0.21918	0.59899	NA	NA	2.02668	5.2002	-0.76283	0.17835	0.36913	FALSE	1.86333	5.83462	-0.84226	0.15776	0.47879	FALSE	8	0	0	7	0	4	13	9	6	6	4	12	0	21	7	3	110.432	0	0	126.578	0	47.0998	169.027	138.508	82.9451	68.1369	57.6369	284.907	0	233.749
novel_circ_0002449	ENSGALG00000001157	254.134	276.684	-0.1089	0.55545	0.84603	FALSE	92.5698	216.711	-1.1417	1.97e-06	0.00010655	TRUE	85.1314	175.155	-0.9512	0.00023442	0.011583	TRUE	142	18	12	133	67	308	318	304	329	312	322	162	138	497	349	156	1960.16	2373.42	1354.1	2404.98	2134.91	3626.69	4134.65	4678.51	4548.16	3543.12	4639.77	3846.25	3237.84	5532.06
novel_circ_0007773	ENSGALG00000007928	10.0279	16.4789	-0.50241	0.17444	NA	NA	18.1968	12.8818	0.46371	0.13707	0.31802	FALSE	16.7422	6.82641	1.0792	0.0063571	0.090898	FALSE	33	3	5	19	18	35	21	11	16	34	16	0	5	22	18	10	455.531	395.57	564.207	343.568	573.559	412.123	273.043	169.288	221.187	386.109	230.548	0	117.313	244.88
novel_circ_0007779	ENSGALG00000007928	3.05062	3.36884	-0.13638	0.74622	NA	NA	0.730809	2.6352	-0.91907	0.16696	0.35937	FALSE	0.68131	2.10337	-0.60337	0.31918	NA	NA	4	0	0	0	0	4	5	5	2	3	4	3	3	3	2	2	55.2158	0	0	0	0	47.0998	65.0102	76.9491	27.6484	34.0685	57.6369	71.2268	70.3878	33.3927
novel_circ_0003240	ENSGALG00000016420	12.2142	10.4675	0.1781	0.61955	NA	NA	3.89934	8.18775	-0.58644	0.29938	0.50645	FALSE	3.60417	8.32943	-0.65142	0.18831	0.51288	FALSE	16	0	0	7	0	17	12	18	5	18	7	4	10	19	14	12	220.863	0	0	126.578	0	200.174	156.024	277.017	69.1209	204.411	100.865	94.969	234.626	211.487
novel_circ_0003880	ENSGALG00000016937	3.5583	7.0706	-0.67105	0.10171	NA	NA	4.44598	5.56181	0.023605	0.96245	0.97779	FALSE	4.11974	2.35839	0.75643	0.18194	0.50418	FALSE	21	0	0	5	5	8	5	8	6	12	10	0	2	3	4	7	289.883	0	0	90.4126	159.322	94.1997	65.0102	123.119	82.9451	136.274	144.092	0	46.9252	33.3927
novel_circ_0014362	ENSGALG00000012187	23.0221	33.3321	-0.47005	0.10393	0.47839	FALSE	14.9056	26.1943	-0.54292	0.093563	0.25216	FALSE	13.7216	15.8093	0.013027	0.9711	0.98505	FALSE	37	2	0	29	13	40	30	41	32	38	49	10	23	21	37	17	510.746	263.713	0	524.393	414.237	470.998	390.061	630.983	442.374	431.534	706.052	237.423	539.64	233.749
novel_circ_0003648	ENSGALG00000016872	10.4809	7.69746	0.28474	0.47743	NA	NA	5.90434	6.08433	0.219	0.65631	0.79766	FALSE	5.41901	7.06947	-0.07449	0.8763	0.95664	FALSE	11	0	0	11	10	16	3	10	5	11	15	10	2	12	7	15	151.844	0	0	198.908	318.644	188.399	39.0061	153.898	69.1209	124.918	216.138	237.423	46.9252	133.571
novel_circ_0016695	ENSGALG00000015155	13.5073	18.0458	-0.29279	0.3613	NA	NA	9.42866	14.1156	-0.42279	0.26858	0.47088	FALSE	8.74139	9.3853	-0.037936	0.9344	0.97566	FALSE	29	3	0	5	8	24	23	19	20	23	19	8	7	22	32	4	400.315	395.57	0	90.4126	254.915	282.599	299.047	292.407	276.484	261.191	273.775	189.938	164.238	244.88
novel_circ_0015080	ENSGALG00000002469	16.4681	13.9597	0.2057	0.53798	NA	NA	14.173	10.95	0.30445	0.3995	0.60218	FALSE	12.9677	11.362	0.12924	0.7517	0.92018	FALSE	14	2	5	29	12	18	15	15	15	16	19	14	9	40	9	10	193.255	263.713	564.207	524.393	382.373	211.949	195.031	230.847	207.363	181.698	273.775	332.392	211.164	445.236
novel_circ_0012735	ENSGALG00000028203	10.9779	8.2375	0.336	0.39657	NA	NA	2.2321	6.4658	-0.97734	0.077732	0.22489	FALSE	2.03693	7.57307	-1.2208	0.018363	0.16469	FALSE	3	0	0	8	2	6	4	16	12	9	5	6	2	19	28	6	41.4119	0	0	144.66	63.7288	70.6497	52.0082	246.237	165.89	102.205	72.0461	142.454	46.9252	211.487
novel_circ_0000616	ENSGALG00000005872	6.11421	5.31945	0.088308	0.83274	NA	NA	4.70126	4.13262	0.17286	0.76027	0.86734	FALSE	4.34897	4.23136	0.12514	0.79135	0.93326	FALSE	10	2	0	4	3	13	13	0	3	9	7	4	8	6	6	3	138.04	263.713	0	72.3301	95.5932	153.074	169.027	0	41.4726	102.205	100.865	94.969	187.701	66.7854
novel_circ_0004218	ENSGALG00000034473	7.56422	6.6789	0.15437	0.7055	NA	NA	5.18176	5.20919	0.28909	0.55878	0.72343	FALSE	4.73578	5.2383	0.050045	0.92787	0.97566	FALSE	5	0	0	14	6	20	9	8	11	6	4	0	9	21	8	3	69.0198	0	0	253.155	191.186	235.499	117.018	123.119	152.066	68.1369	57.6369	0	211.164	233.749
novel_circ_0011420	ENSGALG00000010006	405.746	547.561	-0.40809	0.042213	0.3149	FALSE	218.363	429.816	-0.91587	0.0013901	0.014839	TRUE	200.907	280.536	-0.4286	0.12047	0.42692	FALSE	465	24	35	325	151	677	518	449	559	924	754	296	327	619	510	209	6418.84	3164.56	3949.45	5876.82	4811.52	7971.65	6735.06	6910.03	7727.72	10493.1	10864.6	7027.71	7672.27	6890.03
novel_circ_0000612	ENSGALG00000005872	18.3913	12.9686	0.42164	0.18915	NA	NA	18.4136	10.1783	0.91364	0.026947	0.11655	FALSE	16.9164	12.6698	0.52088	0.13887	0.45971	FALSE	28	3	0	32	28	42	17	10	14	9	24	16	10	22	28	12	386.511	395.57	0	578.641	892.203	494.548	221.035	153.898	193.539	102.205	345.821	379.876	234.626	244.88
novel_circ_0004213	ENSGALG00000017142	15.7913	9.19448	0.50042	0.22135	NA	NA	7.55798	7.16021	0.22984	0.69592	0.82966	FALSE	6.92668	10.6672	-0.28358	0.52693	0.80632	FALSE	18	0	0	22	9	13	24	3	4	4	18	5	14	15	15	21	248.471	0	0	397.816	286.779	153.074	312.049	46.1695	55.2967	45.4246	259.366	118.711	328.477	166.963
novel_circ_0004210	ENSGALG00000017142	14.7685	5.97245	0.72788	0.086667	NA	NA	5.06827	4.64167	0.20136	0.78165	0.87718	FALSE	4.70695	10.0856	-0.58122	0.31009	0.64689	FALSE	32	0	0	10	0	7	12	2	0	19	4	16	12	10	6	15	441.727	0	0	180.825	0	82.4247	156.024	30.7796	0	215.767	57.6369	379.876	281.551	111.309
novel_circ_0011351	ENSGALG00000009880	7.82331	5.19965	0.31819	0.43976	NA	NA	6.20508	4.06718	0.75739	0.1348	0.31462	FALSE	5.68918	5.37979	0.30791	0.54584	0.81488	FALSE	13	0	0	15	10	11	4	3	10	11	3	8	9	6	2	6	179.451	0	0	271.238	318.644	129.525	52.0082	46.1695	138.242	124.918	43.2277	189.938	211.164	66.7854
novel_circ_0000618	ENSGALG00000005872	9.79631	5.36417	0.58868	0.12467	NA	NA	4.42853	4.2088	0.38766	0.42711	0.62411	FALSE	4.06974	6.65866	-0.27184	0.56542	0.81908	FALSE	14	0	0	12	4	8	7	5	3	7	9	4	11	8	8	11	193.255	0	0	216.99	127.458	94.1997	91.0143	76.9491	41.4726	79.4931	129.683	94.969	258.089	89.0472
novel_circ_0004664	ENSGALG00000009825	5.40753	4.19218	0.19139	0.65695	NA	NA	1.20489	3.27079	-0.6971	0.35305	0.55884	FALSE	1.1038	3.7529	-0.94688	0.08663	0.35732	FALSE	4	0	0	5	0	2	5	0	15	0	4	4	4	8	9	2	55.2158	0	0	90.4126	0	23.5499	65.0102	0	207.363	0	57.6369	94.969	93.8504	89.0472
novel_circ_0009190	ENSGALG00000016463	70.1062	92.6486	-0.33235	0.30563	0.71895	FALSE	23.0208	72.9357	-1.4416	0.0022627	0.021484	TRUE	21.1112	48.6374	-0.98699	0.018999	0.16861	FALSE	20	2	6	32	8	115	88	135	44	89	166	74	39	103	93	29	276.079	263.713	677.048	578.641	254.915	1354.12	1144.18	2077.63	608.264	1010.7	2391.93	1756.93	915.042	1146.48
novel_circ_0006037	ENSGALG00000001522	6.30304	8.82965	-0.31531	0.39588	NA	NA	7.76185	6.90011	-0.029729	0.95221	0.97266	FALSE	7.14602	4.30185	0.38911	0.43584	0.74596	FALSE	3	5	0	12	7	9	14	10	9	6	11	3	2	14	8	6	41.4119	659.283	0	216.99	223.051	105.975	182.029	153.898	124.418	68.1369	158.501	71.2268	46.9252	155.833
novel_circ_0004196	ENSGALG00000017132	4.10099	7.22814	-0.5163	0.18929	NA	NA	3.15438	5.65873	-0.8379	0.099672	0.26244	FALSE	2.88967	2.81599	-0.073115	0.89808	0.96394	FALSE	7	0	2	6	0	3	7	8	9	12	6	3	0	6	10	3	96.6277	0	225.683	108.495	0	35.3249	91.0143	123.119	124.418	136.274	86.4553	71.2268	0	66.7854
novel_circ_0013463	ENSGALG00000005243	19.3118	29.201	-0.47692	0.099888	0.46638	FALSE	20.877	22.962	0.027178	0.93015	0.96074	FALSE	19.2155	13.3038	0.59714	0.064435	0.30998	FALSE	41	3	2	29	19	66	23	36	33	31	43	12	8	35	34	12	565.962	395.57	225.683	524.393	605.423	777.147	299.047	554.034	456.198	352.041	619.597	284.907	187.701	389.581
novel_circ_0013465	ENSGALG00000005243	17.941	23.9029	-0.36369	0.20461	0.64608	FALSE	7.54836	18.6966	-0.89344	0.013489	0.07363	FALSE	6.93342	12.3358	-0.44845	0.27059	0.60595	FALSE	13	0	0	12	10	32	27	20	31	40	22	17	6	23	28	13	179.451	0	0	216.99	318.644	376.799	351.055	307.796	428.55	454.246	317.003	403.618	140.776	256.011
novel_circ_0014454	ENSGALG00000012484	5.01924	7.11042	-0.31162	0.44219	NA	NA	7.54719	5.59065	0.67634	0.13488	0.31462	FALSE	6.92419	3.36051	0.95837	0.064682	0.31045	FALSE	18	0	0	19	10	15	7	9	7	5	12	0	2	6	9	8	248.471	0	0	343.568	318.644	176.624	91.0143	138.508	96.7693	56.7808	172.911	0	46.9252	66.7854
novel_circ_0014457	ENSGALG00000012484	19.4941	21.1077	-0.12243	0.69246	0.8945	FALSE	40.2473	16.5692	1.2931	0.00017289	0.0033155	TRUE	36.9254	13.2495	1.4602	1.21e-05	0.0015557	TRUE	59	6	3	83	45	94	18	15	22	43	27	11	13	29	15	22	814.433	791.139	338.524	1500.85	1433.9	1106.85	234.037	230.847	304.132	488.315	389.049	261.165	305.014	322.796
novel_circ_0009629	ENSGALG00000043081	1.8628	3.55525	-0.46334	0.28009	NA	NA	1.3971	2.77601	-0.38573	0.51643	0.69509	FALSE	1.29059	1.24607	0.21757	0.72274	NA	NA	6	0	0	3	0	5	4	3	5	7	2	0	0	3	4	3	82.8237	0	0	54.2476	0	58.8748	52.0082	46.1695	69.1209	79.4931	28.8184	0	0	33.3927
novel_circ_0014453	ENSGALG00000012484	4.30835	6.0601	-0.28941	0.49204	NA	NA	8.90763	4.75057	0.86914	0.070556	0.21177	FALSE	8.16444	2.90085	1.2828	0.0046265	0.074985	FALSE	16	0	3	16	7	20	4	5	4	20	4	0	2	6	8	6	220.863	0	338.524	289.32	223.051	235.499	52.0082	76.9491	55.2967	227.123	57.6369	0	46.9252	66.7854
novel_circ_0014459	ENSGALG00000012484	8.63446	9.76752	-0.15344	0.66254	NA	NA	9.7818	7.64708	0.59434	0.18227	0.37434	FALSE	8.98895	5.90257	0.80398	0.056989	0.29275	FALSE	27	0	0	24	7	31	8	12	12	19	6	6	5	14	8	8	372.707	0	0	433.981	223.051	365.024	104.016	184.678	165.89	215.767	86.4553	142.454	117.313	155.833
novel_circ_0004683	ENSGALG00000009873	164.606	210.27	-0.3319	0.04639	0.32373	FALSE	86.927	164.681	-0.81289	0.0043047	0.032503	TRUE	79.9937	113.015	-0.40275	0.17306	0.49241	FALSE	215	9	8	156	71	221	238	211	247	278	240	81	117	297	203	123	2967.85	1186.71	902.731	2820.87	2262.37	2602.27	3094.49	3247.25	3414.57	3157.01	3458.21	1923.12	2745.13	3305.88
novel_circ_0004687	ENSGALG00000009873	18.1824	20.6576	-0.15807	0.63561	0.88159	FALSE	12.6845	16.1799	-0.17214	0.69143	0.82673	FALSE	11.6845	12.3621	0.085637	0.83195	0.9435	FALSE	38	0	3	18	5	41	15	17	43	29	16	7	14	29	16	20	524.55	0	338.524	325.486	159.322	482.773	195.031	261.627	594.44	329.328	230.548	166.196	328.477	322.796
novel_circ_0001129	ENSGALG00000043825	37.1116	46.5274	-0.26639	0.33037	0.73737	FALSE	19.6565	36.4959	-0.68989	0.026384	0.11458	FALSE	18.0092	25.5235	-0.34302	0.33683	0.67445	FALSE	27	2	2	46	17	56	53	38	47	63	69	22	14	52	80	25	372.707	263.713	225.683	831.796	541.695	659.398	689.108	584.813	649.737	715.438	994.236	522.33	328.477	578.807
novel_circ_0001017	ENSGALG00000008519	2.70489	4.20072	-0.28194	0.50885	NA	NA	1.01282	3.29952	-0.96407	0.14264	0.32744	FALSE	0.915456	1.89308	-0.34716	0.57223	NA	NA	0	0	0	6	0	3	3	5	6	5	5	0	3	10	3	0	0	0	0	108.495	0	35.3249	39.0061	76.9491	82.9451	56.7808	72.0461	0	70.3878	111.309
novel_circ_0000743	ENSGALG00000031718	3.10284	3.96304	-0.1148	0.78756	NA	NA	1.46088	3.10216	-0.4818	0.40756	0.60502	FALSE	1.34874	2.17198	-0.22955	0.70973	0.89846	FALSE	7	0	0	4	0	3	5	3	5	5	5	2	0	7	10	0	96.6277	0	0	72.3301	0	35.3249	65.0102	46.1695	69.1209	56.7808	72.0461	47.4845	0	77.9163
novel_circ_0002476	ENSGALG00000001157	38.4396	34.0032	0.17386	0.51803	0.82403	FALSE	19.5816	26.6269	-0.49198	0.091183	0.24823	FALSE	18.013	26.506	-0.58277	0.078904	0.34465	FALSE	28	7	4	32	7	38	34	35	50	44	33	21	28	89	35	23	386.511	922.996	451.365	578.641	223.051	447.448	442.069	538.644	691.209	499.671	475.504	498.587	656.953	990.65
novel_circ_0002478	ENSGALG00000001157	23.2062	18.0552	0.29087	0.38368	0.75909	FALSE	10.4809	14.0287	-0.32839	0.50006	0.68153	FALSE	9.71785	15.9391	-0.56975	0.14014	0.46167	FALSE	30	4	0	6	6	30	36	5	21	32	14	12	17	33	35	17	414.119	527.426	0	108.495	191.186	353.249	468.073	76.9491	290.308	363.397	201.729	284.907	398.864	367.32
novel_circ_0011646	ENSGALG00000006157	8.80735	9.44264	-0.077999	0.83892	NA	NA	8.29253	7.35855	0.40482	0.37471	0.58207	FALSE	7.62163	5.9425	0.54198	0.21562	0.54947	FALSE	19	0	0	15	12	24	20	4	8	9	14	4	3	9	14	12	262.275	0	0	271.238	382.373	282.599	260.041	61.5593	110.593	102.205	201.729	94.969	70.3878	100.178
novel_circ_0001904	ENSGALG00000008357	6.4447	5.9873	0.10102	0.79434	NA	NA	6.09094	4.68344	0.61853	0.17153	0.36194	FALSE	5.5907	4.47885	0.49537	0.27311	0.60808	FALSE	14	0	0	14	8	15	7	3	6	14	6	5	3	11	13	2	193.255	0	0	253.155	254.915	176.624	91.0143	46.1695	82.9451	158.986	86.4553	118.711	70.3878	122.44
novel_circ_0009617	ENSGALG00000009275	4.90037	4.35288	0.063064	0.88343	NA	NA	2.00189	3.3973	-0.37366	0.59315	0.7536	FALSE	1.82758	3.32184	-0.37707	0.473	0.77369	FALSE	2	0	0	6	3	5	8	0	0	13	6	3	3	5	5	6	27.6079	0	0	108.495	95.5932	58.8748	104.016	0	0	147.63	86.4553	71.2268	70.3878	55.6545
novel_circ_0014325	ENSGALG00000011689	0.546888	3.51352	-0.87751	0.038472	NA	NA	1.13234	2.74479	-0.5633	0.37761	0.58491	FALSE	1.04306	0.382576	0.56784	0.3416	NA	NA	3	0	0	2	0	7	7	3	2	2	6	0	0	4	0	0	41.4119	0	0	36.1651	0	82.4247	91.0143	46.1695	27.6484	22.7123	86.4553	0	0	44.5236
novel_circ_0011983	ENSGALG00000041373	22.8528	37.6856	-0.53211	0.13015	0.54494	FALSE	11.2525	29.4787	-1.0931	0.0034182	0.028374	TRUE	10.3819	15.7067	-0.39553	0.40067	0.71924	FALSE	34	0	2	10	10	37	43	57	35	51	29	3	10	59	44	15	469.335	0	225.683	180.825	318.644	435.673	559.088	877.22	483.846	579.164	417.867	71.2268	234.626	656.723
novel_circ_0011633	ENSGALG00000030065	4.73552	8.03784	-0.43872	0.28783	NA	NA	6.84149	6.28601	-0.14462	0.81969	0.90303	FALSE	6.25877	3.27632	0.40523	0.49864	0.79251	FALSE	6	0	7	3	0	10	14	11	4	4	12	0	5	12	7	2	82.8237	0	789.889	54.2476	0	117.75	182.029	169.288	55.2967	45.4246	172.911	0	117.313	133.571
novel_circ_0011988	ENSGALG00000041373	6.33505	6.20264	-0.028796	0.93877	NA	NA	1.27916	4.85082	-1.4277	0.013221	0.072616	FALSE	1.17826	4.30969	-1.1617	0.036243	0.2369	FALSE	2	0	0	0	4	3	7	7	7	10	5	4	5	7	5	7	27.6079	0	0	0	127.458	35.3249	91.0143	107.729	96.7693	113.562	72.0461	94.969	117.313	77.9163
novel_circ_0007570	ENSGALG00000007254	16.5169	109.283	-0.36739	0.24374	0.67252	FALSE	15.3808	85.3585	-1.2505	0.10643	0.27327	FALSE	13.9931	11.6572	0.042385	0.92436	0.97403	FALSE	0	0	0	58	0	97	160	128	118	111	107	55	0	0	0	0	0	0	0	1048.79	0	1142.17	2080.33	1969.9	1631.25	1260.53	1541.79	1305.82	0	0
novel_circ_0015188	ENSGALG00000004500	4.72868	9.3025	-0.72706	0.070776	NA	NA	8.64544	7.26492	-0.025488	0.95291	0.97266	FALSE	7.95164	3.16637	0.94496	0.05698	0.29275	FALSE	7	4	2	11	7	8	12	9	17	7	8	4	2	3	2	8	96.6277	527.426	225.683	198.908	223.051	94.1997	156.024	138.508	235.011	79.4931	115.274	94.969	46.9252	33.3927
novel_circ_0014102	ENSGALG00000008714	51.1533	59.3623	-0.18003	0.50162	0.81592	FALSE	23.18	46.4968	-0.84637	0.0096315	0.058793	FALSE	21.3735	35.3913	-0.57178	0.053767	0.28905	FALSE	60	3	3	26	26	49	63	100	55	62	54	41	31	79	78	25	828.237	395.57	338.524	470.146	828.474	576.973	819.129	1538.98	760.33	704.081	778.098	973.432	727.341	879.341
novel_circ_0000354	ENSGALG00000003427	23.7865	22.288	0.060419	0.88403	0.97013	FALSE	5.29857	17.3809	-1.1744	0.066109	0.20643	FALSE	4.88217	16.2271	-1.1816	0.0051706	0.079496	FALSE	19	0	0	12	3	15	42	0	40	14	34	12	12	21	48	23	262.275	0	0	216.99	95.5932	176.624	546.086	0	552.967	158.986	489.914	284.907	281.551	233.749
novel_circ_0007402	ENSGALG00000031282	9.98431	13.1348	-0.25174	0.50331	NA	NA	6.66047	10.2289	-0.42898	0.37663	0.58423	FALSE	6.0851	6.85871	-0.066933	0.87908	0.95664	FALSE	7	0	2	16	4	20	20	22	10	19	4	4	4	20	19	7	96.6277	0	225.683	289.32	127.458	235.499	260.041	338.576	138.242	215.767	57.6369	94.969	93.8504	222.618
novel_circ_0015536	ENSGALG00000010370	4.33965	6.35113	-0.38109	0.36394	NA	NA	3.07706	4.98878	-0.31945	0.57189	0.73628	FALSE	2.81671	2.98798	0.25241	0.63171	0.85854	FALSE	6	0	0	9	4	6	10	4	5	2	15	3	6	4	2	3	82.8237	0	0	162.743	127.458	70.6497	130.02	61.5593	69.1209	22.7123	216.138	71.2268	140.776	44.5236
novel_circ_0002875	ENSGALG00000005160	11.8618	13.3186	-0.16663	0.63181	NA	NA	7.85185	10.4446	-0.32235	0.44864	0.63877	FALSE	7.24788	8.14773	-0.047442	0.89951	0.96412	FALSE	14	3	0	9	6	22	18	6	8	24	23	8	11	15	11	9	193.255	395.57	0	162.743	191.186	259.049	234.037	92.3389	110.593	272.548	331.412	189.938	258.089	166.963
novel_circ_0015539	ENSGALG00000010370	0.68361	4.68642	-1.0214	0.017351	NA	NA	0.200988	3.68383	-2.3092	0.001169	0.013263	TRUE	0.189369	0.47822	-0.16279	0.71409	NA	NA	2	0	0	0	0	0	3	9	5	4	5	0	0	5	0	0	27.6079	0	0	0	0	0	39.0061	138.508	69.1209	45.4246	72.0461	0	0	55.6545
novel_circ_0015538	ENSGALG00000010370	5.55174	13.7524	-0.73883	0.076953	NA	NA	6.37965	10.7724	-0.63451	0.17798	0.36872	FALSE	5.8262	3.88131	0.35534	0.54422	0.81376	FALSE	5	0	3	13	2	20	15	19	20	8	15	0	3	15	17	0	69.0198	0	338.524	235.073	63.7288	235.499	195.031	292.407	276.484	90.8492	216.138	0	70.3878	166.963
novel_circ_0014936	ENSGALG00000002246	9.60051	11.9776	-0.22204	0.54667	NA	NA	6.49167	9.39858	-0.28612	0.64204	0.78604	FALSE	5.906	6.53069	-0.011695	0.98452	0.98946	FALSE	0	0	0	21	12	16	10	14	19	11	14	0	9	16	13	10	0	0	0	379.733	382.373	188.399	130.02	215.458	262.659	124.918	201.729	0	211.164	178.094
novel_circ_0010768	ENSGALG00000015901	57.2244	53.1075	0.08965	0.78147	0.9306	FALSE	38.1448	41.7245	-0.036831	0.91105	0.9487	FALSE	35.0825	39.8695	-0.10008	0.78427	0.93244	FALSE	81	6	4	71	25	102	47	28	65	90	83	36	61	96	77	13	1118.12	791.139	451.365	1283.86	796.61	1201.05	611.096	430.915	898.572	1022.05	1195.97	854.721	1431.22	1068.57
novel_circ_0011367	ENSGALG00000009880	11.9146	6.47223	0.66066	0.084463	NA	NA	23.1313	5.06727	1.881	0.0015286	0.015926	TRUE	21.2204	8.04328	1.1526	0.026698	0.20259	FALSE	63	0	0	65	31	25	8	13	3	6	6	5	4	17	16	16	869.649	0	0	1175.36	987.796	294.374	104.016	200.068	41.4726	68.1369	86.4553	118.711	93.8504	189.225
novel_circ_0010767	ENSGALG00000015901	15.4676	16.6385	-0.076179	0.79828	NA	NA	9.51644	12.9796	-0.093991	0.79346	0.88357	FALSE	8.75835	10.637	0.047377	0.89489	0.96394	FALSE	25	0	0	16	12	30	25	20	20	17	13	12	8	27	18	11	345.099	0	0	289.32	382.373	353.249	325.051	307.796	276.484	193.055	187.32	284.907	187.701	300.534
novel_circ_0002915	ENSGALG00000005439	92.5288	61.1825	0.3787	0.36054	0.75725	FALSE	100.218	47.7366	0.90922	0.10812	0.27679	FALSE	92.013	63.1397	0.56121	0.057227	0.29275	FALSE	169	15	11	203	77	270	92	0	84	130	65	63	57	154	67	92	2332.87	1977.85	1241.25	3670.75	2453.56	3179.24	1196.19	0	1161.23	1476.3	936.599	1495.76	1337.37	1714.16
novel_circ_0010011	ENSGALG00000014464	96.2668	85.6407	0.15494	0.39291	0.75909	FALSE	31.1513	67.0877	-0.94571	8.94e-05	0.0020038	TRUE	28.7291	66.3145	-1.0284	3.39e-05	0.0028429	TRUE	76	6	3	40	23	85	90	83	94	140	92	79	60	131	127	63	1049.1	791.139	338.524	723.301	732.881	1000.87	1170.18	1277.36	1299.47	1589.86	1325.65	1875.64	1407.76	1458.15
novel_circ_0001139	ENSGALG00000026154	57.9469	53.6447	0.099228	0.63648	0.88159	FALSE	32.9735	41.9673	-0.21641	0.51928	0.69689	FALSE	30.2991	39.6615	-0.25062	0.4568	0.76281	FALSE	51	5	0	55	49	84	66	46	61	83	57	41	31	95	61	51	704.002	659.283	0	994.539	1561.35	989.096	858.135	707.932	843.275	942.561	821.326	973.432	727.341	1057.44
novel_circ_0006022	ENSGALG00000001522	6.22718	9.71402	-0.35679	0.38662	NA	NA	3.60057	7.61396	-0.61293	0.21935	0.41805	FALSE	3.32297	4.3174	-0.10197	0.85263	0.95007	FALSE	13	0	0	6	3	11	8	14	5	23	7	0	4	16	15	2	179.451	0	0	108.495	95.5932	129.525	104.016	215.458	69.1209	261.191	100.865	0	93.8504	178.094
novel_circ_0001336	ENSGALG00000001099	6.44381	10.3233	-0.43953	0.25885	NA	NA	7.87015	8.06257	0.0046682	0.99157	0.99432	FALSE	7.21168	4.41453	0.56142	0.24036	0.57413	FALSE	8	0	3	8	10	22	19	8	5	13	15	0	5	15	10	5	110.432	0	338.524	144.66	318.644	259.049	247.039	123.119	69.1209	147.63	216.138	0	117.313	166.963
novel_circ_0015621	ENSGALG00000005550	34.6736	27.2485	0.28224	0.3055	0.71895	FALSE	41.9258	21.3405	0.81211	0.03504	0.13756	FALSE	38.6043	23.6825	0.55234	0.14868	0.47054	FALSE	41	14	17	17	22	102	36	20	30	33	39	20	31	29	42	33	565.962	1845.99	1918.3	307.403	701.016	1201.05	468.073	307.796	414.726	374.753	561.96	474.845	727.341	322.796
novel_circ_0005128	ENSGALG00000043178	4.06582	7.14913	-0.4939	0.22995	NA	NA	4.74134	5.54578	0.067225	0.89096	0.93675	FALSE	4.33914	2.75235	0.67086	0.20126	0.52924	FALSE	8	0	0	13	7	10	15	8	8	7	3	2	0	5	9	5	110.432	0	0	235.073	223.051	117.75	195.031	123.119	110.593	79.4931	43.2277	47.4845	0	55.6545
novel_circ_0009320	ENSGALG00000016531	50.7229	33.219	0.41347	0.30302	0.71895	FALSE	19.5732	25.958	-0.33359	0.54274	0.71367	FALSE	18.008	35.0385	-0.84415	0.0018516	0.04144	TRUE	40	2	6	21	15	48	49	0	63	37	47	39	42	62	68	28	552.158	263.713	677.048	379.733	477.966	565.198	637.1	0	870.924	420.178	677.233	925.948	985.43	690.116
novel_circ_0000829	ENSGALG00000006425	6.77077	8.61143	-0.19545	0.62129	NA	NA	6.15313	6.75402	0.16782	0.72519	0.84898	FALSE	5.6443	4.64331	0.40424	0.41936	0.73114	FALSE	9	0	0	11	9	24	8	12	14	4	10	0	6	13	12	5	124.236	0	0	198.908	286.779	282.599	104.016	184.678	193.539	45.4246	144.092	0	140.776	144.702
novel_circ_0016532	ENSGALG00000010164	29.8743	12.8293	0.99478	0.0026175	0.089409	FALSE	52.5255	9.97514	2.169	7.54e-06	0.00030812	TRUE	48.3103	20.2545	1.129	0.007426	0.099935	FALSE	93	10	0	84	85	89	25	17	11	12	8	15	19	30	37	36	1283.77	1318.57	0	1518.93	2708.47	1047.97	325.051	261.627	152.066	136.274	115.274	356.134	445.79	333.927
novel_circ_0004540	ENSGALG00000008836	4.98294	9.09188	-0.60903	0.10203	NA	NA	6.48949	7.11703	0.0078666	0.98666	0.99124	FALSE	5.95088	3.41538	0.68765	0.17888	0.4984	FALSE	4	2	0	15	3	25	11	9	8	15	10	2	3	13	4	4	55.2158	263.713	0	271.238	95.5932	294.374	143.022	138.508	110.593	170.342	144.092	47.4845	70.3878	144.702
novel_circ_0002040	ENSGALG00000004467	66.8793	85.5418	-0.34749	0.057795	0.37509	FALSE	32.199	67.0481	-0.8444	0.0037713	0.029503	TRUE	29.5734	45.9133	-0.42271	0.1439	0.46478	FALSE	64	2	2	63	32	99	89	77	102	126	103	40	53	84	89	51	883.453	263.713	225.683	1139.2	1019.66	1165.72	1157.18	1185.02	1410.07	1430.88	1484.15	949.69	1243.52	934.996
novel_circ_0003795	ENSGALG00000016915	9.96143	20.0401	-0.67315	0.08243	NA	NA	3.95706	15.6472	-1.4158	0.005434	0.037621	TRUE	3.66259	6.8572	-0.4888	0.33358	0.67214	FALSE	17	0	0	5	3	12	31	36	7	23	16	2	4	24	21	6	234.667	0	0	90.4126	95.5932	141.299	403.063	554.034	96.7693	261.191	230.548	47.4845	93.8504	267.142
novel_circ_0003798	ENSGALG00000016915	5.8011	11.095	-0.636	0.12496	NA	NA	17.5476	8.65338	1.0677	0.024763	0.11019	FALSE	16.0735	3.86094	1.4851	0.0096219	0.11654	FALSE	33	0	0	47	21	47	17	8	9	23	9	4	2	7	0	11	455.531	0	0	849.879	669.152	553.423	221.035	123.119	124.418	261.191	129.683	94.969	46.9252	77.9163
novel_circ_0000929	ENSGALG00000007769	5.26157	5.66975	-0.036697	0.93057	NA	NA	6.76827	4.45949	0.75997	0.12536	0.30151	FALSE	6.18843	3.51028	0.63239	0.27754	0.61205	FALSE	11	0	0	20	11	10	4	6	5	10	8	0	0	10	9	9	151.844	0	0	361.651	350.508	117.75	52.0082	92.3389	69.1209	113.562	115.274	0	0	111.309
novel_circ_0002466	ENSGALG00000001157	79.6648	86.6262	-0.1107	0.62042	0.88159	FALSE	42.6726	67.7459	-0.58376	0.0033243	0.028118	TRUE	39.2762	55.2618	-0.41825	0.10566	0.39655	FALSE	89	7	9	57	33	96	101	86	104	136	77	67	58	127	106	32	1228.55	922.996	1015.57	1030.7	1051.52	1130.4	1313.21	1323.52	1437.72	1544.44	1109.51	1590.73	1360.83	1413.62
novel_circ_0003407	ENSGALG00000016734	239.788	240.497	-0.0026487	0.99153	0.99613	FALSE	63.8975	188.182	-1.4044	9.42e-06	0.00035206	TRUE	58.8792	166.733	-1.298	0.00042447	0.014376	TRUE	178	6	6	104	40	190	279	206	318	347	249	183	198	429	310	74	2457.1	791.139	677.048	1880.58	1274.58	2237.24	3627.57	3170.3	4396.09	3940.58	3587.9	4344.83	4645.6	4775.16
novel_circ_0011993	ENSGALG00000041373	7.02779	8.81954	-0.25369	0.48008	NA	NA	3.83739	6.93188	-0.38826	0.4071	0.60502	FALSE	3.5149	4.89224	-0.068744	0.8883	0.96112	FALSE	5	0	0	9	3	19	6	10	10	14	11	7	5	10	10	2	69.0198	0	0	162.743	95.5932	223.724	78.0122	153.898	138.242	158.986	158.501	166.196	117.313	111.309
novel_circ_0003408	ENSGALG00000016734	80.8899	96.3062	-0.22668	0.30575	0.71895	FALSE	33.0168	75.287	-1.0444	0.0016037	0.016628	TRUE	30.3287	56.0379	-0.73661	0.03186	0.22053	FALSE	69	4	6	69	10	96	127	69	127	135	104	55	60	135	121	35	952.473	527.426	677.048	1247.69	318.644	1130.4	1651.26	1061.9	1755.67	1533.08	1498.56	1305.82	1407.76	1502.67
novel_circ_0016742	ENSGALG00000040796	6.99649	9.25584	-0.25735	0.52716	NA	NA	1.62126	7.19736	-1.4827	0.0082858	0.052655	FALSE	1.50021	4.70711	-0.94068	0.092039	0.36941	FALSE	7	0	0	2	2	3	16	12	6	17	3	0	4	11	10	10	96.6277	0	0	36.1651	63.7288	35.3249	208.033	184.678	82.9451	193.055	43.2277	0	93.8504	122.44
novel_circ_0007707	ENSGALG00000007408	4.34302	8.85431	-0.66757	0.08043	NA	NA	4.78314	6.93349	-0.16064	0.76353	0.86854	FALSE	4.37555	3.00074	0.48321	0.41464	0.72738	FALSE	12	0	0	19	0	14	9	11	10	13	8	0	4	9	9	2	165.647	0	0	343.568	0	164.849	117.018	169.288	138.242	147.63	115.274	0	93.8504	100.178
novel_circ_0007706	ENSGALG00000007408	0.273444	3.58923	-1.2203	0.0043866	NA	NA	0.839632	2.81091	-0.95012	0.1502	0.33659	FALSE	0.76159	0.191288	0.51089	0.34913	NA	NA	0	0	0	4	0	4	3	3	6	6	3	0	0	2	0	0	0	0	0	72.3301	0	47.0998	39.0061	46.1695	82.9451	68.1369	43.2277	0	0	22.2618
novel_circ_0015217	ENSGALG00000004578	1.50154	5.1771	-0.82582	0.053723	NA	NA	1.12569	4.07912	-1.3069	0.032907	0.13151	FALSE	1.02791	1.05974	0.070963	0.9024	NA	NA	0	0	0	2	3	3	4	4	5	7	10	5	0	0	0	0	0	0	0	36.1651	95.5932	35.3249	52.0082	61.5593	69.1209	79.4931	144.092	118.711	0	0
novel_circ_0015218	ENSGALG00000004578	8.7846	9.62007	-0.090604	0.80457	NA	NA	6.26723	7.55215	0.079285	0.86638	0.92943	FALSE	5.78783	5.94184	0.20987	0.6672	0.87395	FALSE	23	0	0	10	3	25	9	5	11	18	14	2	4	12	15	11	317.491	0	0	180.825	95.5932	294.374	117.018	76.9491	152.066	204.411	201.729	47.4845	93.8504	133.571
novel_circ_0007560	ENSGALG00000033205	3.02301	5.16651	-0.336	0.43466	NA	NA	0.88557	4.049	-1.2757	0.063874	0.20355	FALSE	0.817686	2.07546	-0.49175	0.42486	NA	NA	5	0	0	3	0	0	2	6	11	9	2	0	0	9	8	2	69.0198	0	0	54.2476	0	0	26.0041	92.3389	152.066	102.205	28.8184	0	0	100.178
novel_circ_0015198	ENSGALG00000004578	3.9424	1.31747	0.74308	0.084559	NA	NA	1.95487	1.03481	0.69303	0.36585	0.57189	FALSE	1.81648	2.7278	-0.099616	0.86943	0.95609	FALSE	8	0	0	0	0	14	2	0	0	3	3	3	5	3	4	2	110.432	0	0	0	0	164.849	26.0041	0	0	34.0685	43.2277	71.2268	117.313	33.3927
novel_circ_0015192	ENSGALG00000004500	4.21154	4.76605	-0.11499	0.78188	NA	NA	3.82689	3.7226	0.39863	0.42415	0.62188	FALSE	3.53095	2.90034	0.48506	0.35979	0.68956	FALSE	12	0	0	5	4	14	6	5	9	3	4	6	0	7	4	3	165.647	0	0	90.4126	127.458	164.849	78.0122	76.9491	124.418	34.0685	57.6369	142.454	0	77.9163
novel_circ_0011194	ENSGALG00000009168	3.77085	6.3672	-0.4655	0.27943	NA	NA	3.44753	4.99	-0.67152	0.20518	0.39984	FALSE	3.17684	2.57319	0.16634	0.78246	0.93244	FALSE	2	2	0	4	4	5	8	4	3	14	9	4	5	0	0	4	27.6079	263.713	0	72.3301	127.458	58.8748	104.016	61.5593	41.4726	158.986	129.683	94.969	117.313	0
novel_circ_0013026	ENSGALG00000011365	4.771	5.12166	-0.040358	0.92272	NA	NA	2.03634	3.99499	-0.38481	0.4759	0.65939	FALSE	1.87824	3.20697	-0.27846	0.63936	0.86079	FALSE	7	0	0	4	0	10	8	3	7	7	5	0	2	13	3	7	96.6277	0	0	72.3301	0	117.75	104.016	46.1695	96.7693	79.4931	72.0461	0	46.9252	144.702
novel_circ_0007899	ENSGALG00000035239	68.2564	61.471	0.12337	0.68865	0.8945	FALSE	26.0268	48.119	-0.69314	0.27312	0.47653	FALSE	23.9889	46.1582	-0.66512	0.23672	0.57148	FALSE	60	9	0	47	35	0	66	41	117	62	69	29	43	62	91	88	828.237	1186.71	0	849.879	1115.25	0	858.135	630.983	1617.43	704.081	994.236	688.525	1008.89	690.116
novel_circ_0011177	ENSGALG00000009085	3.78679	5.60003	-0.27862	0.50383	NA	NA	3.03157	4.39868	-0.14393	0.76295	0.86833	FALSE	2.7776	2.65488	0.18779	0.74494	0.91716	FALSE	6	0	0	8	4	7	5	6	7	6	8	4	0	11	7	0	82.8237	0	0	144.66	127.458	82.4247	65.0102	92.3389	96.7693	68.1369	115.274	94.969	0	122.44
novel_circ_0007968	ENSGALG00000010925	20.5988	10.006	0.79564	0.036723	NA	NA	10.8963	7.83407	0.32766	0.55414	0.71996	FALSE	10.0015	14.159	-0.53014	0.25969	0.59812	FALSE	16	4	3	25	3	4	6	16	22	8	4	8	8	48	35	14	220.863	527.426	338.524	452.063	95.5932	47.0998	78.0122	246.237	304.132	90.8492	57.6369	189.938	187.701	534.283
novel_circ_0007965	ENSGALG00000010925	7.31423	4.71066	0.38683	0.35991	NA	NA	1.0216	3.68849	-0.86073	0.26485	0.46774	FALSE	0.918035	5.01524	-1.2102	0.047613	0.27461	FALSE	0	0	0	8	0	0	3	6	14	0	3	5	5	14	5	6	0	0	0	144.66	0	0	39.0061	92.3389	193.539	0	43.2277	118.711	117.313	155.833
novel_circ_0007417	ENSGALG00000007095	9.31792	12.3016	-0.30622	0.40751	NA	NA	7.366	9.67531	-0.18715	0.7701	0.87144	FALSE	6.70422	6.42172	0.15101	0.79327	0.93326	FALSE	0	0	0	23	13	21	12	6	18	11	24	7	7	20	5	6	0	0	0	415.898	414.237	247.274	156.024	92.3389	248.835	124.918	345.821	166.196	164.238	222.618
novel_circ_0007416	ENSGALG00000007095	9.13353	7.57632	0.15705	0.70646	NA	NA	4.64331	5.92586	-0.27222	0.64558	0.78904	FALSE	4.25987	6.19647	-0.39677	0.42534	0.73532	FALSE	11	0	2	8	4	3	11	9	12	0	10	5	8	13	3	11	151.844	0	225.683	144.66	127.458	35.3249	143.022	138.508	165.89	0	144.092	118.711	187.701	144.702
novel_circ_0002869	ENSGALG00000005160	15.462	17.7717	-0.13787	0.66678	NA	NA	11.8058	13.8854	-0.35904	0.4071	0.60502	FALSE	10.8308	10.6818	-0.13836	0.73938	0.91531	FALSE	20	0	8	8	9	14	29	23	11	17	21	7	13	30	21	8	276.079	0	902.731	144.66	286.779	164.849	377.059	353.966	152.066	193.055	302.594	166.196	305.014	333.927
novel_circ_0010399	ENSGALG00000013941	83.9326	105.924	-0.32007	0.16061	0.58212	FALSE	39.3422	82.9941	-0.96692	0.00078305	0.010222	TRUE	36.1118	57.9393	-0.56749	0.050558	0.28071	FALSE	49	9	3	79	34	102	128	80	96	175	142	55	83	101	104	48	676.394	1186.71	338.524	1428.52	1083.39	1201.05	1664.26	1231.19	1327.12	1987.33	2046.11	1305.82	1947.4	1124.22
novel_circ_0011373	ENSGALG00000009880	32.3384	19.3589	0.54196	0.14566	0.55936	FALSE	84.6485	15.2118	2.2372	2.76e-06	0.00013268	TRUE	77.6508	21.7063	1.607	0.00022038	0.011583	TRUE	159	4	9	167	134	122	22	11	8	39	35	20	12	35	25	51	2194.83	527.426	1015.57	3019.78	4269.83	1436.54	286.045	169.288	110.593	442.89	504.323	474.845	281.551	389.581
novel_circ_0011370	ENSGALG00000009880	7.95043	4.12351	0.54722	0.19457	NA	NA	9.25696	3.26135	1.2143	0.070855	0.21207	FALSE	8.51808	5.46357	0.76082	0.088948	0.3628	FALSE	24	0	0	14	18	16	0	0	7	10	8	7	5	12	7	6	331.295	0	0	253.155	573.559	188.399	0	0	96.7693	113.562	115.274	166.196	117.313	133.571
novel_circ_0000039	ENSGALG00000006225	5.60652	7.77907	-0.37646	0.31406	NA	NA	2.79692	6.09132	-0.65017	0.18815	0.38248	FALSE	2.58403	3.79689	-0.14054	0.78176	0.93244	FALSE	12	0	0	5	3	4	11	5	9	8	12	3	3	7	6	7	165.647	0	0	90.4126	95.5932	47.0998	143.022	76.9491	124.418	90.8492	172.911	71.2268	70.3878	77.9163
novel_circ_0008025	ENSGALG00000011241	8.93523	6.23458	0.30664	0.458	NA	NA	4.49693	4.86749	0.22081	0.67318	0.81314	FALSE	4.1215	6.0681	-0.18938	0.73787	0.91467	FALSE	7	0	0	11	2	24	8	6	5	14	4	0	13	6	10	10	96.6277	0	0	198.908	63.7288	282.599	104.016	92.3389	69.1209	158.986	57.6369	0	305.014	66.7854
novel_circ_0008027	ENSGALG00000011241	34.6834	34.7224	-0.032496	0.90558	0.97015	FALSE	37.7522	27.264	0.47865	0.17024	0.36108	FALSE	34.7049	23.7054	0.54623	0.12624	0.43466	FALSE	41	9	3	44	62	76	27	40	42	50	41	29	26	29	34	33	565.962	1186.71	338.524	795.631	1975.59	894.897	351.055	615.593	580.616	567.808	590.778	688.525	610.028	322.796
novel_circ_0008026	ENSGALG00000011241	63.8587	57.486	0.12942	0.66024	0.89379	FALSE	53.3355	45.1975	0.24035	0.52316	0.69894	FALSE	49.0275	44.0667	0.16399	0.62087	0.85168	FALSE	73	5	16	39	56	172	32	42	76	118	72	52	40	127	56	38	1007.69	659.283	1805.46	705.219	1784.41	2025.29	416.065	646.373	1050.64	1340.03	1037.46	1234.6	938.504	1413.62
novel_circ_0000036	ENSGALG00000006225	23.4757	21.9629	0.10281	0.69866	0.8945	FALSE	24.705	17.1596	0.45019	0.15536	0.34283	FALSE	22.6289	16.2122	0.38897	0.23363	0.56929	FALSE	31	4	9	49	16	31	30	24	22	31	20	19	12	35	38	13	427.923	527.426	1015.57	886.044	509.83	365.024	390.061	369.356	304.132	352.041	288.184	451.103	281.551	389.581
novel_circ_0014003	ENSGALG00000037682	13.2135	9.07648	0.42275	0.23939	NA	NA	8.37976	7.08555	0.47749	0.29433	0.50242	FALSE	7.69693	8.99981	0.05316	0.89908	0.96412	FALSE	15	0	0	13	14	28	15	14	6	7	9	11	4	14	19	14	207.059	0	0	235.073	446.101	329.699	195.031	215.458	82.9451	79.4931	129.683	261.165	93.8504	155.833
novel_circ_0002956	ENSGALG00000041802	77.2826	85.8686	-0.13369	0.53667	0.83325	FALSE	44.46	67.2601	-0.55786	0.0032795	0.027979	TRUE	40.907	53.5167	-0.3525	0.16127	0.47986	FALSE	85	9	9	62	40	79	95	76	99	131	99	43	68	129	113	34	1173.34	1186.71	1015.57	1121.12	1274.58	930.222	1235.19	1169.63	1368.59	1487.66	1426.51	1020.92	1595.46	1435.89
novel_circ_0014712	ENSGALG00000005552	6.70062	7.17948	-0.039396	0.91906	NA	NA	2.79692	5.62903	-0.55142	0.25985	0.46269	FALSE	2.58403	4.61276	-0.40216	0.46406	0.76624	FALSE	12	0	0	5	3	4	8	5	8	11	10	0	7	9	15	4	165.647	0	0	90.4126	95.5932	47.0998	104.016	76.9491	110.593	124.918	144.092	0	164.238	100.178
novel_circ_0014713	ENSGALG00000005552	1.96749	3.63282	-0.30963	0.47191	NA	NA	0.447613	2.83251	-1.4565	0.029273	0.12245	FALSE	0.416298	1.37566	-0.49066	0.40574	NA	NA	2	0	0	0	0	3	5	4	5	5	2	0	0	11	3	0	27.6079	0	0	0	0	35.3249	65.0102	61.5593	69.1209	56.7808	28.8184	0	0	122.44
novel_circ_0001321	ENSGALG00000041706	7.32865	3.16515	0.73264	0.078209	NA	NA	4.76321	2.47275	0.49042	0.43248	0.62816	FALSE	4.42548	5.1127	-0.32542	0.56752	0.81955	FALSE	7	4	0	0	2	8	6	3	2	2	5	12	4	9	5	2	96.6277	527.426	0	0	63.7288	94.1997	78.0122	46.1695	27.6484	22.7123	72.0461	284.907	93.8504	100.178
novel_circ_0001320	ENSGALG00000041706	23.9184	34.4995	-0.47166	0.089149	0.44166	FALSE	22.8643	27.1049	-0.04638	0.89604	0.93877	FALSE	20.9965	16.284	0.49449	0.18268	0.50546	FALSE	48	0	2	43	23	77	31	28	37	53	52	11	15	25	38	25	662.59	0	225.683	777.549	732.881	906.672	403.063	430.915	511.495	601.876	749.28	261.165	351.939	278.272
novel_circ_0014714	ENSGALG00000005552	3.01471	8.08892	-0.86774	0.031674	NA	NA	0.575457	6.34985	-2.1032	0.0011901	0.013431	TRUE	0.529502	2.03248	-0.58878	0.3267	NA	NA	0	0	0	0	0	7	7	6	12	11	11	0	0	6	7	4	0	0	0	0	0	82.4247	91.0143	92.3389	165.89	124.918	158.501	0	0	66.7854
novel_circ_0014715	ENSGALG00000005552	3.31974	4.80338	-0.37458	0.35867	NA	NA	0.958412	3.76813	-1.1715	0.051283	0.17667	FALSE	0.875316	2.27082	-0.56789	0.32708	0.66546	FALSE	2	0	0	4	0	3	4	7	7	4	5	2	3	4	3	3	27.6079	0	0	72.3301	0	35.3249	52.0082	107.729	96.7693	45.4246	72.0461	47.4845	70.3878	44.5236
novel_circ_0013442	ENSGALG00000005057	5.69418	1.41969	0.7877	0.062395	NA	NA	2.57824	1.14383	0.78002	0.31014	0.51629	FALSE	2.39105	3.93085	-0.31383	0.55251	0.81488	FALSE	12	0	0	2	3	6	0	0	0	0	8	3	2	10	13	3	165.647	0	0	36.1651	95.5932	70.6497	0	0	0	0	115.274	71.2268	46.9252	111.309
novel_circ_0013440	ENSGALG00000005057	17.9728	16.6149	0.10436	0.79624	NA	NA	10.0466	12.9514	-0.10229	0.83081	0.9102	FALSE	9.25811	12.4494	-0.21223	0.71287	0.90048	FALSE	41	0	0	26	7	14	25	20	17	24	10	10	0	41	48	7	565.962	0	0	470.146	223.051	164.849	325.051	307.796	235.011	272.548	144.092	237.423	0	456.367
novel_circ_0000917	ENSGALG00000007769	18.9805	19.5728	-0.017982	0.95545	0.98034	FALSE	9.59343	15.2674	-0.40234	0.38515	0.5911	FALSE	8.83566	13.0929	-0.29331	0.47036	0.77277	FALSE	23	0	0	10	19	25	32	20	9	37	17	12	10	36	29	11	317.491	0	0	180.825	605.423	294.374	416.065	307.796	124.418	420.178	244.957	284.907	234.626	400.712
novel_circ_0005324	ENSGALG00000014106	18.9377	19.3274	-0.033073	0.92132	0.97054	FALSE	8.24288	15.1219	-0.86038	0.061698	0.19837	FALSE	7.59185	13.1354	-0.74252	0.081173	0.34675	FALSE	15	3	2	13	0	17	23	14	12	48	19	20	10	31	23	8	207.059	395.57	225.683	235.073	0	200.174	299.047	215.458	165.89	545.095	273.775	474.845	234.626	345.058
novel_circ_0015197	ENSGALG00000004578	4.12275	7.71163	-0.58616	0.13477	NA	NA	4.24326	6.01746	-0.13105	0.78783	0.88001	FALSE	3.92736	2.88914	0.49787	0.37024	0.69491	FALSE	15	0	0	2	6	15	10	7	11	12	5	3	3	7	9	0	207.059	0	0	36.1651	191.186	176.624	130.02	107.729	152.066	136.274	72.0461	71.2268	70.3878	77.9163
novel_circ_0014675	ENSGALG00000005248	7.95009	6.20153	0.26568	0.50814	NA	NA	2.69859	4.8487	-0.38104	0.52533	0.70011	FALSE	2.4877	5.45889	-0.57809	0.19908	0.52646	FALSE	9	0	0	5	2	9	10	10	6	0	8	5	5	13	10	6	124.236	0	0	90.4126	63.7288	105.975	130.02	153.898	82.9451	0	115.274	118.711	117.313	144.702
novel_circ_0014674	ENSGALG00000005248	11.4804	9.21213	0.24627	0.49765	NA	NA	5.5137	7.18488	-0.47914	0.45838	0.64643	FALSE	5.07703	7.95691	-0.54623	0.35455	0.68626	FALSE	15	0	5	0	0	5	14	8	14	9	8	8	11	26	6	5	207.059	0	564.207	0	0	58.8748	182.029	123.119	193.539	102.205	115.274	189.938	258.089	289.403
novel_circ_0007361	ENSGALG00000044675	9.33661	4.64723	0.63123	0.12497	NA	NA	0.584087	3.64409	-1.4821	0.041388	0.15358	FALSE	0.533632	6.49825	-2.0758	0.00029132	0.012481	TRUE	2	0	0	3	0	0	6	3	0	12	7	12	5	15	9	3	27.6079	0	0	54.2476	0	0	78.0122	46.1695	0	136.274	100.865	284.907	117.313	166.963
novel_circ_0002079	ENSGALG00000040844	6.24903	5.94605	0.11312	0.78019	NA	NA	2.98218	4.68415	-0.27582	0.60609	0.76183	FALSE	2.73712	4.3006	-0.32884	0.52851	0.80667	FALSE	4	0	0	4	6	10	3	11	6	5	8	2	3	20	6	4	55.2158	0	0	72.3301	191.186	117.75	39.0061	169.288	82.9451	56.7808	115.274	47.4845	70.3878	222.618
novel_circ_0014877	ENSGALG00000010140	25.2973	32.5295	-0.30961	0.25099	0.67252	FALSE	18.3962	25.5031	-0.68974	0.029181	0.12231	FALSE	16.9126	17.292	-0.27999	0.37861	0.6997	FALSE	15	7	6	19	13	27	40	23	30	48	49	14	12	48	30	23	207.059	922.996	677.048	343.568	414.237	317.924	520.082	353.966	414.726	545.095	706.052	332.392	281.551	534.283
novel_circ_0014876	ENSGALG00000002192	60.6211	94.1729	-0.57629	0.018892	0.2459	FALSE	30.5679	73.9185	-1.129	4.56e-05	0.0012041	TRUE	28.1103	41.9615	-0.4503	0.12451	0.4316	FALSE	53	4	4	39	40	74	88	126	80	129	116	35	60	89	82	28	731.61	527.426	451.365	705.219	1274.58	871.347	1144.18	1939.12	1105.93	1464.94	1671.47	830.979	1407.76	990.65
novel_circ_0003788	ENSGALG00000016915	14.2942	10.6609	0.30016	0.37224	NA	NA	13.0732	8.36043	0.73693	0.060375	0.19615	FALSE	12.0108	9.81881	0.44058	0.23333	0.56923	FALSE	24	3	0	31	10	29	13	5	10	18	17	11	13	19	10	11	331.295	395.57	0	560.558	318.644	341.474	169.027	76.9491	138.242	204.411	244.957	261.165	305.014	211.487
novel_circ_0014491	ENSGALG00000012584	11.6985	14.6341	-0.24032	0.51597	NA	NA	14.5918	11.4641	0.35622	0.30238	0.50832	FALSE	13.4259	7.81487	0.66432	0.12192	0.42848	FALSE	31	3	4	23	5	29	19	17	15	12	20	4	2	16	14	20	427.923	395.57	451.365	415.898	159.322	341.474	247.039	261.627	207.363	136.274	288.184	94.969	46.9252	178.094
novel_circ_0014497	ENSGALG00000012584	31.0371	26.4512	0.20878	0.40001	0.75909	FALSE	14.6002	20.7375	-0.25018	0.41926	0.61686	FALSE	13.4361	21.3993	-0.38774	0.17507	0.4938	FALSE	32	2	0	26	15	42	30	19	36	30	38	21	24	47	39	19	441.727	263.713	0	470.146	477.966	494.548	390.061	292.407	497.671	340.685	547.55	498.587	563.103	523.152
novel_circ_0002415	ENSGALG00000001389	3.64973	6.81027	-0.44871	0.28718	NA	NA	2.02594	5.3664	-0.85377	0.20228	0.39705	FALSE	1.86016	2.55456	-0.1426	0.81603	0.93954	FALSE	0	0	0	0	5	12	5	6	8	7	13	2	0	11	10	0	0	0	0	0	159.322	141.299	65.0102	92.3389	110.593	79.4931	187.32	47.4845	0	122.44
novel_circ_0003411	ENSGALG00000016734	154.109	145.301	0.079574	0.66828	0.8945	FALSE	102.615	113.516	-0.19542	0.45086	0.64108	FALSE	94.2164	105.423	-0.21002	0.40295	0.72208	FALSE	128	24	41	139	44	188	190	148	182	194	126	101	90	244	167	138	1766.91	3164.56	4626.5	2513.47	1402.03	2213.69	2470.39	2277.69	2516	2203.09	1815.56	2397.97	2111.64	2715.94
novel_circ_0003410	ENSGALG00000016734	21.1702	19.3935	0.12012	0.67533	0.8945	FALSE	11.4598	15.1401	-0.3432	0.29816	0.50518	FALSE	10.4999	14.6045	-0.40418	0.23278	0.56855	FALSE	18	0	5	18	7	28	29	12	23	30	20	9	19	34	32	12	248.471	0	564.207	325.486	223.051	329.699	377.059	184.678	317.956	340.685	288.184	213.68	445.79	378.451
novel_circ_0016415	ENSGALG00000014734	20.1119	17.6227	0.16722	0.58772	0.87085	FALSE	35.18	13.7491	1.1604	0.0068344	0.044744	TRUE	32.4268	13.8629	0.989	0.015155	0.15002	FALSE	39	20	3	49	27	28	27	19	12	31	14	9	18	25	35	12	538.354	2637.13	338.524	886.044	860.338	329.699	351.055	292.407	165.89	352.041	201.729	213.68	422.327	278.272
novel_circ_0016736	ENSGALG00000012608	67.6532	75.6991	-0.13088	0.63952	0.88159	FALSE	25.2034	59.1459	-1.0033	0.004816	0.034672	TRUE	23.2433	46.9056	-0.78434	0.042409	0.26222	FALSE	74	3	0	42	22	68	103	108	73	82	64	37	53	94	136	26	1021.49	395.57	0	759.466	701.016	800.697	1339.21	1662.1	1009.17	931.204	922.19	878.463	1243.52	1046.3
novel_circ_0005204	ENSGALG00000013042	8.33745	11.1108	-0.26766	0.44606	NA	NA	6.64814	8.68567	-0.49326	0.19955	0.39418	FALSE	6.1195	5.74728	-0.099085	0.81372	0.93933	FALSE	10	2	2	7	4	12	14	15	9	17	9	5	3	21	11	5	138.04	263.713	225.683	126.578	127.458	141.299	182.029	230.847	124.418	193.055	129.683	118.711	70.3878	233.749
novel_circ_0002258	ENSGALG00000000906	7.18286	4.3079	0.45242	0.26973	NA	NA	0.986498	3.35014	-0.79787	0.29758	0.50461	FALSE	0.907717	4.96174	-1.1375	0.062261	0.30407	FALSE	0	0	0	0	0	12	6	4	4	12	0	6	6	6	11	4	0	0	0	0	0	141.299	78.0122	61.5593	55.2967	136.274	0	142.454	140.776	66.7854
novel_circ_0003307	ENSGALG00000008328	24.8847	21.7467	0.19735	0.5343	0.83156	FALSE	17.8462	16.9779	0.15447	0.62235	0.77329	FALSE	16.3842	17.0609	-0.01845	0.96079	0.98253	FALSE	39	0	6	27	17	32	35	22	16	30	23	6	13	55	42	19	538.354	0	677.048	488.228	541.695	376.799	455.071	338.576	221.187	340.685	331.412	142.454	305.014	612.199
novel_circ_0006414	ENSGALG00000034014	3.76041	5.98428	-0.36751	0.38085	NA	NA	6.0408	4.64091	0.23184	0.68227	0.82001	FALSE	5.56684	2.59289	0.68918	0.20861	0.54053	FALSE	9	3	0	10	7	2	12	3	6	13	2	0	3	8	8	2	124.236	395.57	0	180.825	223.051	23.5499	156.024	46.1695	82.9451	147.63	28.8184	0	70.3878	89.0472
novel_circ_0001819	ENSGALG00000003154	52.0675	49.2586	0.075706	0.70131	0.8945	FALSE	39.7663	38.624	0.17723	0.5518	0.71876	FALSE	36.4949	35.7228	0.17265	0.53815	0.81046	FALSE	80	3	4	89	33	102	49	53	61	61	59	33	36	77	63	41	1104.32	395.57	451.365	1609.35	1051.52	1201.05	637.1	815.661	843.275	692.725	850.144	783.494	844.654	857.079
novel_circ_0008525	ENSGALG00000012677	5.27639	2.22754	0.59555	0.16696	NA	NA	1.15565	1.76158	-0.18098	0.81445	0.89918	FALSE	1.06177	3.6103	-0.80666	0.1859	0.50832	FALSE	0	0	0	0	2	9	0	4	0	6	3	7	2	2	6	5	0	0	0	0	63.7288	105.975	0	61.5593	0	68.1369	43.2277	166.196	46.9252	22.2618
novel_circ_0007553	ENSGALG00000039533	54.6206	57.2305	-0.05848	0.80956	0.94538	FALSE	16.7361	44.8224	-1.0957	0.030906	0.12626	FALSE	15.4113	37.6427	-0.92166	0.045213	0.26751	FALSE	48	0	0	33	5	81	48	58	83	100	45	33	42	96	64	34	662.59	0	0	596.723	159.322	953.772	624.098	892.61	1147.41	1135.62	648.415	783.494	985.43	1068.57
novel_circ_0011768	ENSGALG00000011833	21.8066	18.6322	0.16811	0.60119	0.87623	FALSE	10.367	14.5909	-0.21545	0.60321	0.76086	FALSE	9.50994	14.9126	-0.31944	0.40437	0.72337	FALSE	22	0	0	24	15	24	16	11	33	33	17	14	17	36	14	20	303.687	0	0	433.981	477.966	282.599	208.033	169.288	456.198	374.753	244.957	332.392	398.864	400.712
novel_circ_0012147	ENSGALG00000015713	30.7339	17.917	0.63646	0.067161	0.39153	FALSE	28.3552	13.975	0.91874	0.014174	0.076027	FALSE	26.0412	21.008	0.20578	0.51087	0.80031	FALSE	36	6	9	35	29	40	24	29	27	11	9	17	13	70	29	28	496.942	791.139	1015.57	632.889	924.067	470.998	312.049	446.305	373.253	124.918	129.683	403.618	305.014	779.163
novel_circ_0008652	ENSGALG00000042481	7.06401	8.34233	-0.21945	0.56209	NA	NA	2.96351	6.51324	-0.62676	0.19073	0.38412	FALSE	2.73367	4.88128	-0.30398	0.53462	0.81046	FALSE	10	0	0	5	2	11	11	4	10	18	7	8	4	5	11	4	138.04	0	0	90.4126	63.7288	129.525	143.022	61.5593	138.242	204.411	100.865	189.938	93.8504	55.6545
novel_circ_0010563	ENSGALG00000015303	37.1654	29.7801	0.26326	0.39208	0.75909	FALSE	17.843	23.2695	-0.20735	0.58472	0.74579	FALSE	16.4554	25.1664	-0.41231	0.28464	0.61987	FALSE	45	2	2	21	9	71	46	17	39	32	39	12	28	47	40	46	621.178	263.713	225.683	379.733	286.779	836.022	598.094	261.627	539.143	363.397	561.96	284.907	656.953	523.152
novel_circ_0015277	ENSGALG00000002929	17.008	19.9744	-0.1609	0.58574	NA	NA	22.8408	15.6209	0.47225	0.12371	0.2992	FALSE	21.037	11.6892	0.70059	0.045099	0.26751	FALSE	43	6	5	25	25	25	28	17	20	27	24	11	5	29	32	12	593.57	791.139	564.207	452.063	796.61	294.374	364.057	261.627	276.484	306.616	345.821	261.165	117.313	322.796
novel_circ_0016975	ENSGALG00000015540	2.28243	5.41993	-0.50851	0.23551	NA	NA	1.03185	4.23129	-1.1529	0.064427	0.20403	FALSE	0.94838	1.59515	-0.19309	0.75137	NA	NA	2	0	0	2	0	7	7	10	7	3	3	0	2	0	11	0	27.6079	0	0	36.1651	0	82.4247	91.0143	153.898	96.7693	34.0685	43.2277	0	46.9252	0
novel_circ_0011387	ENSGALG00000028643	1.88086	5.33054	-0.85063	0.04721	NA	NA	1.01401	4.1625	-1.1495	0.07377	0.21809	FALSE	0.946323	1.25999	-0.0085319	0.9889	NA	NA	6	0	0	0	0	5	6	3	12	6	4	0	2	0	3	3	82.8237	0	0	0	0	58.8748	78.0122	46.1695	165.89	68.1369	57.6369	0	46.9252	0
novel_circ_0014013	ENSGALG00000007996	5.02747	2.0968	0.60034	0.16296	NA	NA	4.33188	1.64615	1.0282	0.15918	0.34807	FALSE	3.9762	3.4474	0.30986	0.54155	0.81123	FALSE	7	0	0	6	11	7	5	0	0	0	7	3	2	11	6	4	96.6277	0	0	108.495	350.508	82.4247	65.0102	0	0	0	100.865	71.2268	46.9252	122.44
novel_circ_0014701	ENSGALG00000005470	11.0963	13.3376	-0.18064	0.58854	NA	NA	0.493249	10.4635	-2.8721	2.48e-06	0.00012537	TRUE	0.453859	7.68042	-2.2297	0.00010758	0.0066147	TRUE	0	0	0	0	0	6	15	18	9	16	18	5	10	24	13	5	0	0	0	0	0	70.6497	195.031	277.017	124.418	181.698	259.366	118.711	234.626	267.142
novel_circ_0014700	ENSGALG00000005470	8.52348	6.52706	0.3051	0.39409	NA	NA	1.15565	5.10947	-1.3522	0.032765	0.13151	FALSE	1.06177	5.89923	-1.4058	0.014567	0.14848	FALSE	0	0	0	0	2	9	9	5	6	9	9	5	8	16	9	4	0	0	0	0	63.7288	105.975	117.018	76.9491	82.9451	102.205	129.683	118.711	187.701	178.094
novel_circ_0014704	ENSGALG00000005509	6.19928	7.4489	-0.216	0.60551	NA	NA	2.608	5.83814	-0.72636	0.19995	0.39463	FALSE	2.39389	4.32312	-0.35928	0.53766	0.81046	FALSE	2	0	0	2	6	11	10	7	10	3	12	12	4	3	3	2	27.6079	0	0	36.1651	191.186	129.525	130.02	107.729	138.242	34.0685	172.911	284.907	93.8504	33.3927
novel_circ_0006175	ENSGALG00000034777	10.101	7.41459	0.30903	0.38257	NA	NA	9.67449	5.78246	0.57938	0.20423	0.3997	FALSE	8.89839	6.85562	0.26004	0.55626	0.81488	FALSE	9	5	0	19	9	9	11	6	11	9	6	7	6	10	10	12	124.236	659.283	0	343.568	286.779	105.975	143.022	92.3389	152.066	102.205	86.4553	166.196	140.776	111.309
novel_circ_0013066	ENSGALG00000011505	19.7898	18.8787	0.066346	0.85234	0.96304	FALSE	7.68425	14.6738	-0.62189	0.17786	0.36872	FALSE	7.08931	13.5901	-0.59544	0.23258	0.56855	FALSE	25	0	0	9	15	11	36	17	24	20	12	18	2	32	34	15	345.099	0	0	162.743	477.966	129.525	468.073	261.627	331.78	227.123	172.911	427.361	46.9252	356.189
novel_circ_0006176	ENSGALG00000034777	43.2742	41.7565	0.044082	0.84655	0.96304	FALSE	28.2299	32.645	-0.29269	0.28482	0.49146	FALSE	25.9662	29.6446	-0.27853	0.28055	0.61517	FALSE	42	8	7	35	28	33	51	30	61	61	41	23	31	60	59	36	579.766	1054.85	789.889	632.889	892.203	388.574	663.104	461.695	843.275	692.725	590.778	546.072	727.341	667.854
novel_circ_0004760	ENSGALG00000010246	45.0233	31.9002	0.40353	0.20266	0.64608	FALSE	20.6381	25.0082	-0.18765	0.65532	0.79691	FALSE	18.9037	30.8759	-0.54179	0.076263	0.34092	FALSE	39	0	6	45	17	38	37	14	21	75	45	23	43	54	53	36	538.354	0	677.048	813.714	541.695	447.448	481.076	215.458	290.308	851.711	648.415	546.072	1008.89	601.069
novel_circ_0014806	ENSGALG00000008939	10.6994	13.6024	-0.24282	0.54477	NA	NA	7.92679	10.644	-0.27211	0.46673	0.65475	FALSE	7.28275	7.37676	0.044622	0.93243	0.97566	FALSE	16	0	3	9	5	24	18	19	12	13	15	10	8	25	0	7	220.863	0	338.524	162.743	159.322	282.599	234.037	292.407	165.89	147.63	216.138	237.423	187.701	278.272
novel_circ_0002244	ENSGALG00000000950	19.0393	9.95718	0.70288	0.066357	NA	NA	11.3035	7.78918	0.595	0.30605	0.51134	FALSE	10.3187	13.1329	-0.12204	0.79905	0.93533	FALSE	20	0	0	44	7	27	19	11	4	4	18	14	6	27	41	11	276.079	0	0	795.631	223.051	317.924	247.039	169.288	55.2967	45.4246	259.366	332.392	140.776	300.534
novel_circ_0002537	ENSGALG00000001433	15.2634	16.4764	-0.069865	0.82334	NA	NA	12.3787	12.9509	0.056466	0.87857	0.93385	FALSE	11.3589	10.5078	0.19846	0.57515	0.82392	FALSE	20	0	4	16	10	41	12	19	13	31	21	9	9	32	18	10	276.079	0	451.365	289.32	318.644	482.773	156.024	292.407	179.714	352.041	302.594	213.68	211.164	356.189
novel_circ_0002536	ENSGALG00000001433	10.1181	12.8944	-0.33669	0.29915	NA	NA	8.52175	10.0938	0.062473	0.87998	0.93385	FALSE	7.84185	6.94416	0.43606	0.3084	0.64467	FALSE	17	0	0	10	12	37	16	8	14	22	16	7	9	13	9	8	234.667	0	0	180.825	382.373	435.673	208.033	123.119	193.539	249.835	230.548	166.196	211.164	144.702
novel_circ_0011817	ENSGALG00000012044	5.56729	3.82407	0.33102	0.41541	NA	NA	3.04498	2.98977	0.34331	0.52075	0.69739	FALSE	2.79543	3.80912	-0.037298	0.94102	0.98012	FALSE	9	0	0	9	2	7	5	2	3	9	4	5	2	4	10	5	124.236	0	0	162.743	63.7288	82.4247	65.0102	30.7796	41.4726	102.205	57.6369	118.711	46.9252	44.5236
novel_circ_0015049	ENSGALG00000011229	10.3709	8.80723	0.11871	0.76237	NA	NA	2.11826	6.8372	-1.0522	0.06987	0.21141	FALSE	1.95699	7.16503	-1.0341	0.064134	0.30925	FALSE	11	0	0	6	0	3	18	10	7	12	4	9	14	5	8	6	151.844	0	0	108.495	0	35.3249	234.037	153.898	96.7693	136.274	57.6369	213.68	328.477	55.6545
novel_circ_0015046	ENSGALG00000011229	5.02415	6.57572	-0.30732	0.44481	NA	NA	3.65652	5.13917	-0.19277	0.71579	0.84596	FALSE	3.33509	3.53052	0.12629	0.82711	0.9435	FALSE	5	0	0	13	6	3	8	8	7	10	5	8	4	5	5	0	69.0198	0	0	235.073	191.186	35.3249	104.016	123.119	96.7693	113.562	72.0461	189.938	93.8504	55.6545
novel_circ_0005816	ENSGALG00000001550	8.32156	12.2594	-0.48969	0.14436	NA	NA	10.4836	9.5932	0.34709	0.41146	0.60946	FALSE	9.63602	5.76147	0.83628	0.066049	0.31129	FALSE	19	0	0	13	21	31	14	15	11	20	11	7	8	9	10	4	262.275	0	0	235.073	669.152	365.024	182.029	230.847	152.066	227.123	158.501	166.196	187.701	100.178
novel_circ_0005813	ENSGALG00000001550	9.40663	7.99252	0.13114	0.75531	NA	NA	11.5209	6.21449	0.74392	0.19062	0.38412	FALSE	10.575	6.38307	0.65045	0.11464	0.41532	FALSE	20	0	5	11	13	22	19	3	0	16	10	3	8	16	6	11	276.079	0	564.207	198.908	414.237	259.049	247.039	46.1695	0	181.698	144.092	71.2268	187.701	178.094
novel_circ_0011609	ENSGALG00000010642	3.54021	8.33984	-0.72177	0.083756	NA	NA	3.58904	6.5191	-0.42487	0.37903	0.58491	FALSE	3.3066	2.48425	0.46231	0.41725	0.7293	FALSE	12	0	0	7	4	8	8	13	14	8	4	5	0	7	7	0	165.647	0	0	126.578	127.458	94.1997	104.016	200.068	193.539	90.8492	57.6369	118.711	0	77.9163
novel_circ_0016652	ENSGALG00000015078	2.5598	4.3681	-0.40434	0.33741	NA	NA	1.04609	3.42364	-1.0573	0.079456	0.22715	FALSE	0.967604	1.75657	-0.34515	0.57118	NA	NA	3	0	0	0	2	4	6	4	4	4	7	2	0	8	2	2	41.4119	0	0	0	63.7288	47.0998	78.0122	61.5593	55.2967	45.4246	100.865	47.4845	0	89.0472
novel_circ_0004964	ENSGALG00000011976	62.2836	50.3596	0.25893	0.31231	0.72333	FALSE	119.338	39.3688	1.5172	1.85e-07	1.54e-05	TRUE	109.51	42.5556	1.2749	9.39e-06	0.001488	TRUE	111	26	36	147	143	175	55	51	70	80	37	55	36	67	61	60	1532.24	3428.27	4062.29	2658.13	4556.61	2060.62	715.112	784.881	967.693	908.492	533.141	1305.82	844.654	745.77
novel_circ_0007545	ENSGALG00000039533	4.04004	4.84915	-0.15963	0.70656	NA	NA	4.26755	3.81554	0.10508	0.86357	0.92869	FALSE	3.93371	2.79475	0.28703	0.63708	0.86079	FALSE	14	0	2	3	5	0	4	5	4	7	8	4	2	0	11	2	193.255	0	225.683	54.2476	159.322	0	52.0082	76.9491	55.2967	79.4931	115.274	94.969	46.9252	0
novel_circ_0012834	ENSGALG00000010088	12.8056	8.45066	0.41246	0.31452	NA	NA	5.58738	6.59075	0.04266	0.94227	0.96818	FALSE	5.12993	8.66258	-0.37057	0.53141	0.8087	FALSE	16	0	0	17	0	22	13	7	16	4	8	5	0	23	24	16	220.863	0	0	307.403	0	259.049	169.027	107.729	221.187	45.4246	115.274	118.711	0	256.011
novel_circ_0012776	ENSGALG00000009900	5.20851	4.53264	0.18847	0.63993	NA	NA	2.14704	3.53309	-0.31795	0.60414	0.76098	FALSE	1.99233	3.57124	-0.41472	0.45955	0.7643	FALSE	9	0	0	0	4	5	7	3	9	3	4	2	2	10	10	4	124.236	0	0	0	127.458	58.8748	91.0143	46.1695	124.418	34.0685	57.6369	47.4845	46.9252	111.309
novel_circ_0011771	ENSGALG00000011833	7.93222	6.07271	0.30648	0.40181	NA	NA	3.63438	4.76919	-0.011261	0.98253	0.98948	FALSE	3.32562	5.4437	-0.28252	0.55645	0.81488	FALSE	3	0	0	8	4	18	4	6	10	8	7	3	7	13	10	6	41.4119	0	0	144.66	127.458	211.949	52.0082	92.3389	138.242	90.8492	100.865	71.2268	164.238	144.702
novel_circ_0000244	ENSGALG00000008291	12.8591	8.25126	0.49937	0.13049	NA	NA	9.43117	6.44676	0.29663	0.50325	0.68416	FALSE	8.68903	8.82839	-0.19801	0.62618	0.85618	FALSE	20	2	5	6	2	14	11	5	9	16	8	10	8	20	13	10	276.079	263.713	564.207	108.495	63.7288	164.849	143.022	76.9491	124.418	181.698	115.274	237.423	187.701	222.618
novel_circ_0001693	ENSGALG00000029817	64.4437	74.273	-0.18843	0.38722	0.75909	FALSE	53.9301	58.1473	0.015032	0.9502	0.97173	FALSE	49.5528	44.0307	0.25421	0.35737	0.68803	FALSE	101	6	7	95	44	158	83	77	81	114	76	43	28	81	101	60	1394.2	791.139	789.889	1717.84	1402.03	1860.44	1079.17	1185.02	1119.76	1294.6	1095.1	1020.92	656.953	901.603
novel_circ_0008316	ENSGALG00000031650	1.76523	4.25541	-0.51619	0.23083	NA	NA	0.79414	3.34718	-1.1612	0.075892	0.22134	FALSE	0.722479	1.23322	-0.19778	0.73902	NA	NA	0	0	0	3	0	5	4	6	3	4	7	0	0	5	7	0	0	0	0	54.2476	0	58.8748	52.0082	92.3389	41.4726	45.4246	100.865	0	0	55.6545
novel_circ_0007435	ENSGALG00000042182	5.47012	5.84125	-0.071748	0.86629	NA	NA	6.3841	4.57803	0.35455	0.56044	0.72506	FALSE	5.86442	3.79884	0.47915	0.3465	0.68072	FALSE	13	0	3	5	9	5	5	8	0	18	4	5	5	3	10	2	179.451	0	338.524	90.4126	286.779	58.8748	65.0102	123.119	0	204.411	57.6369	118.711	117.313	33.3927
novel_circ_0015263	ENSGALG00000005065	9.60138	12.964	-0.37761	0.24582	NA	NA	4.90515	10.1135	-0.81799	0.12596	0.30227	FALSE	4.55058	6.63679	-0.34683	0.51351	0.80087	FALSE	11	2	0	0	2	23	21	11	15	15	13	6	10	12	12	5	151.844	263.713	0	0	63.7288	270.824	273.043	169.288	207.363	170.342	187.32	142.454	234.626	133.571
novel_circ_0007947	ENSGALG00000010840	34.5754	37.1862	-0.11451	0.68324	0.8945	FALSE	18.6556	29.2233	-0.54803	0.10357	0.26812	FALSE	17.1147	23.8406	-0.35124	0.27104	0.60595	FALSE	21	3	4	31	13	58	31	46	26	62	50	30	31	40	32	22	289.883	395.57	451.365	560.558	414.237	682.948	403.063	707.932	359.429	704.081	720.461	712.268	727.341	445.236
novel_circ_0015264	ENSGALG00000005065	5.13416	6.04882	-0.15073	0.71912	NA	NA	1.54856	4.74933	-0.94276	0.16777	0.35973	FALSE	1.44103	3.56458	-0.64386	0.25829	0.59812	FALSE	8	0	0	0	2	4	8	4	0	13	11	6	2	7	8	2	110.432	0	0	0	63.7288	47.0998	104.016	61.5593	0	147.63	158.501	142.454	46.9252	77.9163
novel_circ_0015268	ENSGALG00000005065	36.4851	57.0412	-0.59591	0.012107	0.22451	FALSE	28.6552	44.6472	-0.50302	0.16992	0.36108	FALSE	26.3944	24.9315	0.17631	0.6173	0.85104	FALSE	76	3	5	46	8	93	62	79	56	81	49	22	24	53	40	34	1049.1	395.57	564.207	831.796	254.915	1095.07	806.127	1215.8	774.154	919.848	706.052	522.33	563.103	589.938
novel_circ_0014394	ENSGALG00000012380	6.78803	6.23037	0.10703	0.80112	NA	NA	2.93112	4.89662	-0.29915	0.64303	0.78637	FALSE	2.69385	4.69898	-0.34119	0.5639	0.81908	FALSE	6	0	0	6	0	19	2	3	18	6	7	5	0	19	12	3	82.8237	0	0	108.495	0	223.724	26.0041	46.1695	248.835	68.1369	100.865	118.711	0	211.487
novel_circ_0008612	ENSGALG00000039880	9.04794	7.72695	0.14638	0.73142	NA	NA	4.43878	6.08758	-0.054856	0.90715	0.94643	FALSE	4.10008	6.33188	-0.27578	0.64375	0.86295	FALSE	16	0	0	6	4	15	5	5	10	11	14	0	13	17	19	0	220.863	0	0	108.495	127.458	176.624	65.0102	76.9491	138.242	124.918	201.729	0	305.014	189.225
novel_circ_0010604	ENSGALG00000015478	14.4237	15.1405	-0.077371	0.82787	NA	NA	11.7315	11.8783	-0.025702	0.95728	0.97437	FALSE	10.802	10.0376	0.089393	0.85656	0.95071	FALSE	6	4	2	6	8	52	16	22	11	18	19	22	7	14	16	5	82.8237	527.426	225.683	108.495	254.915	612.298	208.033	338.576	152.066	204.411	273.775	522.33	164.238	155.833
novel_circ_0010605	ENSGALG00000015478	43.3118	50.9917	-0.23611	0.32211	0.72839	FALSE	34.44	39.964	-0.26514	0.27365	0.47689	FALSE	31.6979	29.6033	0.058541	0.82639	0.9435	FALSE	48	13	5	52	24	57	54	61	61	56	59	35	28	55	37	41	662.59	1714.14	564.207	940.291	764.745	671.173	702.11	938.779	843.275	635.944	850.144	830.979	656.953	612.199
novel_circ_0009662	ENSGALG00000009645	3.66333	3.8445	-0.038666	0.92851	NA	NA	10.3743	3.03178	1.3158	0.014497	0.07681	FALSE	9.52179	2.49266	1.3123	0.01095	0.12596	FALSE	9	2	6	6	8	15	0	4	4	11	4	2	2	10	0	4	124.236	263.713	677.048	108.495	254.915	176.624	0	61.5593	55.2967	124.918	57.6369	47.4845	46.9252	111.309
novel_circ_0013554	ENSGALG00000006502	10.1178	10.1588	0.0047149	0.98926	NA	NA	10.8454	7.90388	0.44955	0.28995	0.49788	FALSE	10.0126	6.90067	0.4896	0.22699	0.56629	FALSE	27	2	3	7	5	31	21	6	11	10	11	6	4	15	15	10	372.707	263.713	338.524	126.578	159.322	365.024	273.043	92.3389	152.066	113.562	158.501	142.454	93.8504	166.963
novel_circ_0005774	ENSGALG00000015693	9.50056	9.84583	-0.074643	0.84355	NA	NA	7.16518	7.65609	-0.02826	0.9526	0.97266	FALSE	6.56619	6.43258	0.13109	0.76073	0.92319	FALSE	14	0	3	14	2	17	22	3	9	12	12	5	7	9	9	12	193.255	0	338.524	253.155	63.7288	200.174	286.045	46.1695	124.418	136.274	172.911	118.711	164.238	100.178
novel_circ_0000716	ENSGALG00000003396	172.655	201.734	-0.1842	0.55247	0.84366	FALSE	84.857	157.398	-0.81685	0.0021693	0.020893	TRUE	78.0362	119.126	-0.5403	0.10049	0.38389	FALSE	161	11	15	116	91	194	274	253	216	302	120	101	47	394	311	96	2222.44	1450.42	1692.62	2097.57	2899.66	2284.34	3562.56	3893.63	2986.02	3429.56	1729.11	2397.97	1102.74	4385.57
novel_circ_0009506	ENSGALG00000009158	24.6969	27.8054	-0.11535	0.72358	0.90293	FALSE	10.1994	21.8884	-0.76456	0.074535	0.21856	FALSE	9.33881	17.021	-0.54279	0.19153	0.5155	FALSE	17	0	0	27	12	31	19	37	18	45	41	17	7	47	45	15	234.667	0	0	488.228	382.373	365.024	247.039	569.423	248.835	511.027	590.778	403.618	164.238	523.152
novel_circ_0009203	ENSGALG00000016468	42.1406	33.1872	0.25057	0.48254	0.8069	FALSE	14.0482	26.128	-0.69816	0.060474	0.19618	FALSE	12.8685	29.0273	-0.88711	0.043145	0.26473	FALSE	27	0	3	32	15	24	18	40	41	44	47	35	57	26	22	29	372.707	0	338.524	578.641	477.966	282.599	234.037	615.593	566.792	499.671	677.233	830.979	1337.37	289.403
novel_circ_0000909	ENSGALG00000007769	7.40263	9.37835	-0.27334	0.47208	NA	NA	4.72957	7.33861	-0.26393	0.5765	0.73877	FALSE	4.33681	5.15646	0.095276	0.84065	0.94533	FALSE	12	0	0	14	4	11	8	5	16	20	7	7	7	13	6	2	165.647	0	0	253.155	127.458	129.525	104.016	76.9491	221.187	227.123	100.865	166.196	164.238	144.702
novel_circ_0004777	ENSGALG00000009279	8.42389	4.50686	0.57396	0.15814	NA	NA	10.5789	3.52527	1.2754	0.026096	0.11447	FALSE	9.75033	5.71715	0.58432	0.22537	0.5651	FALSE	10	5	0	10	18	10	8	5	0	6	7	6	5	5	11	10	138.04	659.283	0	180.825	573.559	117.75	104.016	76.9491	0	68.1369	100.865	142.454	117.313	55.6545
novel_circ_0002652	ENSGALG00000032178	59.9115	65.1475	-0.099692	0.66747	0.8945	FALSE	42.0685	51.1594	-0.23143	0.43885	0.63189	FALSE	38.6869	41.3108	-0.058093	0.84007	0.94519	FALSE	52	10	4	51	57	99	61	60	58	109	92	38	37	119	74	36	717.806	1318.57	451.365	922.209	1816.27	1165.72	793.125	923.389	801.803	1237.82	1325.65	902.206	868.117	1324.58
novel_circ_0009722	ENSGALG00000004455	2.74627	5.47771	-0.62045	0.14609	NA	NA	1.863	4.30198	-0.5699	0.30691	0.51238	FALSE	1.72593	1.87438	0.14164	0.81877	0.94076	FALSE	9	0	0	3	0	7	6	6	6	4	9	5	0	3	0	3	124.236	0	0	54.2476	0	82.4247	78.0122	92.3389	82.9451	45.4246	129.683	118.711	0	33.3927
novel_circ_0001696	ENSGALG00000029817	3.60227	7.3224	-0.68144	0.088919	NA	NA	3.36332	5.7285	-0.33986	0.49983	0.68153	FALSE	3.11405	2.42877	0.4728	0.39295	0.71159	FALSE	16	0	0	5	3	6	7	5	13	12	6	2	0	5	6	5	220.863	0	0	90.4126	95.5932	70.6497	91.0143	76.9491	179.714	136.274	86.4553	47.4845	0	55.6545
novel_circ_0013383	ENSGALG00000004355	6.06106	3.37745	0.52806	0.19416	NA	NA	1.3287	2.63138	-0.51383	0.4112	0.60946	FALSE	1.21718	4.15677	-1.0491	0.04352	0.26552	FALSE	2	0	0	3	2	4	6	0	6	4	4	5	4	9	5	5	27.6079	0	0	54.2476	63.7288	47.0998	78.0122	0	82.9451	45.4246	57.6369	118.711	93.8504	100.178
novel_circ_0002435	ENSGALG00000029927	6.85502	8.25595	-0.15713	0.70544	NA	NA	4.78095	6.54186	-0.48355	0.40267	0.60218	FALSE	4.4184	4.67372	-0.22582	0.63839	0.86079	FALSE	5	3	0	4	3	11	2	9	12	3	20	5	2	15	5	7	69.0198	395.57	0	72.3301	95.5932	129.525	26.0041	138.508	165.89	34.0685	288.184	118.711	46.9252	166.963
novel_circ_0002437	ENSGALG00000001157	27.0998	24.6228	0.1455	0.60798	0.87623	FALSE	21.9191	19.2725	0.026865	0.93159	0.96131	FALSE	20.1532	18.5355	-0.065283	0.83224	0.9435	FALSE	19	8	6	24	17	38	30	34	28	21	26	17	10	41	44	24	262.275	1054.85	677.048	433.981	541.695	447.448	390.061	523.254	387.077	238.479	374.64	403.618	234.626	456.367
novel_circ_0002439	ENSGALG00000001157	11.6229	9.58748	0.2453	0.46561	NA	NA	3.51905	7.4793	-0.67094	0.20156	0.39672	FALSE	3.22863	8.01878	-0.8048	0.11261	0.40974	FALSE	2	0	0	3	7	18	15	9	13	9	9	11	4	20	16	7	27.6079	0	0	54.2476	223.051	211.949	195.031	138.508	179.714	102.205	129.683	261.165	93.8504	222.618
novel_circ_0003690	ENSGALG00000016885	20.4912	18.445	0.1469	0.60608	0.87623	FALSE	12.4824	14.4958	0.082933	0.82829	0.9102	FALSE	11.5089	14.11	-0.013456	0.97213	0.98505	FALSE	40	0	0	20	13	39	17	18	20	22	29	9	18	28	33	13	552.158	0	0	361.651	414.237	459.223	221.035	277.017	276.484	249.835	417.867	213.68	422.327	311.665
novel_circ_0009317	ENSGALG00000016531	10.8513	6.41635	0.54819	0.12605	NA	NA	2.21426	5.00123	-0.67487	0.18176	0.3737	FALSE	2.03487	7.44369	-1.176	0.011578	0.12776	FALSE	7	0	0	6	2	4	12	6	5	7	7	10	8	13	8	9	96.6277	0	0	108.495	63.7288	47.0998	156.024	92.3389	69.1209	79.4931	100.865	237.423	187.701	144.702
novel_circ_0016715	ENSGALG00000012594	13.393	21.8043	-0.52605	0.13112	NA	NA	3.04034	17.1765	-1.9261	8.76e-05	0.0020038	TRUE	2.78018	9.19272	-1.1855	0.01125	0.12658	FALSE	6	0	0	10	4	4	21	25	12	22	44	8	4	21	27	10	82.8237	0	0	180.825	127.458	47.0998	273.043	384.746	165.89	249.835	634.006	189.938	93.8504	233.749
novel_circ_0016716	ENSGALG00000012594	2.5381	4.05519	-0.36264	0.39584	NA	NA	0	3.1732	-2.9376	8.79e-05	0.0020038	TRUE	0	1.6813	-1.3271	0.024829	NA	NA	0	0	0	0	0	0	4	4	4	9	3	0	0	5	3	5	0	0	0	0	0	0	52.0082	61.5593	55.2967	102.205	43.2277	0	0	55.6545
novel_circ_0009795	ENSGALG00000029261	81.9944	75.4566	0.1026	0.60777	0.87623	FALSE	64.5052	59.1697	0.12675	0.52736	0.70196	FALSE	59.2704	56.5868	0.079192	0.70827	0.89846	FALSE	91	16	13	104	47	134	79	64	95	99	100	59	73	105	99	48	1256.16	2109.7	1466.94	1880.58	1497.63	1577.84	1027.16	984.949	1313.3	1124.26	1440.92	1400.79	1712.77	1168.74
novel_circ_0004804	ENSGALG00000009279	30.4104	16.1948	0.59959	0.1403	0.55936	FALSE	46.7504	12.7458	1.6328	0.0016116	0.01663	TRUE	42.9043	20.557	0.95565	0.011022	0.12604	FALSE	59	9	11	69	67	42	16	23	0	26	28	17	18	19	41	40	814.433	1186.71	1241.25	1247.69	2134.91	494.548	208.033	353.966	0	295.26	403.458	403.618	422.327	211.487
novel_circ_0003105	ENSGALG00000016142	309.307	159.708	0.60092	NA	NA	NA	480.923	125.943	1.8419	5e-08	6.37e-06	TRUE	443.903	201.51	0.91274	0.065074	0.31079	FALSE	1292	111	54	595	401	852	110	148	179	157	318	48	108	150	130	801	17834.7	14636.1	6093.43	10759.1	12777.6	10032.3	1430.22	2277.69	2474.53	1782.92	4582.13	1139.63	2533.96	1669.63
novel_circ_0011943	ENSGALG00000014192	13.9473	17.9105	-0.25003	0.49951	NA	NA	3.55251	14.0049	-1.3393	0.0065285	0.043132	TRUE	3.27945	9.77519	-0.85571	0.14723	0.46761	FALSE	11	0	0	5	0	22	22	23	22	19	16	8	15	31	19	0	151.844	0	0	90.4126	0	259.049	286.045	353.966	304.132	215.767	230.548	189.938	351.939	345.058
novel_circ_0004973	ENSGALG00000012050	3.05064	3.06521	0.0012718	0.99762	NA	NA	2.95399	2.40336	0.60585	0.26646	0.46869	FALSE	2.71721	2.06158	0.5514	0.31096	0.64739	FALSE	9	0	0	7	2	9	2	4	3	7	2	2	0	3	6	4	124.236	0	0	126.578	63.7288	105.975	26.0041	61.5593	41.4726	79.4931	28.8184	47.4845	0	33.3927
novel_circ_0004974	ENSGALG00000012050	2.93164	3.10727	-0.039778	0.92646	NA	NA	3.90373	2.4218	0.86448	0.10144	0.26543	FALSE	3.57746	1.97518	0.69785	0.23685	0.57148	FALSE	8	0	0	10	6	7	5	4	2	5	2	0	2	0	8	4	110.432	0	0	180.825	191.186	82.4247	65.0102	61.5593	27.6484	56.7808	28.8184	0	46.9252	0
novel_circ_0015384	ENSGALG00000007767	29.4063	30.5075	-0.068255	0.80587	0.94538	FALSE	21.476	23.932	-0.19307	0.5435	0.71423	FALSE	19.734	20.0959	-0.050556	0.87065	0.95609	FALSE	27	4	6	21	28	36	33	18	40	41	46	26	14	35	32	28	372.707	527.426	677.048	379.733	892.203	423.898	429.067	277.017	552.967	465.602	662.824	617.299	328.477	389.581
novel_circ_0008250	ENSGALG00000032647	15.0138	15.5777	-0.024215	0.94068	NA	NA	12.449	12.1575	0.024833	0.94316	0.96818	FALSE	11.4426	10.2916	0.10603	0.75082	0.92018	FALSE	23	2	4	17	9	21	25	23	12	14	14	8	9	17	28	12	317.491	263.713	451.365	307.403	286.779	247.274	325.051	353.966	165.89	158.986	201.729	189.938	211.164	189.225
novel_circ_0013231	ENSGALG00000012321	5.87622	2.74381	0.57099	0.18375	NA	NA	0.876348	2.12015	-0.52095	0.49633	0.67857	FALSE	0.798122	4.06365	-1.1636	0.04887	0.27762	FALSE	0	0	0	3	0	6	7	4	0	5	0	4	7	3	9	3	0	0	0	54.2476	0	70.6497	91.0143	61.5593	0	56.7808	0	94.969	164.238	33.3927
novel_circ_0007447	ENSGALG00000040325	22.2837	19.17	0.15769	0.65231	0.88753	FALSE	7.98884	15.0634	-0.55989	0.25957	0.46258	FALSE	7.38428	15.4019	-0.62963	0.15253	0.47226	FALSE	33	0	0	13	5	24	25	10	21	13	41	15	26	31	17	12	455.531	0	0	235.073	159.322	282.599	325.051	153.898	290.308	147.63	590.778	356.134	610.028	345.058
novel_circ_0005513	ENSGALG00000041564	10.3869	13.5289	-0.32189	0.30421	NA	NA	11.1607	10.605	0.077983	0.8406	0.91444	FALSE	10.2001	7.1099	0.46949	0.23442	0.57054	FALSE	8	0	5	18	10	29	12	14	20	18	14	6	7	16	12	9	110.432	0	564.207	325.486	318.644	341.474	156.024	215.458	276.484	204.411	201.729	142.454	164.238	178.094
novel_circ_0008071	ENSGALG00000033593	19.9007	21.3285	-0.050509	0.87667	0.97013	FALSE	5.28723	16.7486	-1.4428	0.00022876	0.0039779	TRUE	4.88406	13.718	-1.222	0.0050779	0.079496	FALSE	14	2	0	9	2	10	21	14	23	34	33	12	7	55	22	12	193.255	263.713	0	162.743	63.7288	117.75	273.043	215.458	317.956	386.109	475.504	284.907	164.238	612.199
novel_circ_0010057	ENSGALG00000011013	5.60154	4.61594	0.12746	0.76739	NA	NA	5.21216	3.65007	0.3335	0.61618	0.76916	FALSE	4.81712	3.85023	0.21104	0.65851	0.87152	FALSE	8	3	0	6	2	12	4	0	0	11	13	2	7	9	4	4	110.432	395.57	0	108.495	63.7288	141.299	52.0082	0	0	124.918	187.32	47.4845	164.238	100.178
novel_circ_0012269	ENSGALG00000016098	7.37573	4.57288	0.44489	0.28316	NA	NA	1.46029	3.57761	-0.68078	0.30244	0.50832	FALSE	1.33331	4.99813	-1.0645	0.057659	0.29352	FALSE	4	0	0	7	0	2	4	3	13	2	4	3	4	16	4	9	55.2158	0	0	126.578	0	23.5499	52.0082	46.1695	179.714	22.7123	57.6369	71.2268	93.8504	178.094
novel_circ_0010614	ENSGALG00000015490	1.30168	5.02985	-0.89492	0.036247	NA	NA	2.27345	3.9256	-0.23587	0.65688	0.79791	FALSE	2.08871	0.90965	0.67445	0.27612	0.61132	FALSE	6	0	0	6	0	11	7	5	7	6	4	0	0	5	4	0	82.8237	0	0	108.495	0	129.525	91.0143	76.9491	96.7693	68.1369	57.6369	0	0	55.6545
novel_circ_0005168	ENSGALG00000012992	4.99689	4.80601	0.010367	0.97957	NA	NA	4.01388	3.759	0.39366	0.41648	0.61395	FALSE	3.68705	3.4093	0.38633	0.42763	0.73742	FALSE	8	0	0	7	6	13	8	2	5	5	8	3	4	9	2	5	110.432	0	0	126.578	191.186	153.074	104.016	30.7796	69.1209	56.7808	115.274	71.2268	93.8504	100.178
novel_circ_0004894	ENSGALG00000011504	79.0122	100.245	-0.29508	0.36768	0.75909	FALSE	86.0058	78.7681	0.14843	0.55319	0.71963	FALSE	79.1126	53.8775	0.53604	0.11352	0.41223	FALSE	181	14	21	129	60	162	84	101	143	97	147	83	57	58	40	84	2498.52	1845.99	2369.67	2332.65	1911.86	1907.54	1092.17	1554.37	1976.86	1101.55	2118.16	1970.61	1337.37	645.592
novel_circ_0016861	ENSGALG00000000264	19.5657	31.277	-0.4363	0.27549	0.69698	FALSE	7.52583	24.2749	-1.3777	0.0045837	0.034062	TRUE	6.94841	13.5574	-0.7127	0.14439	0.46478	FALSE	15	2	0	7	6	29	67	50	17	30	13	6	5	44	54	7	207.059	263.713	0	126.578	191.186	341.474	871.137	769.491	235.011	340.685	187.32	142.454	117.313	489.76
novel_circ_0005765	ENSGALG00000015511	5.55911	7.07105	-0.2778	0.49721	NA	NA	1.20548	5.52687	-1.3852	0.01217	0.069953	FALSE	1.11923	3.76699	-0.79307	0.1894	0.51333	FALSE	7	0	0	2	0	3	11	6	6	9	9	5	3	0	8	7	96.6277	0	0	36.1651	0	35.3249	143.022	92.3389	82.9451	102.205	129.683	118.711	70.3878	0
novel_circ_0000914	ENSGALG00000007769	3.23145	6.05642	-0.54094	0.1967	NA	NA	1.35664	4.70452	-1.0947	0.073198	0.21759	FALSE	1.25114	2.22338	-0.28783	0.63795	0.86079	FALSE	2	0	0	0	2	9	12	7	5	8	3	0	4	2	8	2	27.6079	0	0	0	63.7288	105.975	156.024	107.729	69.1209	90.8492	43.2277	0	93.8504	22.2618
novel_circ_0000918	ENSGALG00000007769	25.5414	33.0554	-0.31493	0.26885	0.68695	FALSE	13.862	25.7935	-0.89171	0.066503	0.20643	FALSE	12.7205	17.6561	-0.48701	0.28635	0.62078	FALSE	23	0	10	9	2	34	46	35	28	63	22	18	16	37	44	13	317.491	0	1128.41	162.743	63.7288	400.349	598.094	538.644	387.077	715.438	317.003	427.361	375.402	411.843
novel_circ_0015529	ENSGALG00000029190	15.7096	8.95528	0.68069	0.046125	NA	NA	34.6328	6.97793	1.771	0.005268	0.036825	TRUE	31.7932	10.8729	1.0624	0.057299	0.29275	FALSE	53	4	22	22	37	0	13	6	17	10	6	8	11	28	28	7	731.61	527.426	2482.51	397.816	1178.98	0	169.027	92.3389	235.011	113.562	86.4553	189.938	258.089	311.665
novel_circ_0005696	ENSGALG00000015412	2.55058	8.82257	-0.93659	0.028853	NA	NA	1.64299	6.90869	-1.3494	0.023637	0.10788	FALSE	1.50363	1.78905	0.01479	0.98094	0.98863	FALSE	5	0	0	7	0	3	5	6	20	16	5	2	2	10	0	0	69.0198	0	0	126.578	0	35.3249	65.0102	92.3389	276.484	181.698	72.0461	47.4845	46.9252	111.309
novel_circ_0014539	ENSGALG00000004045	11.7252	11.4512	0.015267	0.96532	NA	NA	6.24813	8.90405	-0.59075	0.18348	0.37615	FALSE	5.71938	8.01624	-0.52921	0.20544	0.53816	FALSE	7	0	4	7	3	14	25	9	10	10	12	11	4	16	13	11	96.6277	0	451.365	126.578	95.5932	164.849	325.051	138.508	138.242	113.562	172.911	261.165	93.8504	178.094
novel_circ_0016912	ENSGALG00000026192	66.7817	83.1727	-0.26834	0.32389	0.72987	FALSE	42.7107	65.1396	-0.49686	0.23125	0.43349	FALSE	39.2382	45.8808	-0.14409	0.72644	0.90781	FALSE	72	0	10	50	31	188	94	122	86	82	86	29	42	78	143	47	993.885	0	1128.41	904.126	987.796	2213.69	1222.19	1877.56	1188.88	931.204	1239.19	688.525	985.43	868.21
novel_circ_0016915	ENSGALG00000026192	110.04	95.3392	0.19359	0.44679	0.7979	FALSE	46.4825	74.354	-0.54655	0.19606	0.38978	FALSE	42.761	75.6756	-0.65377	0.10317	0.39047	FALSE	105	0	5	62	53	163	158	105	74	129	85	47	79	151	205	74	1449.42	0	564.207	1121.12	1688.81	1919.32	2054.32	1615.93	1022.99	1464.94	1224.78	1115.89	1853.55	1680.77
novel_circ_0006339	ENSGALG00000001329	14.5293	5.23248	0.96803	0.015974	NA	NA	12.5607	4.11323	1.3032	0.019035	0.094177	FALSE	11.49	9.99374	0.12687	0.77677	0.92932	FALSE	10	3	4	29	10	8	7	3	0	10	11	18	8	16	10	11	138.04	395.57	451.365	524.393	318.644	94.1997	91.0143	46.1695	0	113.562	158.501	427.361	187.701	178.094
novel_circ_0013393	ENSGALG00000004553	14.227	11.7023	0.20237	0.5495	NA	NA	12.5557	9.14796	0.57737	0.14431	0.32879	FALSE	11.4937	9.78699	0.34983	0.40559	0.72367	FALSE	21	0	2	29	18	19	14	14	11	20	9	8	16	23	8	10	289.883	0	225.683	524.393	573.559	223.724	182.029	215.458	152.066	227.123	129.683	189.938	375.402	256.011
novel_circ_0003917	ENSGALG00000032808	14.2983	14.3056	0.016658	0.95961	NA	NA	4.23877	11.2579	-0.91249	0.046398	0.16527	FALSE	3.8782	9.84519	-0.81909	0.062607	0.30407	FALSE	6	0	0	12	3	18	14	14	11	16	27	6	12	17	27	9	82.8237	0	0	216.99	95.5932	211.949	182.029	215.458	152.066	181.698	389.049	142.454	281.551	189.225
novel_circ_0002358	ENSGALG00000004088	20.6645	19.1572	0.11084	0.75685	0.91313	FALSE	10.6774	15.0291	-0.29772	0.47374	0.65881	FALSE	9.83683	14.2117	-0.3497	0.42399	0.73484	FALSE	27	0	2	9	14	30	16	22	12	44	19	12	4	55	29	14	372.707	0	225.683	162.743	446.101	353.249	208.033	338.576	165.89	499.671	273.775	284.907	93.8504	612.199
novel_circ_0002357	ENSGALG00000004088	20.8488	28.09	-0.39663	0.14888	0.56138	FALSE	28.32	22.0584	0.30312	0.40923	0.60699	FALSE	25.9772	14.2746	0.75117	0.046014	0.26846	FALSE	41	2	12	31	38	27	24	31	35	34	37	11	19	32	17	18	565.962	263.713	1354.1	560.558	1210.85	317.924	312.049	477.085	483.846	386.109	533.141	261.165	445.79	356.189
novel_circ_0015064	ENSGALG00000011392	2.90443	5.01677	-0.42785	0.30496	NA	NA	1.04609	3.93131	-1.2184	0.046208	0.16527	FALSE	0.967604	1.99671	-0.47605	0.42867	NA	NA	3	0	0	0	2	4	3	6	9	8	3	2	0	6	6	2	41.4119	0	0	0	63.7288	47.0998	39.0061	92.3389	124.418	90.8492	43.2277	47.4845	0	66.7854
novel_circ_0013881	ENSGALG00000010493	8.90448	9.6729	-0.097853	0.80065	NA	NA	2.1361	7.55676	-1.177	0.045522	0.16332	FALSE	1.95904	6.08748	-0.93668	0.065358	0.31079	FALSE	7	0	0	8	0	5	9	6	11	29	4	5	5	8	17	8	96.6277	0	0	144.66	0	58.8748	117.018	92.3389	152.066	329.328	57.6369	118.711	117.313	89.0472
novel_circ_0008244	ENSGALG00000032647	12.1723	7.15308	0.59612	0.11733	NA	NA	6.09789	5.61526	0.073311	0.88367	0.9345	FALSE	5.57802	8.39455	-0.55635	0.22254	0.56154	FALSE	4	0	3	7	6	17	10	4	3	11	14	6	5	34	15	7	55.2158	0	338.524	126.578	191.186	200.174	130.02	61.5593	41.4726	124.918	201.729	142.454	117.313	378.451
novel_circ_0008247	ENSGALG00000032647	20.6497	31.7214	-0.53835	0.06236	0.38915	FALSE	12.0743	24.9292	-0.77013	0.052473	0.17935	FALSE	11.1304	14.1859	-0.10916	0.77138	0.92608	FALSE	33	2	0	23	5	40	19	38	36	56	35	9	19	32	25	15	455.531	263.713	0	415.898	159.322	470.998	247.039	584.813	497.671	635.944	504.323	213.68	445.79	356.189
novel_circ_0015391	ENSGALG00000007767	5.47448	4.23385	0.21196	0.60645	NA	NA	4.39788	3.3177	0.63204	0.222	0.422	FALSE	4.06528	3.68797	0.31763	0.55639	0.81488	FALSE	18	0	0	6	6	7	5	2	5	7	6	5	0	6	6	8	248.471	0	0	108.495	191.186	82.4247	65.0102	30.7796	69.1209	79.4931	86.4553	118.711	0	66.7854
novel_circ_0008243	ENSGALG00000032647	3.20416	7.73467	-0.76098	0.06088	NA	NA	3.45706	6.05277	-0.32487	0.50946	0.68957	FALSE	3.20606	2.24194	0.49126	0.40558	0.72367	FALSE	17	0	0	4	2	10	11	9	7	7	10	0	4	7	7	0	234.667	0	0	72.3301	63.7288	117.75	143.022	138.508	96.7693	79.4931	144.092	0	93.8504	77.9163
novel_circ_0010188	ENSGALG00000012256	38.1841	31.6644	0.22489	0.42565	0.78091	FALSE	24.2595	24.728	0.10169	0.76417	0.86869	FALSE	22.305	26.1635	-0.095188	0.79547	0.93326	FALSE	51	2	2	37	39	41	41	36	42	39	24	39	15	38	50	33	704.002	263.713	225.683	669.054	1242.71	482.773	533.084	554.034	580.616	442.89	345.821	925.948	351.939	422.974
novel_circ_0013979	ENSGALG00000003526	255.466	296.85	-0.20701	0.25984	0.67402	FALSE	124.358	232.923	-0.83093	0.0010247	0.012201	TRUE	114.505	176.209	-0.54461	0.024447	0.19213	FALSE	285	19	17	190	85	333	274	310	405	335	377	194	192	398	283	155	3934.13	2505.27	1918.3	3435.68	2708.47	3921.06	3562.56	4770.85	5598.79	3804.31	5432.28	4606	4504.82	4430.1
novel_circ_0006632	ENSGALG00000032190	14.9894	7.7088	0.72227	0.057018	NA	NA	16.7662	6.03252	1.2614	0.0081275	0.052098	FALSE	15.4448	10.1754	0.43226	0.37535	0.69625	FALSE	12	8	0	17	25	27	8	5	9	17	7	6	2	35	20	17	165.647	1054.85	0	307.403	796.61	317.924	104.016	76.9491	124.418	193.055	100.865	142.454	46.9252	389.581
novel_circ_0007450	ENSGALG00000040325	3.66457	7.56781	-0.77428	0.051601	NA	NA	4.18909	5.90774	-0.1136	0.79875	0.88754	FALSE	3.84083	2.51479	0.81475	0.10405	0.39179	FALSE	8	0	0	10	5	13	11	4	13	8	8	4	2	2	5	3	110.432	0	0	180.825	159.322	153.074	143.022	61.5593	179.714	90.8492	115.274	94.969	46.9252	22.2618
novel_circ_0013628	ENSGALG00000028512	3.39429	7.08665	-0.68396	0.092307	NA	NA	8.79262	5.55243	0.73217	0.10154	0.26543	FALSE	8.03184	2.28131	1.5065	0.0024635	0.048179	TRUE	11	0	2	23	10	15	5	8	12	11	5	0	2	7	3	5	151.844	0	225.683	415.898	318.644	176.624	65.0102	123.119	165.89	124.918	72.0461	0	46.9252	77.9163
novel_circ_0013626	ENSGALG00000028512	6.7415	2.69984	0.72929	0.08462	NA	NA	5.05583	2.11398	1.0109	0.092745	0.25091	FALSE	4.64385	4.67718	0.061698	0.898	0.96394	FALSE	7	2	0	13	3	7	2	0	3	10	2	9	4	7	7	3	96.6277	263.713	0	235.073	95.5932	82.4247	26.0041	0	41.4726	113.562	28.8184	213.68	93.8504	77.9163
novel_circ_0010286	ENSGALG00000013505	80.9378	79.1011	0.015373	0.95569	0.98034	FALSE	30.5197	62.0252	-0.83411	0.0021522	0.020821	TRUE	28.07	55.9876	-0.79708	0.020061	0.17417	FALSE	62	4	2	52	30	85	77	61	117	104	100	76	83	94	59	43	855.845	527.426	225.683	940.291	955.932	1000.87	1001.16	938.779	1617.43	1181.04	1440.92	1804.41	1947.4	1046.3
novel_circ_0015650	ENSGALG00000029102	118.854	183.409	-0.55781	0.036282	0.3058	FALSE	15.7787	144.06	-2.6923	6.76e-09	1.32e-06	TRUE	14.5142	82.1518	-1.9289	3.45e-05	0.0028429	TRUE	31	0	0	24	9	94	171	179	173	274	266	88	81	99	248	61	427.923	0	0	433.981	286.779	1106.85	2223.35	2754.78	2391.58	3111.59	3832.85	2089.32	1900.47	1101.96
novel_circ_0015652	ENSGALG00000029102	17.9819	17.8736	0.041168	0.90246	NA	NA	1.05013	14.0239	-2.7189	2.45e-08	3.54e-06	TRUE	0.967421	12.4362	-2.3662	6.71e-06	0.001256	TRUE	3	0	0	2	0	6	21	16	17	21	28	3	17	34	34	8	41.4119	0	0	36.1651	0	70.6497	273.043	246.237	235.011	238.479	403.458	71.2268	398.864	378.451
novel_circ_0015655	ENSGALG00000029102	45.1949	71.5794	-0.57477	0.038562	0.31075	FALSE	13.64	56.1579	-1.985	2.58e-12	1.86e-09	TRUE	12.5334	31.3888	-1.2211	0.00068327	0.019815	TRUE	26	2	5	20	6	26	72	84	60	107	90	43	21	65	83	16	358.903	263.713	564.207	361.651	191.186	306.149	936.147	1292.75	829.451	1215.11	1296.83	1020.92	492.715	723.508
novel_circ_0006031	ENSGALG00000001522	11.0174	13.2594	-0.19738	0.54026	NA	NA	5.20941	10.3845	-0.56524	0.13237	0.31134	FALSE	4.77284	7.6512	-0.29855	0.48829	0.7873	FALSE	9	0	0	13	6	17	16	13	12	20	16	10	6	23	13	4	124.236	0	0	235.073	191.186	200.174	208.033	200.068	165.89	227.123	230.548	237.423	140.776	256.011
novel_circ_0010194	ENSGALG00000012256	4.12269	10.0886	-0.81761	0.041229	NA	NA	3.45069	7.86154	-0.71874	0.11769	0.29015	FALSE	3.1878	2.89126	0.23296	0.69352	0.88958	FALSE	10	0	0	2	5	14	17	7	12	14	9	5	0	9	9	0	138.04	0	0	36.1651	159.322	164.849	221.035	107.729	165.89	158.986	129.683	118.711	0	100.178
novel_circ_0013576	ENSGALG00000006763	39.9222	49.0493	-0.26772	0.28034	0.70212	FALSE	31.4212	38.4367	-0.18319	0.53923	0.71046	FALSE	28.9086	27.4039	0.17038	0.55149	0.81488	FALSE	57	5	5	44	19	107	42	58	57	86	42	29	22	72	41	31	786.826	659.283	564.207	795.631	605.423	1259.92	546.086	892.61	787.978	976.629	605.187	688.525	516.177	801.425
novel_circ_0000922	ENSGALG00000007769	3.58488	5.70925	-0.43314	0.30799	NA	NA	4.06658	4.50109	0.091317	0.87764	0.93385	FALSE	3.74582	2.41913	0.73629	0.1678	0.48656	FALSE	13	0	0	7	7	5	0	7	10	10	6	2	3	3	2	5	179.451	0	0	126.578	223.051	58.8748	0	107.729	138.242	113.562	86.4553	47.4845	70.3878	33.3927
novel_circ_0000923	ENSGALG00000007769	12.4851	16.3277	-0.32503	0.35076	NA	NA	6.79039	12.8418	-0.94511	0.068024	0.20844	FALSE	6.20604	8.62341	-0.50915	0.29035	0.62812	FALSE	8	0	5	11	0	12	7	16	21	34	18	11	9	10	21	7	110.432	0	564.207	198.908	0	141.299	91.0143	246.237	290.308	386.109	259.366	261.165	211.164	111.309
novel_circ_0006184	ENSGALG00000034777	3.59785	6.79996	-0.64001	0.1158	NA	NA	1.78035	5.34058	-0.90034	0.094722	0.25358	FALSE	1.6333	2.44375	-0.088004	0.88135	0.95664	FALSE	4	0	0	5	0	9	4	8	11	9	7	0	5	3	4	4	55.2158	0	0	90.4126	0	105.975	52.0082	123.119	152.066	102.205	100.865	0	117.313	33.3927
novel_circ_0002568	ENSGALG00000001725	11.8404	10.3726	0.11894	0.76114	NA	NA	19.7982	8.10546	1.0154	0.03774	0.14447	FALSE	18.1691	8.21693	0.85872	0.039254	0.24931	FALSE	16	5	10	17	17	19	10	13	25	4	6	13	11	12	11	5	220.863	659.283	1128.41	307.403	541.695	223.724	130.02	200.068	345.605	45.4246	86.4553	308.649	258.089	133.571
novel_circ_0002569	ENSGALG00000001725	14.9742	12.702	0.17561	0.60559	NA	NA	20.5789	9.9244	0.76099	0.12331	0.29857	FALSE	18.8506	10.1939	0.57298	0.19849	0.52646	FALSE	8	6	12	24	11	16	17	12	23	7	13	8	12	18	14	16	110.432	791.139	1354.1	433.981	350.508	188.399	221.035	184.678	317.956	79.4931	187.32	189.938	281.551	200.356
novel_circ_0002567	ENSGALG00000001725	27.7546	19.184	0.4495	0.11005	0.4938	FALSE	25.605	14.9691	0.62866	0.087173	0.24218	FALSE	23.581	18.9471	0.19519	0.5624	0.81893	FALSE	39	7	8	16	31	27	34	14	19	20	24	18	19	33	31	27	538.354	922.996	902.731	289.32	987.796	317.924	442.069	215.458	262.659	227.123	345.821	427.361	445.79	367.32
novel_circ_0012298	ENSGALG00000016098	23.2594	27.8377	-0.2372	0.43202	0.78771	FALSE	8.56123	21.8827	-1.1633	0.0065129	0.043132	TRUE	7.9443	16.1449	-0.79685	0.074341	0.33642	FALSE	27	3	0	3	8	19	25	27	35	27	45	18	26	32	22	9	372.707	395.57	0	54.2476	254.915	223.724	325.051	415.525	483.846	306.616	648.415	427.361	610.028	356.189
novel_circ_0012295	ENSGALG00000016098	14.1382	14.1912	0.039705	0.90563	NA	NA	5.41314	11.1154	-0.80788	0.048824	0.17141	FALSE	4.97452	9.78726	-0.75021	0.079891	0.34675	FALSE	11	0	2	6	3	18	14	23	16	15	12	5	12	23	28	6	151.844	0	225.683	108.495	95.5932	211.949	182.029	353.966	221.187	170.342	172.911	118.711	281.551	256.011
novel_circ_0012291	ENSGALG00000016098	13.7024	10.1029	0.3354	0.33882	NA	NA	8.37392	7.85735	-0.1829	0.74157	0.85797	FALSE	7.73342	9.49456	-0.51349	0.2906	0.62812	FALSE	3	7	0	9	5	8	22	4	11	10	12	10	13	18	18	6	41.4119	922.996	0	162.743	159.322	94.1997	286.045	61.5593	152.066	113.562	172.911	237.423	305.014	200.356
novel_circ_0002367	ENSGALG00000004088	7.06717	7.32897	-0.013217	0.97232	NA	NA	2.16014	5.70865	-0.80537	0.14815	0.33321	FALSE	1.99163	4.83908	-0.66632	0.17594	0.49502	FALSE	5	0	0	2	2	12	11	12	10	5	3	4	4	12	9	6	69.0198	0	0	36.1651	63.7288	141.299	143.022	184.678	138.242	56.7808	43.2277	94.969	93.8504	133.571
novel_circ_0007072	ENSGALG00000015157	3.42239	5.29167	-0.37474	0.38438	NA	NA	6.40117	4.12684	0.67199	0.15895	0.34792	FALSE	5.85422	2.37097	0.9587	0.10256	0.38888	FALSE	5	0	2	11	6	22	9	5	3	9	5	8	0	0	3	2	69.0198	0	225.683	198.908	191.186	259.049	117.018	76.9491	41.4726	102.205	72.0461	189.938	0	0
novel_circ_0015127	ENSGALG00000003081	3.33767	3.38278	-0.021329	0.96045	NA	NA	2.00899	2.67976	-0.056545	0.93892	0.96657	FALSE	1.85972	2.28389	0.14127	0.80581	0.93579	FALSE	10	0	0	4	0	6	0	8	4	0	6	2	4	2	3	3	138.04	0	0	72.3301	0	70.6497	0	123.119	55.2967	0	86.4553	47.4845	93.8504	22.2618
novel_circ_0015125	ENSGALG00000003081	10.5929	14.0903	-0.26782	0.49819	NA	NA	16.5708	11.0051	0.37569	0.25474	0.45821	FALSE	15.2484	7.13508	0.78781	0.093629	0.37289	FALSE	25	4	7	12	11	27	20	9	21	17	15	4	0	28	9	15	345.099	527.426	789.889	216.99	350.508	317.924	260.041	138.508	290.308	193.055	216.138	94.969	0	311.665
novel_circ_0013980	ENSGALG00000003526	74.7864	81.8386	-0.11712	0.66748	0.8945	FALSE	35.4741	64.4287	-0.72504	0.042617	0.15642	FALSE	32.6308	51.4455	-0.49329	0.076183	0.34092	FALSE	81	4	5	63	20	104	40	80	123	113	116	46	63	120	76	52	1118.12	527.426	564.207	1139.2	637.288	1224.6	520.082	1231.19	1700.37	1283.25	1671.47	1092.14	1478.14	1335.71
novel_circ_0006627	ENSGALG00000030007	1469	2167.98	-0.35589	0.39131	0.75909	FALSE	475.908	1673.32	-1.4424	0.02183	0.10173	FALSE	436.587	1025.52	-0.90624	0.098874	0.38124	FALSE	353	143	352	373	22	345	6241	2748	532	2346	597	2011	597	919	3134	292	4872.8	18855.5	39720.2	6744.78	701.016	4062.36	81145.7	42291.2	7354.47	26641.5	8602.31	47745.7	14007.2	10229.3
novel_circ_0007462	ENSGALG00000007125	5.64121	6.20952	-0.063302	0.87606	NA	NA	2.15512	4.88552	-0.56654	0.30237	0.50832	FALSE	1.99197	3.90187	-0.40424	0.48786	0.7873	FALSE	9	0	0	4	0	9	6	8	5	5	11	7	0	13	6	3	124.236	0	0	72.3301	0	105.975	78.0122	123.119	69.1209	56.7808	158.501	166.196	0	144.702
novel_circ_0006998	ENSGALG00000014915	6.05574	11.7069	-0.63206	0.11766	NA	NA	4.25893	9.23985	-0.67299	0.22058	0.41967	FALSE	3.8987	4.20543	0.18232	0.72225	0.90571	FALSE	9	0	0	14	2	14	7	14	3	22	22	2	8	12	6	2	124.236	0	0	253.155	63.7288	164.849	91.0143	215.458	41.4726	249.835	317.003	47.4845	187.701	133.571
novel_circ_0007464	ENSGALG00000007125	5.94158	4.79959	0.18162	0.66247	NA	NA	6.81839	3.72291	0.57557	0.33871	0.54697	FALSE	6.26128	4.1117	0.34499	0.47392	0.77369	FALSE	7	2	3	9	0	16	9	0	9	9	2	6	3	11	6	3	96.6277	263.713	338.524	162.743	0	188.399	117.018	0	124.418	102.205	28.8184	142.454	70.3878	122.44
novel_circ_0008613	ENSGALG00000039880	15.6266	23.8933	-0.50753	0.12002	0.51926	FALSE	18.5003	18.8194	0.082045	0.83378	0.91114	FALSE	17.0082	10.7205	0.74304	0.027257	0.20334	FALSE	41	0	5	23	16	55	17	17	18	47	42	6	14	22	22	12	565.962	0	564.207	415.898	509.83	647.623	221.035	261.627	248.835	533.739	605.187	142.454	328.477	244.88
novel_circ_0006845	ENSGALG00000013365	7.32313	11.1125	-0.36969	0.36594	NA	NA	4.71532	8.66667	-0.499	0.29754	0.50461	FALSE	4.34994	4.9363	0.026481	0.9604	0.98253	FALSE	15	0	0	6	7	12	13	14	13	22	3	2	0	13	14	10	207.059	0	0	108.495	223.051	141.299	169.027	215.458	179.714	249.835	43.2277	47.4845	0	144.702
novel_circ_0001126	ENSGALG00000043825	3.39944	3.4503	-0.060875	0.88766	NA	NA	0	2.71498	-2.7546	0.00026687	0.004483	TRUE	0	2.26849	-1.336	0.023329	NA	NA	0	0	0	0	0	0	2	3	5	5	5	0	5	2	0	6	0	0	0	0	0	0	26.0041	46.1695	69.1209	56.7808	72.0461	0	117.313	22.2618
novel_circ_0013216	ENSGALG00000012263	17.2164	17.5345	-0.038104	0.90465	NA	NA	13.8173	13.6883	0.027765	0.93793	0.96602	FALSE	12.6651	11.9156	0.11177	0.76312	0.92319	FALSE	13	3	3	27	9	34	24	10	27	26	16	9	20	19	25	8	179.451	395.57	338.524	488.228	286.779	400.349	312.049	153.898	373.253	295.26	230.548	213.68	469.252	211.487
novel_circ_0010290	ENSGALG00000013505	34.5145	34.8148	0.0016993	0.99652	0.99652	FALSE	7.34371	27.1604	-1.6103	0.0046392	0.034062	TRUE	6.68263	23.893	-1.5085	0.0022386	0.046092	TRUE	5	0	4	22	2	9	38	31	95	15	18	28	9	94	40	16	69.0198	0	451.365	397.816	63.7288	105.975	494.078	477.085	1313.3	170.342	259.366	664.783	211.164	1046.3
novel_circ_0005406	ENSGALG00000013911	47.1794	48.7289	-0.053463	0.86137	0.96551	FALSE	57.2925	38.3167	0.615	0.04321	0.15711	FALSE	52.7613	31.9068	0.74034	0.017702	0.16218	FALSE	146	7	11	85	39	128	37	33	58	83	75	31	24	59	36	62	2015.38	922.996	1241.25	1537.01	1242.71	1507.19	481.076	507.864	801.803	942.561	1080.69	736.01	563.103	656.723
novel_circ_0001128	ENSGALG00000043825	10.9656	11.4927	-0.038876	0.91199	NA	NA	4.25926	9.01695	-0.87466	0.11138	0.28196	FALSE	3.91541	7.5945	-0.72539	0.14092	0.46201	FALSE	3	2	0	9	0	16	10	17	18	6	13	9	8	14	17	5	41.4119	263.713	0	162.743	0	188.399	130.02	261.627	248.835	68.1369	187.32	213.68	187.701	155.833
novel_circ_0015733	ENSGALG00000029514	4.72316	4.0051	0.1891	0.64901	NA	NA	2.24866	3.1206	-0.10177	0.87041	0.93052	FALSE	2.05296	3.30921	-0.26563	0.65701	0.87152	FALSE	0	0	0	5	3	12	8	3	4	3	5	3	4	7	11	0	0	0	0	90.4126	95.5932	141.299	104.016	46.1695	55.2967	34.0685	72.0461	71.2268	93.8504	77.9163
novel_circ_0009188	ENSGALG00000016463	12.9301	22.0968	-0.62582	0.045373	NA	NA	4.75163	17.2807	-1.3069	0.0036437	0.028852	TRUE	4.38042	8.97142	-0.5532	0.25537	0.59413	FALSE	11	0	0	5	3	29	27	31	22	27	19	12	6	17	25	5	151.844	0	0	90.4126	95.5932	341.474	351.055	477.085	304.132	306.616	273.775	284.907	140.776	189.225
novel_circ_0014603	ENSGALG00000007021	50.4527	47.8374	0.084056	0.70348	0.8945	FALSE	43.8459	37.4565	0.23346	0.26599	0.46824	FALSE	40.3282	34.591	0.20633	0.37357	0.69625	FALSE	60	12	7	59	40	97	56	56	48	63	52	26	32	64	87	40	828.237	1582.28	789.889	1066.87	1274.58	1142.17	728.114	861.83	663.561	715.438	749.28	617.299	750.804	712.378
novel_circ_0009183	ENSGALG00000016463	6.67444	7.88224	-0.16559	0.66186	NA	NA	0.92184	6.1782	-1.7553	0.0049792	0.035493	TRUE	0.837233	4.60147	-1.3492	0.017064	0.15898	FALSE	0	0	0	4	0	5	6	13	13	6	6	3	7	9	9	4	0	0	0	72.3301	0	58.8748	78.0122	200.068	179.714	68.1369	86.4553	71.2268	164.238	100.178
novel_circ_0004612	ENSGALG00000033074	2.63929	7.04914	-0.73816	0.081538	NA	NA	0.711932	5.56526	-1.8633	0.0038917	0.030119	TRUE	0.646836	1.84841	-0.54031	0.38105	NA	NA	0	0	0	3	0	4	4	6	10	5	15	2	0	7	7	0	0	0	0	54.2476	0	47.0998	52.0082	92.3389	138.242	56.7808	216.138	47.4845	0	77.9163
novel_circ_0000938	ENSGALG00000007769	96.3554	69.7536	0.42556	0.032018	0.27843	FALSE	110.235	54.6532	0.98103	2.51e-06	0.00012537	TRUE	101.437	66.0155	0.60107	0.0031312	0.056554	FALSE	180	30	20	147	110	167	74	58	80	115	81	58	80	120	108	81	2484.71	3955.7	2256.83	2658.13	3505.08	1966.42	962.151	892.61	1105.93	1305.96	1167.15	1377.05	1877.01	1335.71
novel_circ_0000937	ENSGALG00000007769	7.6594	7.15371	0.043778	0.90958	NA	NA	6.34979	5.64172	0.38084	0.44791	0.63871	FALSE	5.83695	5.21702	0.42252	0.32215	0.66001	FALSE	15	0	0	11	11	14	3	3	12	11	13	4	6	8	9	8	207.059	0	0	198.908	350.508	164.849	39.0061	46.1695	165.89	124.918	187.32	94.969	140.776	89.0472
novel_circ_0016598	ENSGALG00000020557	201.053	197.656	0.020321	0.92594	0.97054	FALSE	269.41	154.769	0.78678	0.0024101	0.022319	TRUE	247.786	136.995	0.82075	0.0025892	0.049319	TRUE	382	54	42	286	388	527	231	241	212	230	216	151	95	239	239	210	5273.11	7120.25	4739.34	5171.6	12363.4	6205.4	3003.47	3708.95	2930.73	2611.91	3112.39	3585.08	2228.95	2660.28
novel_circ_0016599	ENSGALG00000020557	3.21304	4.97545	-0.30558	0.4663	NA	NA	9.77054	3.88224	1.1096	0.014416	0.076569	FALSE	9.01956	2.25164	1.3634	0.011585	0.12776	FALSE	10	5	0	7	12	20	7	4	7	7	4	3	0	9	7	0	138.04	659.283	0	126.578	382.373	235.499	91.0143	61.5593	96.7693	79.4931	57.6369	71.2268	0	100.178
novel_circ_0013214	ENSGALG00000012263	4.30394	5.22372	-0.16298	0.70481	NA	NA	0.870287	4.09058	-1.5396	0.020234	0.096956	FALSE	0.798397	2.96779	-0.72321	0.23884	0.57413	FALSE	0	0	0	0	3	3	5	6	3	13	4	7	0	10	0	3	0	0	0	0	95.5932	35.3249	65.0102	92.3389	41.4726	147.63	57.6369	166.196	0	111.309
novel_circ_0001018	ENSGALG00000008519	10.1595	5.57782	0.55147	0.1881	NA	NA	2.74901	4.35959	-0.24702	0.72144	0.84821	FALSE	2.53896	7.0632	-0.79559	0.15389	0.47364	FALSE	8	0	0	3	0	19	7	11	0	11	3	5	9	29	8	3	110.432	0	0	54.2476	0	223.724	91.0143	169.288	0	124.918	43.2277	118.711	211.164	322.796
novel_circ_0003805	ENSGALG00000016915	4.29977	12.3092	-1.0172	0.010168	NA	NA	3.59623	9.62707	-0.92477	0.025951	0.1143	FALSE	3.30461	2.85616	0.28869	0.62026	0.85168	FALSE	6	0	0	5	5	16	17	13	11	16	14	0	0	5	9	8	82.8237	0	0	90.4126	159.322	188.399	221.035	200.068	152.066	181.698	201.729	0	0	55.6545
novel_circ_0011985	ENSGALG00000041373	1.72964	6.57054	-0.8681	0.04364	NA	NA	1.19222	5.16766	-1.3463	0.031315	0.12732	FALSE	1.09985	1.2088	0.0063368	0.99178	NA	NA	2	0	0	0	2	7	3	11	4	14	6	0	0	7	5	0	27.6079	0	0	0	63.7288	82.4247	39.0061	169.288	55.2967	158.986	86.4553	0	0	77.9163
novel_circ_0002375	ENSGALG00000004088	259.973	298.126	-0.18443	0.39539	0.75909	FALSE	125.725	234.355	-0.87701	3.35e-05	0.00098097	TRUE	115.621	179.86	-0.61478	0.0020139	0.043194	TRUE	192	26	30	150	108	290	237	337	290	433	421	218	188	380	334	130	2650.36	3428.27	3385.24	2712.38	3441.35	3414.74	3081.48	5186.37	4009.01	4917.21	6066.28	5175.81	4410.97	4229.74
novel_circ_0002374	ENSGALG00000004088	28.7779	26.8733	0.076837	0.77382	0.92658	FALSE	13.4855	21.0654	-0.42033	0.29162	0.49969	FALSE	12.3971	19.6821	-0.41228	0.25965	0.59812	FALSE	22	0	2	13	16	59	24	21	31	55	28	20	15	41	36	26	303.687	0	225.683	235.073	509.83	694.722	312.049	323.186	428.55	624.588	403.458	474.845	351.939	456.367
novel_circ_0003024	ENSGALG00000030363	1.2305	5.68294	-0.83729	0.050751	NA	NA	2.32368	4.43404	-0.45062	0.39021	0.59632	FALSE	2.13058	0.860796	0.64547	0.29663	0.63339	FALSE	6	0	0	7	2	5	10	8	4	4	6	0	0	9	0	0	82.8237	0	0	126.578	63.7288	58.8748	130.02	123.119	55.2967	45.4246	86.4553	0	0	100.178
novel_circ_0008912	ENSGALG00000030379	5.73857	8.69358	-0.40642	0.29217	NA	NA	1.33806	6.78669	-1.6954	0.0012337	0.01371	TRUE	1.2352	3.86402	-0.93275	0.10048	0.38389	FALSE	5	0	0	2	2	2	13	7	13	8	9	0	3	8	10	8	69.0198	0	0	36.1651	63.7288	23.5499	169.027	107.729	179.714	90.8492	129.683	0	70.3878	89.0472
novel_circ_0013997	ENSGALG00000037682	11.9583	23.8785	-0.79511	0.01536	NA	NA	16.4825	18.6866	-0.023923	0.94678	0.97052	FALSE	15.1578	8.15373	0.91186	0.013872	0.14425	FALSE	26	2	2	20	17	59	28	40	23	22	21	8	3	21	16	12	358.903	263.713	225.683	361.651	541.695	694.722	364.057	615.593	317.956	249.835	302.594	189.938	70.3878	233.749
novel_circ_0014190	ENSGALG00000009569	5.39801	7.26365	-0.19302	0.64734	NA	NA	6.52104	5.6968	0.31495	0.44828	0.63871	FALSE	6.02166	3.69713	0.49892	0.36727	0.6934	FALSE	14	2	0	7	6	18	5	9	10	12	6	0	0	11	18	4	193.255	263.713	0	126.578	191.186	211.949	65.0102	138.508	138.242	136.274	86.4553	0	0	122.44
novel_circ_0014193	ENSGALG00000009569	3.0764	5.11852	-0.33	0.43676	NA	NA	2.73517	4.00818	-0.084468	0.86696	0.92949	FALSE	2.52578	2.1121	0.29135	0.62268	0.85302	FALSE	11	0	0	5	2	7	7	6	5	4	7	0	0	6	11	2	151.844	0	0	90.4126	63.7288	82.4247	91.0143	92.3389	69.1209	45.4246	100.865	0	0	66.7854
novel_circ_0015225	ENSGALG00000004578	10.1661	12.9576	-0.26687	0.44057	NA	NA	6.10507	10.1264	-0.35815	0.46842	0.65475	FALSE	5.60078	7.03666	-0.0070519	0.98814	0.99151	FALSE	7	0	0	10	6	35	18	20	7	18	11	10	5	18	12	5	96.6277	0	0	180.825	191.186	412.123	234.037	307.796	96.7693	204.411	158.501	237.423	117.313	200.356
novel_circ_0015224	ENSGALG00000004578	18.9997	12.6015	0.51111	0.14267	NA	NA	6.88305	9.8926	-0.35148	0.36144	0.56756	FALSE	6.3118	13.0821	-0.84487	0.040418	0.2545	FALSE	13	0	2	12	7	14	10	12	22	12	16	9	7	55	22	12	179.451	0	225.683	216.99	223.051	164.849	130.02	184.678	304.132	136.274	230.548	213.68	164.238	612.199
novel_circ_0007903	ENSGALG00000035239	8.72357	7.95336	0.060792	0.87662	NA	NA	4.77535	6.19885	-0.046842	0.92812	0.9604	FALSE	4.37282	6.01136	-0.046944	0.91911	0.97244	FALSE	8	0	0	13	4	18	9	4	18	13	3	11	4	11	7	6	110.432	0	0	235.073	127.458	211.949	117.018	61.5593	248.835	147.63	43.2277	261.165	93.8504	122.44
novel_circ_0015220	ENSGALG00000004578	2.98521	4.82525	-0.33596	0.42961	NA	NA	1.79804	3.79949	-0.51883	0.39345	0.59729	FALSE	1.63691	2.1043	-0.028915	0.96199	0.98253	FALSE	2	0	0	8	0	7	2	6	5	9	6	8	2	0	0	0	27.6079	0	0	144.66	0	82.4247	26.0041	92.3389	69.1209	102.205	86.4553	189.938	46.9252	0
novel_circ_0007901	ENSGALG00000035239	37.363	31.6893	0.20255	0.51765	0.82403	FALSE	36.6479	24.8118	0.58928	0.16662	0.35927	FALSE	33.6788	25.2927	0.42875	0.29229	0.6295	FALSE	73	0	6	44	60	84	30	31	61	29	30	19	15	61	38	47	1007.69	0	677.048	795.631	1911.86	989.096	390.061	477.085	843.275	329.328	432.277	451.103	351.939	678.985
novel_circ_0007900	ENSGALG00000035239	113.227	87.2618	0.32781	0.23296	0.66311	FALSE	93.8988	68.1955	0.44354	0.2658	0.46824	FALSE	86.1954	77.8793	0.15853	0.63522	0.86079	FALSE	106	7	23	85	151	234	86	62	180	122	59	91	82	161	113	81	1463.22	922.996	2595.35	1537.01	4811.52	2755.34	1118.18	954.169	2488.35	1385.45	850.144	2160.55	1923.93	1792.07
novel_circ_0005526	ENSGALG00000041564	3.48346	2.76093	0.14114	0.74281	NA	NA	2.09667	2.168	0.21869	0.75544	0.86524	FALSE	1.95201	2.38798	0.089305	0.88004	0.95664	FALSE	11	0	0	0	2	7	2	5	5	0	3	3	4	2	2	3	151.844	0	0	0	63.7288	82.4247	26.0041	76.9491	69.1209	0	43.2277	71.2268	93.8504	22.2618
novel_circ_0005520	ENSGALG00000041564	9.39461	11.9923	-0.27619	0.43727	NA	NA	7.84076	9.41272	-0.33158	0.47892	0.66145	FALSE	7.21466	6.47178	0.042134	0.92654	0.97566	FALSE	13	3	2	14	0	13	13	7	19	10	20	7	6	8	18	6	179.451	395.57	225.683	253.155	0	153.074	169.027	107.729	262.659	113.562	288.184	166.196	140.776	89.0472
novel_circ_0012069	ENSGALG00000015546	10.2464	6.295	0.48001	0.23259	NA	NA	6.04361	4.95176	0.44728	0.46059	0.64812	FALSE	5.56107	7.09185	0.028088	0.94943	0.98231	FALSE	13	0	0	9	5	31	6	6	11	0	12	9	8	11	15	5	179.451	0	0	162.743	159.322	365.024	78.0122	92.3389	152.066	0	172.911	213.68	187.701	122.44
novel_circ_0007874	ENSGALG00000009670	12.0032	7.67549	0.47772	0.17545	NA	NA	5.27506	5.98649	0.080806	0.86965	0.93052	FALSE	4.8648	8.2301	-0.37614	0.37517	0.69625	FALSE	16	0	0	6	10	10	13	8	3	14	7	10	8	16	11	10	220.863	0	0	108.495	318.644	117.75	169.027	123.119	41.4726	158.986	100.865	237.423	187.701	178.094
novel_circ_0010887	ENSGALG00000016282	67.2048	53.7129	0.29016	0.1926	0.62523	FALSE	22.3581	42.2169	-0.70517	0.030673	0.12613	FALSE	20.6061	46.2934	-0.91126	0.0021762	0.04526	TRUE	53	3	0	30	29	60	43	50	63	77	78	48	57	96	70	44	731.61	395.57	0	542.476	924.067	706.497	559.088	769.491	870.924	874.424	1123.92	1139.63	1337.37	1068.57
novel_circ_0014170	ENSGALG00000009325	8.46724	7.41358	0.13847	0.69851	NA	NA	4.54385	5.80498	0.0090471	0.9844	0.98958	FALSE	4.17744	5.82293	-0.093106	0.83482	0.9435	FALSE	8	0	0	6	6	21	9	5	6	15	9	7	4	10	14	6	110.432	0	0	108.495	191.186	247.274	117.018	76.9491	82.9451	170.342	129.683	166.196	93.8504	111.309
novel_circ_0000559	ENSGALG00000012978	14.0641	8.53774	0.5071	0.18916	NA	NA	14.8585	6.70028	1.004	0.042195	0.1555	FALSE	13.6515	9.50271	0.41616	0.39506	0.71417	FALSE	32	3	4	29	12	4	9	12	4	13	11	9	7	25	4	19	441.727	395.57	451.365	524.393	382.373	47.0998	117.018	184.678	55.2967	147.63	158.501	213.68	164.238	278.272
novel_circ_0009303	ENSGALG00000016531	28.7014	23.085	0.26331	0.36628	0.75909	FALSE	22.8773	18.0236	0.23863	0.39199	0.59693	FALSE	21.0641	19.6776	0.03095	0.92372	0.97403	FALSE	34	7	5	23	24	33	32	25	28	29	19	23	18	53	17	24	469.335	922.996	564.207	415.898	764.745	388.574	416.065	384.746	387.077	329.328	273.775	546.072	422.327	589.938
novel_circ_0009734	ENSGALG00000042511	23.648	43.8821	-0.7543	0.014465	0.23383	FALSE	10.8597	34.4394	-1.5934	0.00031393	0.0050767	TRUE	10.0191	16.2241	-0.65845	0.14497	0.46478	FALSE	16	5	2	12	0	31	35	73	43	54	43	7	25	27	36	18	220.863	659.283	225.683	216.99	0	365.024	455.071	1123.46	594.44	613.232	619.597	166.196	586.565	300.534
novel_circ_0006296	ENSGALG00000000672	7.94563	5.76507	0.32241	0.42953	NA	NA	11.564	4.48357	1.1287	0.041658	0.15405	FALSE	10.6066	5.4342	0.75422	0.062407	0.30407	FALSE	19	0	6	11	13	15	9	11	3	10	0	4	4	13	12	7	262.275	0	677.048	198.908	414.237	176.624	117.018	169.288	41.4726	113.562	0	94.969	93.8504	144.702
novel_circ_0007271	ENSGALG00000031390	15.3187	17.3072	-0.14047	0.67677	NA	NA	17.2616	13.5271	0.40646	0.20228	0.39705	FALSE	15.8997	10.3496	0.60093	0.1063	0.39795	FALSE	38	2	4	16	18	40	24	14	14	32	18	6	5	17	27	20	524.55	263.713	451.365	289.32	573.559	470.998	312.049	215.458	193.539	363.397	259.366	142.454	117.313	189.225
novel_circ_0007270	ENSGALG00000031390	27.8284	27.9058	-0.014934	0.95564	0.98034	FALSE	9.95882	21.9108	-0.79956	0.069848	0.21141	FALSE	9.12232	19.1745	-0.69099	0.083257	0.35056	FALSE	10	0	0	19	14	44	26	20	43	30	42	21	22	40	30	18	138.04	0	0	343.568	446.101	518.098	338.053	307.796	594.44	340.685	605.187	498.587	516.177	445.236
novel_circ_0001702	ENSGALG00000029817	1.91136	3.69878	-0.48801	0.2539	NA	NA	1.47542	2.90055	-0.41712	0.49068	0.67403	FALSE	1.36486	1.34199	0.1815	0.76881	NA	NA	4	0	0	0	2	8	4	4	5	3	5	3	0	4	3	0	55.2158	0	0	0	63.7288	94.1997	52.0082	61.5593	69.1209	34.0685	72.0461	71.2268	0	44.5236
novel_circ_0001701	ENSGALG00000029817	13.6004	7.95347	0.60249	0.08183	NA	NA	5.32997	6.20885	-0.26858	0.53686	0.70981	FALSE	4.87576	9.22433	-0.84385	0.046025	0.26846	FALSE	7	0	3	9	2	11	11	5	10	14	7	4	10	21	14	16	96.6277	0	338.524	162.743	63.7288	129.525	143.022	76.9491	138.242	158.986	100.865	94.969	234.626	233.749
novel_circ_0011261	ENSGALG00000005533	19.1158	21.3446	-0.11581	0.75695	0.91313	FALSE	32.2113	16.7352	0.93254	0.0040959	0.031364	TRUE	29.5407	13.0841	0.93945	0.060984	0.30291	FALSE	52	0	13	41	30	75	26	19	17	31	31	20	0	24	33	17	717.806	0	1466.94	741.384	955.932	883.122	338.053	292.407	235.011	352.041	446.686	474.845	0	267.142
novel_circ_0003565	ENSGALG00000016834	4.70201	13.5247	-0.92877	0.026587	NA	NA	1.96305	10.5634	-1.6563	0.00092258	0.011483	TRUE	1.80363	3.19559	-0.28622	0.6428	0.86279	FALSE	5	0	0	5	0	10	18	21	16	11	10	0	5	0	12	5	69.0198	0	0	90.4126	0	117.75	234.037	323.186	221.187	124.918	144.092	0	117.313	0
novel_circ_0002543	ENSGALG00000001433	21.1002	11.0179	0.66978	0.094677	NA	NA	9.12999	8.62842	-0.056656	0.893	0.93712	FALSE	8.35864	14.7198	-0.6818	0.19918	0.52646	FALSE	11	0	5	10	12	8	14	8	13	14	15	8	9	90	19	3	151.844	0	564.207	180.825	382.373	94.1997	182.029	123.119	179.714	158.986	216.138	189.938	211.164	1001.78
novel_circ_0009956	ENSGALG00000010624	16.9907	24.0364	-0.41056	0.19444	0.62783	FALSE	16.6005	18.9011	-0.1375	0.72638	0.84898	FALSE	15.322	11.5824	0.39589	0.25519	0.59413	FALSE	27	7	0	20	10	49	18	41	19	26	31	7	12	25	21	17	372.707	922.996	0	361.651	318.644	576.973	234.037	630.983	262.659	295.26	446.686	166.196	281.551	278.272
novel_circ_0000722	ENSGALG00000029324	2.38749	4.05171	-0.35426	0.41082	NA	NA	6.59533	3.18474	0.99106	0.033931	0.13418	FALSE	6.05178	1.6365	1.3265	0.016019	0.152	FALSE	13	0	3	9	4	14	5	4	3	3	8	2	0	9	0	2	179.451	0	338.524	162.743	127.458	164.849	65.0102	61.5593	41.4726	34.0685	115.274	47.4845	0	100.178
novel_circ_0016625	ENSGALG00000027428	1.92001	4.25081	-0.55815	0.19264	NA	NA	0.721298	3.31857	-1.3029	0.038389	0.14637	FALSE	0.664849	1.34279	-0.33654	0.58666	NA	NA	3	0	0	2	0	2	5	5	4	9	2	0	2	3	6	0	41.4119	0	0	36.1651	0	23.5499	65.0102	76.9491	55.2967	102.205	28.8184	0	46.9252	33.3927
novel_circ_0017197	ENSGALG00000030063	60.48	63.4837	-0.051449	0.82991	0.95461	FALSE	23.747	49.6766	-0.87117	0.011019	0.065065	FALSE	21.8219	41.6331	-0.71882	0.0099909	0.11863	FALSE	56	0	4	38	31	48	71	100	66	70	52	39	38	96	87	40	773.022	0	451.365	687.136	987.796	565.198	923.145	1538.98	912.396	794.931	749.28	925.948	891.579	1068.57
novel_circ_0008451	ENSGALG00000042396	226.577	191.675	0.2207	0.34862	0.75111	FALSE	109.559	149.709	-0.33731	0.6002	0.75927	FALSE	100.661	155.174	-0.37391	0.53616	0.81046	FALSE	274	0	0	252	80	404	251	249	147	331	134	145	149	303	288	193	3782.28	0	0	4556.8	2549.15	4757.08	3263.51	3832.07	2032.16	3758.89	1930.84	3442.63	3495.93	3372.66
novel_circ_0008926	ENSGALG00000030379	47.3788	56.4734	-0.21404	0.43818	0.78991	FALSE	20.8532	44.4304	-0.86689	0.043447	0.15744	FALSE	19.1821	32.3843	-0.52759	0.1489	0.47054	FALSE	66	0	3	46	10	50	49	81	41	58	90	25	26	73	67	43	911.061	0	338.524	831.796	318.644	588.748	637.1	1246.58	566.792	658.657	1296.83	593.556	610.028	812.556
novel_circ_0003638	ENSGALG00000016872	13.6678	16.8094	-0.27926	0.4025	NA	NA	9.4651	13.122	-0.31371	0.37824	0.58491	FALSE	8.69344	9.30473	0.066198	0.86151	0.95369	FALSE	22	0	3	15	7	21	27	17	10	27	17	12	7	18	9	15	303.687	0	338.524	271.238	223.051	247.274	351.055	261.627	138.242	306.616	244.957	284.907	164.238	200.356
novel_circ_0000438	ENSGALG00000037723	2.74042	5.44506	-0.48241	0.25741	NA	NA	1.37941	4.24642	-0.87372	0.17607	0.36687	FALSE	1.28698	1.91962	-0.1462	0.81252	0.93933	FALSE	8	0	0	0	0	7	8	2	10	7	5	2	0	10	5	0	110.432	0	0	0	0	82.4247	104.016	30.7796	138.242	79.4931	72.0461	47.4845	0	111.309
novel_circ_0000439	ENSGALG00000037723	6.65962	11.1087	-0.42546	0.29349	NA	NA	2.53028	8.67413	-1.2491	0.0081501	0.052098	FALSE	2.33505	4.59945	-0.52721	0.35772	0.68803	FALSE	7	0	0	2	4	9	14	6	16	21	9	0	2	18	18	3	96.6277	0	0	36.1651	127.458	105.975	182.029	92.3389	221.187	238.479	129.683	0	46.9252	200.356
novel_circ_0000434	ENSGALG00000037723	23.0187	22.4329	0.04273	0.89302	0.97013	FALSE	26.8105	17.4955	0.52303	0.14833	0.33321	FALSE	24.6469	15.7151	0.52328	0.14986	0.47054	FALSE	57	4	11	36	17	25	35	12	35	27	22	13	9	51	22	22	786.826	527.426	1241.25	650.971	541.695	294.374	455.071	184.678	483.846	306.616	317.003	308.649	211.164	567.676
novel_circ_0000432	ENSGALG00000004304	7.69924	7.61905	-0.0097101	0.9815	NA	NA	4.30787	5.92488	-0.16679	0.78076	0.87718	FALSE	3.95455	5.26231	-0.01752	0.96888	0.98467	FALSE	10	0	0	10	5	12	15	6	0	20	5	3	8	6	11	7	138.04	0	0	180.825	159.322	141.299	195.031	92.3389	0	227.123	72.0461	71.2268	187.701	66.7854
novel_circ_0015210	ENSGALG00000004578	21.9878	25.9758	-0.20321	0.48849	0.81059	FALSE	17.6839	20.2916	-0.23094	0.59328	0.7536	FALSE	16.2391	15.2282	0.033611	0.93381	0.97566	FALSE	28	0	10	8	17	38	43	30	15	30	31	17	17	33	30	10	386.511	0	1128.41	144.66	541.695	447.448	559.088	461.695	207.363	340.685	446.686	403.618	398.864	367.32
novel_circ_0015214	ENSGALG00000004578	227.843	133.671	0.71982	0.00052282	0.056552	FALSE	115.526	104.522	0.17075	0.51462	0.69361	FALSE	106.231	154.946	-0.49039	0.077395	0.34189	FALSE	159	28	9	167	139	267	177	125	156	171	144	119	137	314	257	250	2194.83	3691.98	1015.57	3019.78	4429.15	3143.91	2301.36	1923.73	2156.57	1941.9	2074.93	2825.33	3214.38	3495.1
novel_circ_0014186	ENSGALG00000009569	1.68574	5.18245	-0.79519	0.063322	NA	NA	2.13649	4.09152	-0.5331	0.39359	0.59729	FALSE	1.94345	1.14138	0.47082	0.44625	0.75376	FALSE	0	0	0	7	4	5	2	6	4	9	9	0	0	6	2	2	0	0	0	126.578	127.458	58.8748	26.0041	92.3389	55.2967	102.205	129.683	0	0	66.7854
novel_circ_0012652	ENSGALG00000003748	4.14146	2.53858	0.30795	0.47404	NA	NA	0.84959	1.98809	-0.49702	0.46907	0.65475	FALSE	0.795036	2.77476	-0.68412	0.26918	0.60595	FALSE	6	0	0	0	0	3	3	2	2	5	3	4	2	3	0	7	82.8237	0	0	0	0	35.3249	39.0061	30.7796	27.6484	56.7808	43.2277	94.969	46.9252	33.3927
novel_circ_0013749	ENSGALG00000009314	32.1566	35.1845	-0.1002	0.74073	0.91059	FALSE	20.4435	27.6326	-0.27711	0.42995	0.62615	FALSE	18.8315	22.3966	-0.1235	0.75265	0.92052	FALSE	61	0	5	26	17	47	31	50	27	49	44	25	27	59	42	8	842.041	0	564.207	470.146	541.695	553.423	403.063	769.491	373.253	556.451	634.006	593.556	633.491	656.723
novel_circ_0007805	ENSGALG00000008747	9.5839	4.96106	0.67585	0.0838	NA	NA	1.09503	3.92529	-1.0413	0.13213	0.31134	FALSE	0.991099	6.54272	-1.6272	0.0032262	0.057355	FALSE	0	0	0	6	0	4	2	2	6	7	12	4	6	11	17	9	0	0	0	108.495	0	47.0998	26.0041	30.7796	82.9451	79.4931	172.911	94.969	140.776	122.44
novel_circ_0011303	ENSGALG00000009674	8.24305	11.2442	-0.24793	0.56486	NA	NA	8.26632	8.756	-0.057745	0.92849	0.9604	FALSE	7.55539	5.54518	0.2421	0.69559	0.88958	FALSE	0	0	4	9	3	44	17	8	8	30	5	0	11	0	11	12	0	0	451.365	162.743	95.5932	518.098	221.035	123.119	110.593	340.685	72.0461	0	258.089	0
novel_circ_0013690	ENSGALG00000008542	5.05515	1.63061	0.69694	0.10378	NA	NA	3.38025	1.2769	0.61825	0.42476	0.62208	FALSE	3.11263	3.43141	-0.30315	0.61037	0.84787	FALSE	0	3	0	7	0	3	0	2	7	0	0	3	5	3	4	6	0	395.57	0	126.578	0	35.3249	0	30.7796	96.7693	0	0	71.2268	117.313	33.3927
novel_circ_0013524	ENSGALG00000005867	2.58227	5.90981	-0.7161	0.085983	NA	NA	5.16128	4.62632	-0.13898	0.79107	0.88195	FALSE	4.71543	1.75043	0.80596	0.13392	0.45177	FALSE	4	0	4	6	3	6	10	3	6	4	11	0	2	4	4	3	55.2158	0	451.365	108.495	95.5932	70.6497	130.02	46.1695	82.9451	45.4246	158.501	0	46.9252	44.5236
novel_circ_0013528	ENSGALG00000005867	6.33044	5.87204	0.02609	0.94727	NA	NA	0.84959	4.5966	-1.4421	0.026839	0.11632	FALSE	0.795036	4.32593	-1.2607	0.028572	0.20862	FALSE	6	0	0	0	0	3	4	5	9	14	3	4	6	8	4	6	82.8237	0	0	0	0	35.3249	52.0082	76.9491	124.418	158.986	43.2277	94.969	140.776	89.0472
novel_circ_0005729	ENSGALG00000015446	6.85589	10.4566	-0.49672	0.1577	NA	NA	11.8607	8.15864	0.40336	0.3048	0.50964	FALSE	10.8771	4.73295	0.98106	0.017723	0.16218	FALSE	17	0	7	9	10	23	15	14	10	14	7	6	5	8	9	4	234.667	0	789.889	162.743	318.644	270.824	195.031	215.458	138.242	158.986	100.865	142.454	117.313	89.0472
novel_circ_0016829	ENSGALG00000000220	3.46938	5.28505	-0.35112	0.39469	NA	NA	0.620804	4.11939	-1.6729	0.0093966	0.058013	FALSE	0.570164	2.39321	-1.026	0.080002	NA	NA	2	0	0	2	0	2	7	5	12	3	3	2	2	7	5	2	27.6079	0	0	36.1651	0	23.5499	91.0143	76.9491	165.89	34.0685	43.2277	47.4845	46.9252	77.9163
novel_circ_0004638	ENSGALG00000006356	5.44802	10.6316	-0.69027	0.075634	NA	NA	5.22957	8.33479	-0.33326	0.46156	0.64864	FALSE	4.82569	3.76788	0.44135	0.41725	0.7293	FALSE	16	0	0	5	10	11	10	16	8	17	10	8	0	6	9	3	220.863	0	0	90.4126	318.644	129.525	130.02	246.237	110.593	193.055	144.092	189.938	0	66.7854
novel_circ_0006286	ENSGALG00000000195	7.80533	2.59812	0.80867	0.059695	NA	NA	1.96409	2.02004	0.12174	0.87404	0.93257	FALSE	1.83604	5.36884	-0.72533	0.22779	0.56629	FALSE	13	0	0	0	0	8	3	0	6	7	0	10	5	10	2	6	179.451	0	0	0	0	94.1997	39.0061	0	82.9451	79.4931	0	237.423	117.313	111.309
novel_circ_0006284	ENSGALG00000000195	2.65743	4.41235	-0.37272	0.38623	NA	NA	1.42431	3.44876	-0.6546	0.29394	0.50242	FALSE	1.31066	1.8653	-0.08239	0.89289	0.96306	FALSE	5	0	0	4	0	5	5	3	2	14	3	4	0	5	5	0	69.0198	0	0	72.3301	0	58.8748	65.0102	46.1695	27.6484	158.986	43.2277	94.969	0	55.6545
novel_circ_0015688	ENSGALG00000003052	1.73913	5.10646	-0.78599	0.065099	NA	NA	5.22783	4.0211	0.23588	0.62856	0.77773	FALSE	4.82082	1.17802	1.2683	0.020217	0.17417	FALSE	6	3	0	8	3	9	5	6	3	5	10	0	0	3	5	2	82.8237	395.57	0	144.66	95.5932	105.975	65.0102	92.3389	41.4726	56.7808	144.092	0	0	33.3927
novel_circ_0013235	ENSGALG00000012321	17.4467	18.1735	-0.085903	0.76383	NA	NA	8.39006	14.2414	-0.80184	0.023437	0.10737	FALSE	7.70127	12.0151	-0.61728	0.10681	0.39839	FALSE	15	0	5	7	4	19	20	14	22	27	23	18	10	22	18	12	207.059	0	564.207	126.578	127.458	223.724	260.041	215.458	304.132	306.616	331.412	427.361	234.626	244.88
novel_circ_0013233	ENSGALG00000012321	113.852	118	-0.050086	0.82314	0.95056	FALSE	49.1564	92.5812	-0.87634	0.00039538	0.005946	TRUE	45.275	78.6078	-0.75078	0.00067802	0.019815	TRUE	92	12	10	59	31	119	117	74	149	186	166	75	96	184	132	64	1269.96	1582.28	1128.41	1066.87	987.796	1401.22	1521.24	1138.85	2059.8	2112.24	2391.93	1780.67	2252.41	2048.09
novel_circ_0005650	ENSGALG00000015307	134.883	131.911	0.025497	0.93296	0.97346	FALSE	69.3889	103.909	-0.54429	0.1233	0.29857	FALSE	63.9257	93.19	-0.50209	0.068832	0.32137	FALSE	140	21	10	108	34	141	84	143	201	89	227	105	130	185	125	75	1932.55	2768.99	1128.41	1952.91	1083.39	1660.27	1092.17	2200.74	2778.66	1010.7	3270.89	2492.94	3050.14	2059.22
novel_circ_0009507	ENSGALG00000009158	16.3808	12.4807	0.33568	0.31187	NA	NA	6.94914	9.8121	-0.13297	0.74846	0.86143	FALSE	6.36823	11.2421	-0.43603	0.29307	0.6295	FALSE	11	0	0	16	8	26	10	18	10	16	17	14	6	34	14	13	151.844	0	0	289.32	254.915	306.149	130.02	277.017	138.242	181.698	244.957	332.392	140.776	378.451
novel_circ_0001179	ENSGALG00000005670	6.93899	10.6051	-0.38344	0.33102	NA	NA	4.4786	8.31079	-0.50191	0.31355	0.51986	FALSE	4.09153	4.74846	0.018537	0.97147	0.98505	FALSE	5	0	0	13	6	13	9	22	10	11	7	5	0	14	12	6	69.0198	0	0	235.073	191.186	153.074	117.018	338.576	138.242	124.918	100.865	118.711	0	155.833
novel_circ_0014407	ENSGALG00000012421	20.0327	32.2054	-0.63147	0.017357	0.24434	FALSE	18.7508	25.2465	-0.22665	0.50403	0.68479	FALSE	17.2703	13.8196	0.47692	0.17385	0.49241	FALSE	48	0	3	20	21	59	31	35	29	59	34	14	18	27	23	12	662.59	0	338.524	361.651	669.152	694.722	403.063	538.644	400.901	670.013	489.914	332.392	422.327	300.534
novel_circ_0001602	ENSGALG00000038338	21.4711	20.343	0.052725	0.85539	0.9638	FALSE	17.7641	15.928	0.11689	0.72066	0.84821	FALSE	16.3266	14.7789	0.12024	0.73481	0.91208	FALSE	27	2	6	14	24	30	20	22	26	32	18	19	14	38	15	15	372.707	263.713	677.048	253.155	764.745	353.249	260.041	338.576	359.429	363.397	259.366	451.103	328.477	422.974
novel_circ_0005275	ENSGALG00000013210	10.3735	8.25293	0.27377	0.44165	NA	NA	1.46329	6.44666	-1.5769	0.0038036	0.029649	TRUE	1.33306	7.21232	-1.5918	0.0030699	0.056345	FALSE	0	0	0	4	3	4	11	10	11	8	7	5	12	14	17	3	0	0	0	72.3301	95.5932	47.0998	143.022	153.898	152.066	90.8492	100.865	118.711	281.551	155.833
novel_circ_0001952	ENSGALG00000003120	14.9448	7.95704	0.67286	0.055994	NA	NA	21.7776	6.1967	1.4467	0.00036366	0.005629	TRUE	20.033	10.18	0.69937	0.076627	0.34092	FALSE	19	9	8	19	16	20	14	6	11	8	7	12	11	10	15	16	262.275	1186.71	902.731	343.568	509.83	235.499	182.029	92.3389	152.066	90.8492	100.865	284.907	258.089	111.309
novel_circ_0008446	ENSGALG00000042396	5.05852	7.2764	-0.31811	0.41806	NA	NA	2.95459	5.72299	-0.44	0.36542	0.57174	FALSE	2.73264	3.44417	-0.013567	0.97989	0.98849	FALSE	12	0	0	4	2	10	5	6	11	9	11	0	3	8	11	5	165.647	0	0	72.3301	63.7288	117.75	65.0102	92.3389	152.066	102.205	158.501	0	70.3878	89.0472
novel_circ_0008841	ENSGALG00000013061	5.32008	4.41313	0.16124	0.6932	NA	NA	1.90864	3.46814	-0.30203	0.60991	0.76468	FALSE	1.76349	3.67389	-0.4189	0.4514	0.75748	FALSE	7	0	0	3	0	10	5	3	2	8	8	5	3	3	11	3	96.6277	0	0	54.2476	0	117.75	65.0102	46.1695	27.6484	90.8492	115.274	118.711	70.3878	33.3927
novel_circ_0000426	ENSGALG00000004304	18.2049	10.9865	0.57915	0.091861	NA	NA	15.17	8.57439	0.53285	0.29114	0.49952	FALSE	13.9199	12.5477	-0.10039	0.81158	0.93933	FALSE	20	2	11	10	6	15	17	2	18	15	13	9	16	23	30	11	276.079	263.713	1241.25	180.825	191.186	176.624	221.035	30.7796	248.835	170.342	187.32	213.68	375.402	256.011
novel_circ_0000421	ENSGALG00000004304	12.4519	6.91242	0.65996	0.076897	NA	NA	2.93654	5.42921	-0.93402	0.12523	0.30151	FALSE	2.69809	8.63522	-1.5681	0.0019028	0.041679	TRUE	5	0	2	0	4	2	4	7	16	4	8	9	9	25	15	5	69.0198	0	225.683	0	127.458	23.5499	52.0082	107.729	221.187	45.4246	115.274	213.68	211.164	278.272
novel_circ_0007739	ENSGALG00000007721	7.38965	12.8829	-0.58397	0.10715	NA	NA	2.41885	10.1051	-1.4048	0.0032948	0.027999	TRUE	2.20707	5.18296	-0.60202	0.3043	0.63935	FALSE	4	0	0	10	0	9	13	15	13	17	16	8	4	11	15	0	55.2158	0	0	180.825	0	105.975	169.027	230.847	179.714	193.055	230.548	189.938	93.8504	122.44
novel_circ_0000423	ENSGALG00000004304	4.4234	3.91125	0.096877	0.81661	NA	NA	0.91292	3.06652	-0.96176	0.12232	0.29715	FALSE	0.836205	3.10577	-0.88779	0.13406	0.45177	FALSE	2	0	0	3	0	4	3	5	3	9	3	6	3	6	6	0	27.6079	0	0	54.2476	0	47.0998	39.0061	76.9491	41.4726	102.205	43.2277	142.454	70.3878	66.7854
novel_circ_0015207	ENSGALG00000004578	3.25789	5.89742	-0.54171	0.19129	NA	NA	2.18262	4.61848	-0.5064	0.40302	0.60218	FALSE	2.00893	2.28326	0.11526	0.84892	0.94945	FALSE	4	0	0	3	0	17	8	2	6	10	9	2	4	3	7	0	55.2158	0	0	54.2476	0	200.174	104.016	30.7796	82.9451	113.562	129.683	47.4845	93.8504	33.3927
novel_circ_0015206	ENSGALG00000004578	4.0654	5.22015	-0.18341	0.66781	NA	NA	7.44521	4.10272	0.76807	0.16828	0.36011	FALSE	6.84371	2.79157	1.0493	0.031499	0.21985	FALSE	15	0	3	7	4	25	2	5	2	19	4	3	0	8	8	3	207.059	0	338.524	126.578	127.458	294.374	26.0041	76.9491	27.6484	215.767	57.6369	71.2268	0	89.0472
novel_circ_0015205	ENSGALG00000004578	25.3632	20.9443	0.22633	0.49446	0.81059	FALSE	14.3967	16.4476	-0.076725	0.85749	0.92493	FALSE	13.1855	17.528	-0.26098	0.51674	0.8036	FALSE	14	0	4	21	14	55	16	25	13	46	23	24	13	54	20	14	193.255	0	451.365	379.733	446.101	647.623	208.033	384.746	179.714	522.383	331.412	569.814	305.014	601.069
novel_circ_0015202	ENSGALG00000004578	1.99127	4.77892	-0.56234	0.19172	NA	NA	2.88651	3.73966	-0.040813	NA	NA	NA	2.66707	1.39462	0.36069	0.53847	0.81046	FALSE	5	0	0	0	0	29	6	5	3	9	5	2	0	0	9	0	69.0198	0	0	0	0	341.474	78.0122	76.9491	41.4726	102.205	72.0461	47.4845	0	0
novel_circ_0015200	ENSGALG00000004578	5.92412	6.99145	-0.14224	0.73232	NA	NA	3.97982	5.47484	-0.3955	0.50778	0.68902	FALSE	3.68567	4.0573	-0.15264	0.74396	0.91673	FALSE	9	2	0	3	3	7	7	13	12	0	6	3	5	8	7	5	124.236	263.713	0	54.2476	95.5932	82.4247	91.0143	200.068	165.89	0	86.4553	71.2268	117.313	89.0472
novel_circ_0014376	ENSGALG00000012246	15.5119	22.5245	-0.4519	0.17126	0.59701	FALSE	19.1112	17.6857	0.12088	0.74231	0.85823	FALSE	17.5631	10.7048	0.70491	0.020473	0.17417	FALSE	38	2	6	26	17	32	11	17	39	45	21	10	14	23	18	9	524.55	263.713	677.048	470.146	541.695	376.799	143.022	261.627	539.143	511.027	302.594	237.423	328.477	256.011
novel_circ_0004387	ENSGALG00000000845	4.48929	8.01936	-0.63612	0.091631	NA	NA	1.94521	6.29639	-0.99292	0.051205	0.17667	FALSE	1.80157	3.11037	-0.21253	0.69986	0.89171	FALSE	9	0	0	3	0	8	7	10	8	11	10	3	5	7	4	2	124.236	0	0	54.2476	0	94.1997	91.0143	153.898	110.593	124.918	144.092	71.2268	117.313	77.9163
novel_circ_0011680	ENSGALG00000010847	68.4788	62.4047	0.11825	0.72901	0.90465	FALSE	15.1469	48.8029	-1.4268	0.0016506	0.016872	TRUE	14.0275	47.6449	-1.4303	0.00090243	0.024369	TRUE	51	4	0	17	6	44	86	115	37	52	58	39	52	157	98	18	704.002	527.426	0	307.403	191.186	518.098	1118.18	1769.83	511.495	590.52	835.735	925.948	1220.06	1747.55
novel_circ_0006705	ENSGALG00000042148	14.5258	4.98203	1.026	0.011986	NA	NA	49.5134	3.87908	2.9678	3.38e-07	2.44e-05	TRUE	45.5327	9.93755	1.6871	0.00052807	0.017259	TRUE	34	20	25	24	40	22	11	4	6	0	7	10	5	37	9	13	469.335	2637.13	2821.03	433.981	1274.58	259.049	143.022	61.5593	82.9451	0	100.865	237.423	117.313	411.843
novel_circ_0013014	ENSGALG00000011209	14.498	9.27814	0.42408	0.27404	NA	NA	6.24933	7.22755	-0.50873	0.40222	0.60218	FALSE	5.75895	9.93821	-1.0063	0.044826	0.26751	FALSE	4	3	3	0	5	5	15	2	7	26	7	8	17	12	14	12	55.2158	395.57	338.524	0	159.322	58.8748	195.031	30.7796	96.7693	295.26	100.865	189.938	398.864	133.571
novel_circ_0013751	ENSGALG00000009314	4.50297	5.53445	-0.23252	0.56101	NA	NA	1.00405	4.34876	-1.2365	0.055921	0.18759	FALSE	0.912876	3.10258	-0.80712	0.16982	0.48835	FALSE	0	0	0	4	0	6	3	10	7	6	5	4	4	5	4	3	0	0	0	72.3301	0	70.6497	39.0061	153.898	96.7693	68.1369	72.0461	94.969	93.8504	55.6545
novel_circ_0000149	ENSGALG00000007057	49.1438	62.8121	-0.3248	0.1481	0.56138	FALSE	24.6149	49.1329	-0.92909	6.47e-05	0.001593	TRUE	22.6861	34.0633	-0.521	0.059874	0.30142	FALSE	43	7	3	27	21	62	71	58	86	92	58	39	37	81	63	21	593.57	922.996	338.524	488.228	669.152	730.047	923.145	892.61	1188.88	1044.77	835.735	925.948	868.117	901.603
novel_circ_0010221	ENSGALG00000012336	4.44924	4.39429	0.012593	0.97533	NA	NA	3.81906	3.42664	0.34557	0.53719	0.70981	FALSE	3.48492	3.06126	0.3432	0.50934	0.80031	FALSE	3	0	0	11	7	8	6	5	3	10	2	2	4	9	4	3	41.4119	0	0	198.908	223.051	94.1997	78.0122	76.9491	41.4726	113.562	28.8184	47.4845	93.8504	100.178
novel_circ_0010313	ENSGALG00000013683	17.6018	12.3545	0.38989	0.24295	NA	NA	9.79936	9.66018	0.12736	0.73328	0.85153	FALSE	8.96936	11.8979	-0.24831	0.53652	0.81046	FALSE	18	0	3	23	8	15	14	10	19	18	11	7	13	14	22	23	248.471	0	338.524	415.898	254.915	176.624	182.029	153.898	262.659	204.411	158.501	166.196	305.014	155.833
novel_circ_0004621	ENSGALG00000028849	94.6125	104.793	-0.14754	0.51692	0.82403	FALSE	54.9266	82.2456	-0.47538	0.035548	0.13905	FALSE	50.5012	65.0405	-0.25772	0.29911	0.63364	FALSE	107	8	8	90	49	131	94	89	126	166	136	54	97	104	110	68	1477.02	1054.85	902.731	1627.43	1561.35	1542.52	1222.19	1369.69	1741.85	1885.12	1959.65	1282.08	2275.87	1157.61
novel_circ_0013533	ENSGALG00000006109	4.27199	7.19652	-0.42907	0.30363	NA	NA	1.03229	5.64394	-1.5047	0.016418	0.083514	FALSE	0.965364	2.95783	-0.66755	0.28004	0.61471	FALSE	7	0	0	0	0	4	5	4	11	16	7	4	0	15	3	2	96.6277	0	0	0	0	47.0998	65.0102	61.5593	152.066	181.698	100.865	94.969	0	166.963
novel_circ_0004624	ENSGALG00000006356	4.06037	9.19985	-0.73259	0.078638	NA	NA	4.03478	7.22058	-0.39861	0.45276	0.64168	FALSE	3.68908	2.74902	0.33924	0.58246	0.82597	FALSE	8	0	0	15	0	16	8	9	8	18	11	0	4	11	0	5	110.432	0	0	271.238	0	188.399	104.016	138.508	110.593	204.411	158.501	0	93.8504	122.44
novel_circ_0016835	ENSGALG00000000220	17.7955	28.6472	-0.48871	0.16922	0.59687	FALSE	10.5027	22.3912	-0.95631	0.0020403	0.020006	TRUE	9.6875	12.3776	-0.29387	0.5116	0.80045	FALSE	26	2	2	11	8	23	39	35	24	40	27	5	9	41	45	4	358.903	263.713	225.683	198.908	254.915	270.824	507.08	538.644	331.78	454.246	389.049	118.711	211.164	456.367
novel_circ_0016839	ENSGALG00000000220	24.8605	26.0764	-0.037879	0.8877	0.97013	FALSE	15.6809	20.3655	-0.17234	0.63326	0.77966	FALSE	14.4961	17.0372	-0.060998	0.86774	0.95545	FALSE	50	3	0	21	9	47	41	18	28	34	31	12	13	43	39	20	690.198	395.57	0	379.733	286.779	553.423	533.084	277.017	387.077	386.109	446.686	284.907	305.014	478.629
novel_circ_0000094	ENSGALG00000006949	2.97437	5.55444	-0.44668	0.29103	NA	NA	4.25071	4.34176	0.24974	0.61782	0.77077	FALSE	3.90062	2.02343	0.73888	0.19673	0.52471	FALSE	11	0	0	11	6	6	10	4	4	5	9	0	0	10	5	3	151.844	0	0	198.908	191.186	70.6497	130.02	61.5593	55.2967	56.7808	129.683	0	0	111.309
[truncated: 22 more columns]
