# Supplementary material for: Exploration of Alternative Splicing (AS) Events in MDV-Infected Chicken Spleens
Source: Genes (Basel). 2021 Nov 23;12(12):1857. doi: 10.3390/genes12121857 (PMC8701255; doi:10.3390/genes12121857)
Supplement: Supplementary file 1 [file genes-12-01857-s001.zip › Supplementary Table S5.xlsx]

## Sheet: GO in TS vs. NS
Supplemenatry Table 5 GO enrichment analysis of DE AS corresponded genes in TS vs. NS
Category	Term	Count	%	PValue	Genes	List Total	Pop Hits	Pop Total	Fold Enrichment	Bonferroni	Benjamini	FDR
BP	GO:0046777~protein autophosphorylation	12	1.82648	0.00639421	ENSGALG00000002403, ENSGALG00000004727, ENSGALG00000028438, ENSGALG00000011116, ENSGALG00000015216, ENSGALG00000006057, ENSGALG00000005695, ENSGALG00000016885, ENSGALG00000006982, ENSGALG00000008318, ENSGALG00000015022, ENSGALG00000002283	460	91	8994	2.57831	0.999946	1	1
BP	GO:0000278~mitotic cell cycle	5	0.761035	0.00746085	ENSGALG00000001513, ENSGALG00000016823, ENSGALG00000010471, ENSGALG00000016885, ENSGALG00000003427	460	16	8994	6.11005	0.99999	1	1
BP	GO:0038083~peptidyl-tyrosine autophosphorylation	6	0.913242	0.0218034	ENSGALG00000015216, ENSGALG00000027983, ENSGALG00000014124, ENSGALG00000016564, ENSGALG00000006522, ENSGALG00000015022	460	32	8994	3.66603	1	1	1
BP	GO:0007224~smoothened signaling pathway	7	1.06545	0.0232634	ENSGALG00000005707, ENSGALG00000009881, ENSGALG00000006860, ENSGALG00000016895, ENSGALG00000011847, ENSGALG00000005128, ENSGALG00000003523	460	44	8994	3.11057	1	1	1
BP	GO:0007519~skeletal muscle tissue development	5	0.761035	0.0273962	ENSGALG00000007331, ENSGALG00000015410, ENSGALG00000005678, ENSGALG00000012207, ENSGALG00000007769	460	23	8994	4.25047	1	1	1
BP	GO:0000045~autophagosome assembly	5	0.761035	0.0273962	ENSGALG00000002973, ENSGALG00000009320, ENSGALG00000002345, ENSGALG00000001619, ENSGALG00000008282	460	23	8994	4.25047	1	1	1
BP	GO:0000910~cytokinesis	5	0.761035	0.0273962	ENSGALG00000009157, ENSGALG00000002666, ENSGALG00000002973, ENSGALG00000005982, ENSGALG00000007537	460	23	8994	4.25047	1	1	1
BP	GO:0006897~endocytosis	8	1.21766	0.0296742	ENSGALG00000014855, ENSGALG00000002786, ENSGALG00000002973, ENSGALG00000014159, ENSGALG00000004088, ENSGALG00000011046, ENSGALG00000001121, ENSGALG00000003745	460	59	8994	2.65114	1	1	1
BP	GO:0051601~exocyst localization	3	0.456621	0.0460098	ENSGALG00000013778, ENSGALG00000013397, ENSGALG00000007546	460	7	8994	8.3795	1	1	1
BP	GO:0031122~cytoplasmic microtubule organization	5	0.761035	0.0463159	ENSGALG00000016735, ENSGALG00000010620, ENSGALG00000008549, ENSGALG00000008318, ENSGALG00000010129	460	27	8994	3.62077	1	1	1
BP	GO:0042384~cilium assembly	9	1.36986	0.0506146	ENSGALG00000005707, ENSGALG00000009683, ENSGALG00000011046, ENSGALG00000016895, ENSGALG00000019336, ENSGALG00000011847, ENSGALG00000005248, ENSGALG00000003920, ENSGALG00000015836	460	80	8994	2.19962	1	1	1
BP	GO:0050731~positive regulation of peptidyl-tyrosine phosphorylation	6	0.913242	0.0512391	ENSGALG00000015216, ENSGALG00000004594, ENSGALG00000027983, ENSGALG00000014124, ENSGALG00000016564, ENSGALG00000010290	460	40	8994	2.93283	1	1	1
BP	GO:0043966~histone H3 acetylation	5	0.761035	0.0519406	ENSGALG00000012830, ENSGALG00000005035, ENSGALG00000015596, ENSGALG00000010096, ENSGALG00000009944	460	28	8994	3.49146	1	1	1
BP	GO:0042177~negative regulation of protein catabolic process	4	0.608828	0.0526901	ENSGALG00000005872, ENSGALG00000005135, ENSGALG00000015022, ENSGALG00000000636	460	17	8994	4.60051	1	1	1
BP	GO:0007229~integrin-mediated signaling pathway	6	0.913242	0.0718376	ENSGALG00000008582, ENSGALG00000015216, ENSGALG00000014124, ENSGALG00000016564, ENSGALG00000008747, ENSGALG00000015022	460	44	8994	2.66621	1	1	1
BP	GO:0003333~amino acid transmembrane transport	3	0.456621	0.0737439	ENSGALG00000006880, ENSGALG00000011893, ENSGALG00000006425	460	9	8994	6.51739	1	1	1
BP	GO:0033198~response to ATP	3	0.456621	0.0737439	ENSGALG00000003901, ENSGALG00000003863, ENSGALG00000004613	460	9	8994	6.51739	1	1	1
BP	GO:2000785~regulation of autophagosome assembly	3	0.456621	0.0737439	ENSGALG00000005707, ENSGALG00000015546, ENSGALG00000008051	460	9	8994	6.51739	1	1	1
BP	GO:0045087~innate immune response	10	1.52207	0.0758103	ENSGALG00000011389, ENSGALG00000013468, ENSGALG00000015216, ENSGALG00000027983, ENSGALG00000014124, ENSGALG00000001099, ENSGALG00000016564, ENSGALG00000006522, ENSGALG00000015022, ENSGALG00000016142	460	102	8994	1.91688	1	1	1
BP	GO:0044804~nucleophagy	3	0.456621	0.0891527	ENSGALG00000002973, ENSGALG00000002345, ENSGALG00000008282	460	10	8994	5.86565	1	1	1
BP	GO:0042761~very long-chain fatty acid biosynthetic process	3	0.456621	0.0891527	ENSGALG00000011704, ENSGALG00000009988, ENSGALG00000007481	460	10	8994	5.86565	1	1	1
BP	GO:0051298~centrosome duplication	3	0.456621	0.0891527	ENSGALG00000016735, ENSGALG00000008974, ENSGALG00000008549	460	10	8994	5.86565	1	1	1
BP	GO:0006893~Golgi to plasma membrane transport	3	0.456621	0.0891527	ENSGALG00000013778, ENSGALG00000007546, ENSGALG00000012129	460	10	8994	5.86565	1	1	1
BP	GO:0090307~mitotic spindle assembly	4	0.608828	0.099146	ENSGALG00000016735, ENSGALG00000005695, ENSGALG00000008549, ENSGALG00000003454	460	22	8994	3.55494	1	1	1
BP	GO:0050853~B cell receptor signaling pathway	4	0.608828	0.099146	ENSGALG00000015216, ENSGALG00000011241, ENSGALG00000014124, ENSGALG00000002263	460	22	8994	3.55494	1	1	1
BP	GO:0046600~negative regulation of centriole replication	2	0.304414	0.099469	ENSGALG00000005084, ENSGALG00000009905	460	2	8994	19.5522	1	1	1
BP	GO:0051256~mitotic spindle midzone assembly	2	0.304414	0.099469	ENSGALG00000005248, ENSGALG00000008095	460	2	8994	19.5522	1	1	1
BP	GO:0006290~pyrimidine dimer repair	2	0.304414	0.099469	ENSGALG00000006254, ENSGALG00000008218	460	2	8994	19.5522	1	1	1
BP	GO:0032485~regulation of Ral protein signal transduction	2	0.304414	0.099469	ENSGALG00000004273, ENSGALG00000000906	460	2	8994	19.5522	1	1	1
CC	GO:0005813~centrosome	29	4.414	1.72783e-05	ENSGALG00000001513, ENSGALG00000002666, ENSGALG00000002145, ENSGALG00000008549, ENSGALG00000014892, ENSGALG00000004467, ENSGALG00000004500, ENSGALG00000006502, ENSGALG00000006804, ENSGALG00000016735, ENSGALG00000008325, ENSGALG00000011046, ENSGALG00000011847, ENSGALG00000005707, ENSGALG00000015091, ENSGALG00000005248, ENSGALG00000009905, ENSGALG00000006639, ENSGALG00000010620, ENSGALG00000009320,…	503	236	10057	2.45689	0.00594335	0.00596103	0.00596103
CC	GO:0005654~nucleoplasm	70	10.6545	0.000500199	ENSGALG00000002666, ENSGALG00000015540, ENSGALG00000012150, ENSGALG00000001976, ENSGALG00000012830, ENSGALG00000005054, ENSGALG00000014335, ENSGALG00000005695, ENSGALG00000005057, ENSGALG00000010694, ENSGALG00000009450, ENSGALG00000002060, ENSGALG00000007150, ENSGALG00000004837, ENSGALG00000003947, ENSGALG00000003189, ENSGALG00000000838, ENSGALG00000016564, ENSGALG00000005248, ENSGALG00000017132,…	503	932	10057	1.5017	0.158536	0.0862843	0.0862843
CC	GO:0000145~exocyst	5	0.761035	0.00411312	ENSGALG00000013778, ENSGALG00000006763, ENSGALG00000013397, ENSGALG00000007546, ENSGALG00000016098	503	14	10057	7.14073	0.758758	0.473009	0.473009
CC	GO:0005829~cytosol	52	7.91476	0.00630771	ENSGALG00000026278, ENSGALG00000004003, ENSGALG00000008725, ENSGALG00000015022, ENSGALG00000015546, ENSGALG00000012595, ENSGALG00000014335, ENSGALG00000016357, ENSGALG00000005057, ENSGALG00000004288, ENSGALG00000005135, ENSGALG00000008163, ENSGALG00000008282, ENSGALG00000006939, ENSGALG00000015155, ENSGALG00000005840, ENSGALG00000006898, ENSGALG00000001965, ENSGALG00000005084, ENSGALG00000010543,…	503	718	10057	1.44804	0.887303	0.54404	0.54404
CC	GO:0031519~PcG protein complex	4	0.608828	0.0114022	ENSGALG00000016537, ENSGALG00000016245, ENSGALG00000006502, ENSGALG00000024094	503	10	10057	7.99761	0.980867	0.786751	0.786751
CC	GO:0016235~aggresome	5	0.761035	0.018651	ENSGALG00000005084, ENSGALG00000010543, ENSGALG00000009320, ENSGALG00000009279, ENSGALG00000008372	503	21	10057	4.76048	0.99849	1	1
CC	GO:0005814~centriole	7	1.06545	0.0371184	ENSGALG00000005707, ENSGALG00000016895, ENSGALG00000019336, ENSGALG00000012361, ENSGALG00000009905, ENSGALG00000003523, ENSGALG00000015836	503	50	10057	2.79917	0.999998	1	1
CC	GO:0005856~cytoskeleton	10	1.52207	0.0373593	ENSGALG00000016281, ENSGALG00000006343, ENSGALG00000004719, ENSGALG00000014159, ENSGALG00000008542, ENSGALG00000014124, ENSGALG00000016564, ENSGALG00000007579, ENSGALG00000011209, ENSGALG00000001329	503	91	10057	2.19715	0.999998	1	1
CC	GO:0005737~cytoplasm	116	17.656	0.0390292	ENSGALG00000008808, ENSGALG00000004323, ENSGALG00000016438, ENSGALG00000009451, ENSGALG00000017008, ENSGALG00000006343, ENSGALG00000012595, ENSGALG00000004200, ENSGALG00000006982, ENSGALG00000010573, ENSGALG00000007393, ENSGALG00000016281, ENSGALG00000002018, ENSGALG00000005248, ENSGALG00000005128, ENSGALG00000017132, ENSGALG00000001329, ENSGALG00000001965, ENSGALG00000011036, ENSGALG00000016328,…	503	1984	10057	1.16901	0.999999	1	1
CC	GO:0000776~kinetochore	6	0.913242	0.0473922	ENSGALG00000009320, ENSGALG00000010561, ENSGALG00000003454, ENSGALG00000004224, ENSGALG00000010325, ENSGALG00000011966	503	40	10057	2.99911	1	1	1
CC	GO:0005938~cell cortex	7	1.06545	0.0473935	ENSGALG00000003717, ENSGALG00000014103, ENSGALG00000004719, ENSGALG00000008542, ENSGALG00000013210, ENSGALG00000006356, ENSGALG00000001329	503	53	10057	2.64072	1	1	1
CC	GO:0032993~protein-DNA complex	4	0.608828	0.0498946	ENSGALG00000003189, ENSGALG00000013086, ENSGALG00000003247, ENSGALG00000009240	503	17	10057	4.70448	1	1	1
CC	GO:0016020~membrane	42	6.39269	0.0505676	ENSGALG00000001513, ENSGALG00000000787, ENSGALG00000002666, ENSGALG00000003717, ENSGALG00000002786, ENSGALG00000008549, ENSGALG00000004467, ENSGALG00000020754, ENSGALG00000016294, ENSGALG00000010290, ENSGALG00000009915, ENSGALG00000012830, ENSGALG00000011203, ENSGALG00000016930, ENSGALG00000008325, ENSGALG00000008542, ENSGALG00000009598, ENSGALG00000011209, ENSGALG00000013229, ENSGALG00000016915,…	503	633	10057	1.32662	1	1	1
CC	GO:0005741~mitochondrial outer membrane	6	0.913242	0.0614923	ENSGALG00000006284, ENSGALG00000012929, ENSGALG00000026776, ENSGALG00000016456, ENSGALG00000014807, ENSGALG00000007150	503	43	10057	2.78987	1	1	1
CC	GO:0031234~extrinsic component of cytoplasmic side of plasma membrane	6	0.913242	0.0666656	ENSGALG00000015216, ENSGALG00000027983, ENSGALG00000014124, ENSGALG00000016564, ENSGALG00000006522, ENSGALG00000015022	503	44	10057	2.72646	1	1	1
CC	GO:0031965~nuclear membrane	10	1.52207	0.068101	ENSGALG00000010246, ENSGALG00000001522, ENSGALG00000010620, ENSGALG00000008739, ENSGALG00000010942, ENSGALG00000011007, ENSGALG00000007481, ENSGALG00000007958, ENSGALG00000011966, ENSGALG00000013505	503	102	10057	1.9602	1	1	1
CC	GO:0005639~integral component of nuclear inner membrane	3	0.456621	0.070924	ENSGALG00000003901, ENSGALG00000003863, ENSGALG00000004613	503	9	10057	6.66468	1	1	1
CC	GO:0030496~midbody	7	1.06545	0.0826593	ENSGALG00000009157, ENSGALG00000002666, ENSGALG00000010620, ENSGALG00000005982, ENSGALG00000007537, ENSGALG00000006639, ENSGALG00000008095	503	61	10057	2.2944	1	1	1
CC	GO:0010494~cytoplasmic stress granule	4	0.608828	0.0843856	ENSGALG00000004935, ENSGALG00000013532, ENSGALG00000006672, ENSGALG00000003800	503	21	10057	3.80839	1	1	1
CC	GO:0005730~nucleolus	27	4.10959	0.08816	ENSGALG00000003454, ENSGALG00000003575, ENSGALG00000008304, ENSGALG00000010096, ENSGALG00000006502, ENSGALG00000026715, ENSGALG00000007958, ENSGALG00000009451, ENSGALG00000008149, ENSGALG00000012695, ENSGALG00000007095, ENSGALG00000009907, ENSGALG00000002159, ENSGALG00000002510, ENSGALG00000012361, ENSGALG00000014060, ENSGALG00000011116, ENSGALG00000009440, ENSGALG00000006156, ENSGALG00000009325,…	503	394	10057	1.37015	1	1	1
CC	GO:0019898~extrinsic component of membrane	6	0.913242	0.0896855	ENSGALG00000006165, ENSGALG00000014159, ENSGALG00000011046, ENSGALG00000001329, ENSGALG00000012704, ENSGALG00000008051	503	48	10057	2.49925	1	1	1
CC	GO:0043234~protein complex	10	1.52207	0.0941011	ENSGALG00000006284, ENSGALG00000006651, ENSGALG00000012342, ENSGALG00000012929, ENSGALG00000011241, ENSGALG00000008218, ENSGALG00000007537, ENSGALG00000009503, ENSGALG00000013086, ENSGALG00000001329	503	109	10057	1.83432	1	1	1
CC	GO:0097149~centralspindlin complex	2	0.304414	0.0973441	ENSGALG00000009157, ENSGALG00000008095	503	2	10057	19.994	1	1	1
MF	GO:0005524~ATP binding	66	10.0457	0.00324694	ENSGALG00000004727, ENSGALG00000003717, ENSGALG00000008725, ENSGALG00000015022, ENSGALG00000006109, ENSGALG00000014811, ENSGALG00000008684, ENSGALG00000016438, ENSGALG00000006860, ENSGALG00000006343, ENSGALG00000006144, ENSGALG00000005695, ENSGALG00000006982, ENSGALG00000009491, ENSGALG00000003901, ENSGALG00000006939, ENSGALG00000025950, ENSGALG00000011392, ENSGALG00000015596, ENSGALG00000016564,…	427	935	8532	1.41044	0.768576	0.757381	0.757381
MF	GO:0008017~microtubule binding	8	1.21766	0.0049813	ENSGALG00000010620, ENSGALG00000012929, ENSGALG00000003454, ENSGALG00000004467, ENSGALG00000016142, ENSGALG00000009905, ENSGALG00000013537, ENSGALG00000007150	427	43	8532	3.71744	0.894304	0.757381	0.757381
MF	GO:0004715~non-membrane spanning protein tyrosine kinase activity	7	1.06545	0.00611043	ENSGALG00000016438, ENSGALG00000015216, ENSGALG00000027983, ENSGALG00000014124, ENSGALG00000016564, ENSGALG00000006522, ENSGALG00000015022	427	34	8532	4.11379	0.93659	0.757381	0.757381
MF	GO:0004722~protein serine/threonine phosphatase activity	6	0.913242	0.00834983	ENSGALG00000010471, ENSGALG00000011266, ENSGALG00000012150, ENSGALG00000005248, ENSGALG00000001605, ENSGALG00000008051	427	26	8532	4.61106	0.977022	0.757381	0.757381
MF	GO:0008270~zinc ion binding	49	7.45814	0.00876545	ENSGALG00000002588, ENSGALG00000009338, ENSGALG00000006502, ENSGALG00000001976, ENSGALG00000011389, ENSGALG00000012595, ENSGALG00000007036, ENSGALG00000004288, ENSGALG00000002060, ENSGALG00000016915, ENSGALG00000016281, ENSGALG00000002018, ENSGALG00000025950, ENSGALG00000000636, ENSGALG00000003427, ENSGALG00000001965, ENSGALG00000005084, ENSGALG00000008230, ENSGALG00000017139, ENSGALG00000015478,…	427	681	8532	1.43771	0.980972	0.757381	0.757381
MF	GO:0004725~protein tyrosine phosphatase activity	10	1.52207	0.010076	ENSGALG00000008010, ENSGALG00000012275, ENSGALG00000006567, ENSGALG00000004465, ENSGALG00000005248, ENSGALG00000005128, ENSGALG00000009450, ENSGALG00000002192, ENSGALG00000008051, ENSGALG00000009085	427	73	8532	2.73716	0.989509	0.757381	0.757381
MF	GO:0005096~GTPase activator activity	14	2.1309	0.0171329	ENSGALG00000003319, ENSGALG00000003717, ENSGALG00000004323, ENSGALG00000009825, ENSGALG00000000847, ENSGALG00000004578, ENSGALG00000003920, ENSGALG00000009157, ENSGALG00000015546, ENSGALG00000012336, ENSGALG00000012421, ENSGALG00000010088, ENSGALG00000003052, ENSGALG00000011966	427	135	8532	2.07213	0.999581	1	1
MF	GO:0005545~1-phosphatidylinositol binding	4	0.608828	0.0194069	ENSGALG00000011046, ENSGALG00000015576, ENSGALG00000009338, ENSGALG00000001329	427	12	8532	6.66042	0.999852	1	1
MF	GO:0001614~purinergic nucleotide receptor activity	3	0.456621	0.0326343	ENSGALG00000003901, ENSGALG00000003863, ENSGALG00000004613	427	6	8532	9.99063	1	1	1
MF	GO:0004931~extracellular ATP-gated cation channel activity	3	0.456621	0.0326343	ENSGALG00000003901, ENSGALG00000003863, ENSGALG00000004613	427	6	8532	9.99063	1	1	1
MF	GO:0004674~protein serine/threonine kinase activity	15	2.28311	0.0331145	ENSGALG00000002403, ENSGALG00000004727, ENSGALG00000028438, ENSGALG00000026301, ENSGALG00000025950, ENSGALG00000016438, ENSGALG00000011116, ENSGALG00000015216, ENSGALG00000006057, ENSGALG00000006144, ENSGALG00000009158, ENSGALG00000005695, ENSGALG00000006982, ENSGALG00000010129, ENSGALG00000010504	427	163	8532	1.83877	1	1	1
MF	GO:0000166~nucleotide binding	17	2.58752	0.0388217	ENSGALG00000003947, ENSGALG00000003837, ENSGALG00000002478, ENSGALG00000023199, ENSGALG00000001550, ENSGALG00000015200, ENSGALG00000016198, ENSGALG00000003800, ENSGALG00000011036, ENSGALG00000009275, ENSGALG00000006098, ENSGALG00000006672, ENSGALG00000008149, ENSGALG00000005552, ENSGALG00000004079, ENSGALG00000013365, ENSGALG00000002060	427	198	8532	1.71556	1	1	1
MF	GO:0005049~nuclear export signal receptor activity	3	0.456621	0.0441996	ENSGALG00000010341, ENSGALG00000017132, ENSGALG00000010942	427	7	8532	8.5634	1	1	1
MF	GO:0005516~calmodulin binding	5	0.761035	0.0485748	ENSGALG00000004719, ENSGALG00000005243, ENSGALG00000006520, ENSGALG00000002283, ENSGALG00000001329	427	28	8532	3.56808	1	1	1
MF	GO:0004702~receptor signaling protein serine/threonine kinase activity	6	0.913242	0.0614803	ENSGALG00000009683, ENSGALG00000020003, ENSGALG00000002003, ENSGALG00000016885, ENSGALG00000007687, ENSGALG00000008318	427	43	8532	2.78808	1	1	1
MF	GO:0003690~double-stranded DNA binding	5	0.761035	0.0665007	ENSGALG00000004935, ENSGALG00000009212, ENSGALG00000013365, ENSGALG00000009491, ENSGALG00000010669	427	31	8532	3.22278	1	1	1
MF	GO:0003824~catalytic activity	6	0.913242	0.0777069	ENSGALG00000002921, ENSGALG00000021843, ENSGALG00000003249, ENSGALG00000004801, ENSGALG00000016518, ENSGALG00000012978	427	46	8532	2.60625	1	1	1
MF	GO:0004843~thiol-dependent ubiquitin-specific protease activity	6	0.913242	0.0896819	ENSGALG00000005350, ENSGALG00000015478, ENSGALG00000008974, ENSGALG00000004455, ENSGALG00000005569, ENSGALG00000003427	427	48	8532	2.49766	1	1	1
MF	GO:0005547~phosphatidylinositol-3,4,5-trisphosphate binding	4	0.608828	0.0942735	ENSGALG00000003319, ENSGALG00000015576, ENSGALG00000008725, ENSGALG00000009338	427	22	8532	3.63296	1	1	1

## Sheet: KEGG in TS vs. NS
Supplemenatry Table 5 KEGG pathway of DE AS corresponded genes in TS vs. NS
Category	Term	Count	%	PValue	Genes	List Total	Pop Hits	Pop Total	Fold Enrichment	Bonferroni	Benjamini	FDR
PATHWAY	Regulation of autophagy	6	0.913242	0.00297	ENSGALG00000002403, ENSGALG00000004727, ENSGALG00000002973, ENSGALG00000002345, ENSGALG00000001619, ENSGALG00000008282	204	22	4324	5.78075	0.300179	0.3564	0.3564
PATHWAY	Ubiquitin mediated proteolysis	12	1.82648	0.0284819	ENSGALG00000005084, ENSGALG00000003826, ENSGALG00000014378, ENSGALG00000021213, ENSGALG00000005982, ENSGALG00000010363, ENSGALG00000028643, ENSGALG00000008218, ENSGALG00000002929, ENSGALG00000004500, ENSGALG00000005006, ENSGALG00000007095	204	123	4324	2.06791	0.968803	1	1
PATHWAY	NOD-like receptor signaling pathway	6	0.913242	0.037538	ENSGALG00000001049, ENSGALG00000002786, ENSGALG00000007874, ENSGALG00000015596, ENSGALG00000012150, ENSGALG00000006109	204	40	4324	3.17941	0.98986	1	1

## Sheet: GO in TS vs. SS
Supplemenatry Table 5 GO enrichment analysis of DE AS corresponded genes in TS vs. NS
Category	Term	Count	%	PValue	Genes	List Total	Pop Hits	Pop Total	Fold Enrichment	Bonferroni	Benjamini	FDR
BP	cytoplasmic microtubule organization	7	1.07692	0.00193422	ENSGALG00000013602, ENSGALG00000010620, ENSGALG00000008302, ENSGALG00000014115, ENSGALG00000008318, ENSGALG00000010129, ENSGALG00000003526	456	27	8994	5.11355	0.94531	1	1
BP	regulation of release of sequestered calcium ion into cytosol	4	0.615385	0.00386379	ENSGALG00000006567, ENSGALG00000014561, ENSGALG00000015387, ENSGALG00000009900	456	7	8994	11.2707	0.997005	1	1
BP	autophagosome assembly	6	0.923077	0.0051116	ENSGALG00000002973, ENSGALG00000009320, ENSGALG00000006298, ENSGALG00000008347, ENSGALG00000015387, ENSGALG00000001619	456	23	8994	5.14531	0.999544	1	1
BP	exocytosis	6	0.923077	0.014065	ENSGALG00000013778, ENSGALG00000013397, ENSGALG00000007546, ENSGALG00000005644, ENSGALG00000002050, ENSGALG00000005160	456	29	8994	4.08076	1	1	1
BP	cobalamin metabolic process	3	0.461538	0.0143137	ENSGALG00000012473, ENSGALG00000014464, ENSGALG00000010229	456	4	8994	14.7928	1	1	1
BP	protein autophosphorylation	11	1.69231	0.0162816	ENSGALG00000002403, ENSGALG00000004727, ENSGALG00000028438, ENSGALG00000006057, ENSGALG00000005695, ENSGALG00000006982, ENSGALG00000008318, ENSGALG00000015022, ENSGALG00000009900, ENSGALG00000012608, ENSGALG00000016529	456	91	8994	2.38418	1	1	1
BP	microtubule cytoskeleton organization	6	0.923077	0.0210769	ENSGALG00000007021, ENSGALG00000015119, ENSGALG00000002145, ENSGALG00000015709, ENSGALG00000011505, ENSGALG00000001503	456	32	8994	3.69819	1	1	1
BP	negative regulation of pri-miRNA transcription from RNA polymerase II promoter	3	0.461538	0.0230618	ENSGALG00000002588, ENSGALG00000005441, ENSGALG00000003396	456	5	8994	11.8342	1	1	1
BP	skeletal muscle tissue development	5	0.769231	0.0266311	ENSGALG00000007331, ENSGALG00000015410, ENSGALG00000005678, ENSGALG00000012207, ENSGALG00000007769	456	23	8994	4.28776	1	1	1
BP	positive regulation of protein catabolic process	5	0.769231	0.0351553	ENSGALG00000007992, ENSGALG00000001055, ENSGALG00000016563, ENSGALG00000001309, ENSGALG00000012704	456	25	8994	3.94474	1	1	1
BP	T cell receptor signaling pathway	5	0.769231	0.0399433	ENSGALG00000009320, ENSGALG00000011241, ENSGALG00000007416, ENSGALG00000015022, ENSGALG00000002192	456	26	8994	3.79302	1	1	1
BP	centrosome organization	4	0.615385	0.044067	ENSGALG00000013602, ENSGALG00000015091, ENSGALG00000000845, ENSGALG00000003788	456	16	8994	4.93092	1	1	1
BP	exocyst localization	3	0.461538	0.0452787	ENSGALG00000013778, ENSGALG00000013397, ENSGALG00000007546	456	7	8994	8.45301	1	1	1
BP	negative regulation of toll-like receptor signaling pathway	3	0.461538	0.0452787	ENSGALG00000012830, ENSGALG00000005547, ENSGALG00000006418	456	7	8994	8.45301	1	1	1
BP	mRNA splicing, via spliceosome	7	1.07692	0.046192	ENSGALG00000000787, ENSGALG00000011036, ENSGALG00000003461, ENSGALG00000006531, ENSGALG00000016198, ENSGALG00000007170, ENSGALG00000017142	456	52	8994	2.65511	1	1	1
BP	regulation of cell shape	8	1.23077	0.0482465	ENSGALG00000011076, ENSGALG00000006908, ENSGALG00000001364, ENSGALG00000012421, ENSGALG00000015410, ENSGALG00000015022, ENSGALG00000015729, ENSGALG00000006539	456	66	8994	2.39075	1	1	1
BP	regulation of gene expression	7	1.07692	0.0499652	ENSGALG00000006141, ENSGALG00000008684, ENSGALG00000003605, ENSGALG00000012336, ENSGALG00000020003, ENSGALG00000015111, ENSGALG00000020557	456	53	8994	2.60501	1	1	1
BP	negative regulation of translation	5	0.769231	0.0505758	ENSGALG00000007919, ENSGALG00000010042, ENSGALG00000009598, ENSGALG00000012608, ENSGALG00000006898	456	28	8994	3.52209	1	1	1
BP	regulation of endocytosis	4	0.615385	0.0515622	ENSGALG00000008010, ENSGALG00000014159, ENSGALG00000011541, ENSGALG00000010579	456	17	8994	4.64087	1	1	1
BP	negative regulation of mRNA splicing, via spliceosome	3	0.461538	0.0583878	ENSGALG00000009288, ENSGALG00000011036, ENSGALG00000006531	456	8	8994	7.39638	1	1	1
BP	positive regulation of receptor recycling	3	0.461538	0.0583878	ENSGALG00000009320, ENSGALG00000001055, ENSGALG00000015410	456	8	8994	7.39638	1	1	1
BP	regulation of gene expression, epigenetic	3	0.461538	0.0726144	ENSGALG00000004288, ENSGALG00000002803, ENSGALG00000005439	456	9	8994	6.57456	1	1	1
BP	regulation of autophagosome assembly	3	0.461538	0.0726144	ENSGALG00000005707, ENSGALG00000015546, ENSGALG00000008051	456	9	8994	6.57456	1	1	1
BP	endocytosis	7	1.07692	0.0764847	ENSGALG00000002786, ENSGALG00000002973, ENSGALG00000014159, ENSGALG00000004088, ENSGALG00000011046, ENSGALG00000001737, ENSGALG00000011280	456	59	8994	2.3401	1	1	1
BP	positive regulation of establishment of protein localization to plasma membrane	4	0.615385	0.087046	ENSGALG00000021683, ENSGALG00000008302, ENSGALG00000006908, ENSGALG00000006418	456	21	8994	3.75689	1	1	1
BP	mitochondrion organization	4	0.615385	0.087046	ENSGALG00000003705, ENSGALG00000012595, ENSGALG00000002495, ENSGALG00000003863	456	21	8994	3.75689	1	1	1
BP	Golgi to plasma membrane transport	3	0.461538	0.0878124	ENSGALG00000013778, ENSGALG00000007546, ENSGALG00000012129	456	10	8994	5.91711	1	1	1
BP	positive regulation of intracellular protein transport	3	0.461538	0.0878124	ENSGALG00000007021, ENSGALG00000013602, ENSGALG00000010129	456	10	8994	5.91711	1	1	1
BP	nucleophagy	3	0.461538	0.0878124	ENSGALG00000002973, ENSGALG00000006298, ENSGALG00000015387	456	10	8994	5.91711	1	1	1
BP	positive regulation of GTPase activity	7	1.07692	0.0978431	ENSGALG00000010840, ENSGALG00000012421, ENSGALG00000012222, ENSGALG00000000055, ENSGALG00000007721, ENSGALG00000005656, ENSGALG00000001503	456	63	8994	2.19152	1	1	1
BP	negative regulation of centriole replication	2	0.307692	0.0986246	ENSGALG00000005084, ENSGALG00000009905	456	2	8994	19.7237	1	1	1
BP	keratinocyte migration	2	0.307692	0.0986246	ENSGALG00000002588, ENSGALG00000008827	456	2	8994	19.7237	1	1	1
BP	pre-B cell differentiation	2	0.307692	0.0986246	ENSGALG00000006623, ENSGALG00000007769	456	2	8994	19.7237	1	1	1
BP	endomitotic cell cycle	2	0.307692	0.0986246	ENSGALG00000008302, ENSGALG00000013410	456	2	8994	19.7237	1	1	1
BP	negative stranded viral RNA replication	2	0.307692	0.0986246	ENSGALG00000015387, ENSGALG00000001619	456	2	8994	19.7237	1	1	1
CC	centrosome	28	4.30769	2.28935e-05	ENSGALG00000001513, ENSGALG00000002145, ENSGALG00000004467, ENSGALG00000004500, ENSGALG00000000845, ENSGALG00000006804, ENSGALG00000008386, ENSGALG00000013602, ENSGALG00000008302, ENSGALG00000014115, ENSGALG00000011046, ENSGALG00000005707, ENSGALG00000015091, ENSGALG00000020201, ENSGALG00000001364, ENSGALG00000009905, ENSGALG00000006639, ENSGALG00000003526, ENSGALG00000012689, ENSGALG00000010620,…	483	236	10057	2.4704	0.0079808	0.00801272	0.00796694
CC	centriole	10	1.53846	0.000535176	ENSGALG00000007021, ENSGALG00000013602, ENSGALG00000005707, ENSGALG00000019336, ENSGALG00000012361, ENSGALG00000009905, ENSGALG00000003523, ENSGALG00000003788, ENSGALG00000004767, ENSGALG00000015836	483	50	10057	4.16439	0.170856	0.0936559	0.0931207
CC	nucleoplasm	65	10	0.00191977	ENSGALG00000015540, ENSGALG00000012830, ENSGALG00000012513, ENSGALG00000015864, ENSGALG00000015225, ENSGALG00000014335, ENSGALG00000005695, ENSGALG00000003396, ENSGALG00000003353, ENSGALG00000007037, ENSGALG00000002781, ENSGALG00000009450, ENSGALG00000003189, ENSGALG00000000838, ENSGALG00000013174, ENSGALG00000017132, ENSGALG00000008519, ENSGALG00000009288, ENSGALG00000011036, ENSGALG00000003383,…	483	932	10057	1.45217	0.489603	0.223973	0.222693
CC	cytosol	52	8	0.00280001	ENSGALG00000026278, ENSGALG00000015022, ENSGALG00000015546, ENSGALG00000012595, ENSGALG00000014335, ENSGALG00000004288, ENSGALG00000008163, ENSGALG00000003705, ENSGALG00000000950, ENSGALG00000006939, ENSGALG00000015155, ENSGALG00000005840, ENSGALG00000006898, ENSGALG00000003788, ENSGALG00000005084, ENSGALG00000010543, ENSGALG00000003383, ENSGALG00000013410, ENSGALG00000006298, ENSGALG00000014464,…	483	718	10057	1.508	0.625205	0.245	0.2436
CC	exocyst	5	0.769231	0.00355145	ENSGALG00000013778, ENSGALG00000006763, ENSGALG00000013397, ENSGALG00000007546, ENSGALG00000002050	483	14	10057	7.43641	0.712122	0.248601	0.247181
CC	membrane	45	6.92308	0.00783939	ENSGALG00000001513, ENSGALG00000017062, ENSGALG00000000787, ENSGALG00000002765, ENSGALG00000002786, ENSGALG00000011918, ENSGALG00000003818, ENSGALG00000004467, ENSGALG00000010290, ENSGALG00000009915, ENSGALG00000012830, ENSGALG00000011203, ENSGALG00000012870, ENSGALG00000008542, ENSGALG00000011541, ENSGALG00000009598, ENSGALG00000011209, ENSGALG00000013229, ENSGALG00000016915, ENSGALG00000006939,…	483	633	10057	1.48023	0.936365	0.457298	0.454685
CC	endosome	12	1.84615	0.0124798	ENSGALG00000009674, ENSGALG00000012117, ENSGALG00000010620, ENSGALG00000014159, ENSGALG00000011241, ENSGALG00000011046, ENSGALG00000015022, ENSGALG00000000845, ENSGALG00000001737, ENSGALG00000015729, ENSGALG00000025915, ENSGALG00000016959	483	106	10057	2.3572	0.987666	0.591967	0.588585
CC	pre-autophagosomal structure	4	0.615385	0.0135307	ENSGALG00000002765, ENSGALG00000002973, ENSGALG00000008347, ENSGALG00000005160	483	11	10057	7.57162	0.991503	0.591967	0.588585
CC	aggresome	5	0.769231	0.0162827	ENSGALG00000005084, ENSGALG00000010543, ENSGALG00000009320, ENSGALG00000009279, ENSGALG00000008372	483	21	10057	4.95761	0.996804	0.633216	0.629598
CC	extrinsic component of membrane	7	1.07692	0.0261691	ENSGALG00000006165, ENSGALG00000003705, ENSGALG00000014159, ENSGALG00000011046, ENSGALG00000001329, ENSGALG00000012704, ENSGALG00000008051	483	48	10057	3.03653	0.999907	0.862684	0.857755
CC	early endosome	11	1.69231	0.0271129	ENSGALG00000009674, ENSGALG00000010840, ENSGALG00000008010, ENSGALG00000000950, ENSGALG00000014159, ENSGALG00000015576, ENSGALG00000001473, ENSGALG00000004578, ENSGALG00000000845, ENSGALG00000012129, ENSGALG00000011280	483	104	10057	2.20232	0.999934	0.862684	0.857755
CC	cytoplasm	112	17.2308	0.0372858	ENSGALG00000004323, ENSGALG00000012513, ENSGALG00000017008, ENSGALG00000006343, ENSGALG00000012595, ENSGALG00000015864, ENSGALG00000012473, ENSGALG00000011541, ENSGALG00000006982, ENSGALG00000010573, ENSGALG00000007037, ENSGALG00000007393, ENSGALG00000002018, ENSGALG00000000751, ENSGALG00000013174, ENSGALG00000017132, ENSGALG00000001329, ENSGALG00000009288, ENSGALG00000011036, ENSGALG00000016328,…	483	1984	10057	1.17543	0.999998	1	0.997135
CC	cell projection	4	0.615385	0.0450877	ENSGALG00000008386, ENSGALG00000005644, ENSGALG00000003052, ENSGALG00000006418	483	17	10057	4.89928	1	1	0.997135
CC	microtubule	10	1.53846	0.0527183	ENSGALG00000011688, ENSGALG00000010620, ENSGALG00000006908, ENSGALG00000004467, ENSGALG00000009905, ENSGALG00000002803, ENSGALG00000004767, ENSGALG00000001503, ENSGALG00000008095, ENSGALG00000003526	483	101	10057	2.06158	1	1	0.997135
CC	Golgi apparatus	24	3.69231	0.0714912	ENSGALG00000002139, ENSGALG00000005707, ENSGALG00000012929, ENSGALG00000026278, ENSGALG00000006908, ENSGALG00000007700, ENSGALG00000007721, ENSGALG00000004578, ENSGALG00000005646, ENSGALG00000001768, ENSGALG00000006141, ENSGALG00000008045, ENSGALG00000009674, ENSGALG00000009740, ENSGALG00000009320, ENSGALG00000008247, ENSGALG00000008974, ENSGALG00000005695, ENSGALG00000013794, ENSGALG00000029102,…	483	347	10057	1.44013	1	1	0.997135
CC	protein complex	10	1.53846	0.0775409	ENSGALG00000006284, ENSGALG00000013602, ENSGALG00000006651, ENSGALG00000012342, ENSGALG00000012929, ENSGALG00000011241, ENSGALG00000008218, ENSGALG00000013086, ENSGALG00000000845, ENSGALG00000001329	483	109	10057	1.91027	1	1	0.997135
CC	cell-cell junction	8	1.23077	0.0837328	ENSGALG00000014159, ENSGALG00000008542, ENSGALG00000014561, ENSGALG00000007416, ENSGALG00000009900, ENSGALG00000003863, ENSGALG00000008195, ENSGALG00000001768	483	79	10057	2.10855	1	1	0.997135
CC	rough endoplasmic reticulum	3	0.461538	0.0947003	ENSGALG00000003081, ENSGALG00000012677, ENSGALG00000009320	483	11	10057	5.67871	1	1	0.997135
CC	lamellipodium	8	1.23077	0.0975065	ENSGALG00000008302, ENSGALG00000011099, ENSGALG00000006343, ENSGALG00000007700, ENSGALG00000016421, ENSGALG00000011209, ENSGALG00000005644, ENSGALG00000014978	483	82	10057	2.03141	1	1	0.997135
MF	ATP binding	65	10	0.00166012	ENSGALG00000004727, ENSGALG00000001055, ENSGALG00000016872, ENSGALG00000015022, ENSGALG00000006623, ENSGALG00000006109, ENSGALG00000014811, ENSGALG00000008684, ENSGALG00000026070, ENSGALG00000006343, ENSGALG00000006144, ENSGALG00000005695, ENSGALG00000006982, ENSGALG00000011505, ENSGALG00000016959, ENSGALG00000006939, ENSGALG00000001364, ENSGALG00000025950, ENSGALG00000011392, ENSGALG00000015596,…	408	935	8532	1.45376	0.516197	0.41239	0.41239
MF	GTPase activator activity	16	2.46154	0.00188306	ENSGALG00000001876, ENSGALG00000003319, ENSGALG00000004323, ENSGALG00000007721, ENSGALG00000004578, ENSGALG00000005646, ENSGALG00000001737, ENSGALG00000001503, ENSGALG00000015546, ENSGALG00000012336, ENSGALG00000008247, ENSGALG00000016776, ENSGALG00000012421, ENSGALG00000003052, ENSGALG00000009480, ENSGALG00000011966	408	135	8532	2.47843	0.561183	0.41239	0.41239
MF	nucleotide binding	19	2.92308	0.00635943	ENSGALG00000002478, ENSGALG00000023199, ENSGALG00000001550, ENSGALG00000015200, ENSGALG00000000814, ENSGALG00000006910, ENSGALG00000016198, ENSGALG00000001725, ENSGALG00000017142, ENSGALG00000012050, ENSGALG00000003800, ENSGALG00000009288, ENSGALG00000016967, ENSGALG00000011036, ENSGALG00000005552, ENSGALG00000017357, ENSGALG00000006531, ENSGALG00000004079, ENSGALG00000013365	408	198	8532	2.00668	0.938452	0.928476	0.928476
MF	protein serine/threonine kinase activity	16	2.46154	0.0109506	ENSGALG00000002403, ENSGALG00000004727, ENSGALG00000028438, ENSGALG00000026301, ENSGALG00000001364, ENSGALG00000025950, ENSGALG00000009900, ENSGALG00000006418, ENSGALG00000026070, ENSGALG00000006057, ENSGALG00000006144, ENSGALG00000009158, ENSGALG00000005695, ENSGALG00000006982, ENSGALG00000010129, ENSGALG00000011505	408	163	8532	2.05269	0.991867	1	1
MF	phosphoric diester hydrolase activity	3	0.461538	0.0127744	ENSGALG00000016721, ENSGALG00000013794, ENSGALG00000009130	408	4	8532	15.6838	0.996369	1	1
MF	microtubule binding	7	1.07692	0.0154985	ENSGALG00000010620, ENSGALG00000012929, ENSGALG00000003454, ENSGALG00000004467, ENSGALG00000016142, ENSGALG00000009905, ENSGALG00000013537	408	43	8532	3.40424	0.998915	1	1
MF	1-phosphatidylinositol binding	4	0.615385	0.0171792	ENSGALG00000011046, ENSGALG00000015576, ENSGALG00000001329, ENSGALG00000011280	408	12	8532	6.97059	0.999486	1	1
MF	protein tyrosine phosphatase activity	9	1.38462	0.0223561	ENSGALG00000008010, ENSGALG00000006567, ENSGALG00000014561, ENSGALG00000004465, ENSGALG00000004048, ENSGALG00000009450, ENSGALG00000002192, ENSGALG00000008051, ENSGALG00000009085	408	73	8532	2.57816	0.999949	1	1
MF	ligase activity	7	1.07692	0.0255883	ENSGALG00000009907, ENSGALG00000010363, ENSGALG00000011255, ENSGALG00000001473, ENSGALG00000010270, ENSGALG00000016739, ENSGALG00000003812	408	48	8532	3.04963	0.999988	1	1
MF	metal ion binding	39	6	0.0314599	ENSGALG00000005617, ENSGALG00000003136, ENSGALG00000016872, ENSGALG00000016531, ENSGALG00000003454, ENSGALG00000008546, ENSGALG00000004467, ENSGALG00000017046, ENSGALG00000015022, ENSGALG00000013086, ENSGALG00000016198, ENSGALG00000005439, ENSGALG00000011280, ENSGALG00000016217, ENSGALG00000013941, ENSGALG00000011266, ENSGALG00000009158, ENSGALG00000009896, ENSGALG00000004288, ENSGALG00000003031,…	408	586	8532	1.39174	0.999999	1	1
MF	cysteine-type endopeptidase activity	5	0.769231	0.0701802	ENSGALG00000004252, ENSGALG00000003461, ENSGALG00000006298, ENSGALG00000008974, ENSGALG00000004455	408	33	8532	3.16845	1	1	1
MF	receptor binding	6	0.923077	0.0717421	ENSGALG00000027983, ENSGALG00000006522, ENSGALG00000015022, ENSGALG00000000736, ENSGALG00000001768, ENSGALG00000005439	408	47	8532	2.66959	1	1	1
MF	RNA binding	15	2.30769	0.0772986	ENSGALG00000026019, ENSGALG00000000215, ENSGALG00000002487, ENSGALG00000023199, ENSGALG00000001550, ENSGALG00000001099, ENSGALG00000005587, ENSGALG00000016198, ENSGALG00000026715, ENSGALG00000007835, ENSGALG00000009639, ENSGALG00000009598, ENSGALG00000008564, ENSGALG00000013430, ENSGALG00000017357	408	193	8532	1.62527	1	1	1
MF	translation initiation factor activity	5	0.769231	0.0834774	ENSGALG00000008684, ENSGALG00000007919, ENSGALG00000011464, ENSGALG00000005587, ENSGALG00000010140	408	35	8532	2.98739	1	1	1
MF	phosphatidylinositol-3,4,5-trisphosphate binding	4	0.615385	0.0848009	ENSGALG00000003319, ENSGALG00000015576, ENSGALG00000005644, ENSGALG00000014978	408	22	8532	3.80214	1	1	1
MF	mRNA 3'-UTR binding	4	0.615385	0.0942243	ENSGALG00000009288, ENSGALG00000011036, ENSGALG00000021843, ENSGALG00000011229	408	23	8532	3.63683	1	1	1
MF	zinc ion binding	41	6.30769	0.0967362	ENSGALG00000002765, ENSGALG00000002588, ENSGALG00000001473, ENSGALG00000020557, ENSGALG00000004467, ENSGALG00000004500, ENSGALG00000002803, ENSGALG00000014734, ENSGALG00000011389, ENSGALG00000008860, ENSGALG00000012595, ENSGALG00000007036, ENSGALG00000012256, ENSGALG00000004288, ENSGALG00000002781, ENSGALG00000016739, ENSGALG00000016915, ENSGALG00000007928, ENSGALG00000002954, ENSGALG00000002018,…	408	681	8532	1.259	1	1	1

## Sheet: KEGG in TS vs. SS
Supplemenatry Table 5 KEGG pathway of DE AS corresponded genes in TS vs. NS
Category	Term	Count	%	PValue	Genes	List Total	Pop Hits	Pop Total	Fold Enrichment	Bonferroni	Benjamini	FDR
KEGG_PATHWAY	Regulation of autophagy	7	1.07692	0.000449733	ENSGALG00000002403, ENSGALG00000004727, ENSGALG00000002973, ENSGALG00000006298, ENSGALG00000008347, ENSGALG00000015387, ENSGALG00000001619	209	22	4324	6.58286	0.0499884	0.0512695	0.0512695
KEGG_PATHWAY	Ubiquitin mediated proteolysis	14	2.15385	0.00571559	ENSGALG00000003826, ENSGALG00000021213, ENSGALG00000008218, ENSGALG00000002929, ENSGALG00000005006, ENSGALG00000004500, ENSGALG00000003812, ENSGALG00000005084, ENSGALG00000011762, ENSGALG00000013410, ENSGALG00000010363, ENSGALG00000002781, ENSGALG00000016739, ENSGALG00000007095	209	123	4324	2.35484	0.47975	0.325789	0.325789
KEGG_PATHWAY	Phosphatidylinositol signaling system	11	1.69231	0.0113155	ENSGALG00000009880, ENSGALG00000001610, ENSGALG00000008907, ENSGALG00000010493, ENSGALG00000002510, ENSGALG00000025950, ENSGALG00000012890, ENSGALG00000013814, ENSGALG00000016959, ENSGALG00000008051, ENSGALG00000009085	209	91	4324	2.50087	0.726736	0.429988	0.429988
KEGG_PATHWAY	p53 signaling pathway	8	1.23077	0.0258568	ENSGALG00000025810, ENSGALG00000012117, ENSGALG00000005695, ENSGALG00000008218, ENSGALG00000015286, ENSGALG00000004500, ENSGALG00000000636, ENSGALG00000005646	209	61	4324	2.71331	0.949534	0.736918	0.736918
KEGG_PATHWAY	Other types of O-glycan biosynthesis	4	0.615385	0.0684162	ENSGALG00000006141, ENSGALG00000005550, ENSGALG00000002022, ENSGALG00000003757	209	20	4324	4.1378	0.99969	1	1
KEGG_PATHWAY	mTOR signaling pathway	6	0.923077	0.0844362	ENSGALG00000002403, ENSGALG00000004727, ENSGALG00000007919, ENSGALG00000025950, ENSGALG00000005646, ENSGALG00000006418	209	49	4324	2.53335	0.999957	1	1

## Sheet: GO in SS vs. NS
Supplemenatry Table 5 GO enrichment analysis of DE AS corresponded genes in SS vs. NS
Category	Term	Count	%	PValue	Genes	List Total	Pop Hits	Pop Total	Fold Enrichment	Bonferroni	Benjamini	FDR
BP	extracellular matrix organization	5	2.34742	0.0170153	ENSGALG00000015307, ENSGALG00000016357, ENSGALG00000004048, ENSGALG00000009429, ENSGALG00000017046	147	61	8994	5.01506	0.999976	1	1
BP	intracellular signal transduction	9	4.22535	0.0198905	ENSGALG00000015119, ENSGALG00000001876, ENSGALG00000009157, ENSGALG00000008907, ENSGALG00000014124, ENSGALG00000014561, ENSGALG00000007924, ENSGALG00000016959, ENSGALG00000009293	147	208	8994	2.64737	0.999996	1	1
BP	positive regulation of cytokinesis	3	1.40845	0.0209586	ENSGALG00000009157, ENSGALG00000010620, ENSGALG00000012561	147	14	8994	13.1108	0.999998	1	1
BP	cell morphogenesis	4	1.87793	0.030336	ENSGALG00000015119, ENSGALG00000009157, ENSGALG00000014103, ENSGALG00000011635	147	42	8994	5.82702	1	1	1
BP	glutamate secretion	2	0.938967	0.0322044	ENSGALG00000012594, ENSGALG00000015111	147	2	8994	61.1837	1	1	1
BP	protein geranylgeranylation	2	0.938967	0.0479181	ENSGALG00000011388, ENSGALG00000008197	147	3	8994	40.7891	1	1	1
BP	mitotic spindle assembly	3	1.40845	0.0489091	ENSGALG00000016735, ENSGALG00000003454, ENSGALG00000016929	147	22	8994	8.34323	1	1	1
BP	cytokinesis	3	1.40845	0.0530101	ENSGALG00000009157, ENSGALG00000012689, ENSGALG00000002666	147	23	8994	7.98048	1	1	1
BP	ephrin receptor signaling pathway	3	1.40845	0.0572286	ENSGALG00000015119, ENSGALG00000012594, ENSGALG00000009293	147	24	8994	7.64796	1	1	1
BP	transmembrane transport	4	1.87793	0.0677622	ENSGALG00000005283, ENSGALG00000008682, ENSGALG00000004065, ENSGALG00000015652	147	58	8994	4.21956	1	1	1
BP	cytoplasmic microtubule organization	3	1.40845	0.0705421	ENSGALG00000016735, ENSGALG00000010620, ENSGALG00000008302	147	27	8994	6.79819	1	1	1
BP	regulation of GTPase activity	3	1.40845	0.0705421	ENSGALG00000012594, ENSGALG00000016421, ENSGALG00000009293	147	27	8994	6.79819	1	1	1
BP	response to UV-B	2	0.938967	0.0785894	ENSGALG00000006254, ENSGALG00000016067	147	5	8994	24.4735	1	1	1
BP	positive regulation of astrocyte differentiation	2	0.938967	0.0935551	ENSGALG00000011541, ENSGALG00000005135	147	6	8994	20.3946	1	1	1
BP	exit from mitosis	2	0.938967	0.0935551	ENSGALG00000010620, ENSGALG00000010471	147	6	8994	20.3946	1	1	1
CC	spindle pole	5	2.34742	0.00344024	ENSGALG00000016735, ENSGALG00000008325, ENSGALG00000012561, ENSGALG00000005248, ENSGALG00000004515	163	39	10057	7.91018	0.473228	0.448152	0.448152
CC	centrosome	11	5.16432	0.00481884	ENSGALG00000008386, ENSGALG00000012689, ENSGALG00000002666, ENSGALG00000016735, ENSGALG00000010620, ENSGALG00000008302, ENSGALG00000008325, ENSGALG00000014892, ENSGALG00000005248, ENSGALG00000009905, ENSGALG00000000777	163	236	10057	2.87582	0.592808	0.448152	0.448152
CC	midbody	5	2.34742	0.0166263	ENSGALG00000009157, ENSGALG00000012689, ENSGALG00000002666, ENSGALG00000010620, ENSGALG00000012561	163	61	10057	5.05733	0.955776	1	1
CC	endoplasmic reticulum	12	5.6338	0.0283769	ENSGALG00000010620, ENSGALG00000012677, ENSGALG00000008302, ENSGALG00000004594, ENSGALG00000016357, ENSGALG00000002067, ENSGALG00000016497, ENSGALG00000015693, ENSGALG00000021601, ENSGALG00000013209, ENSGALG00000016294, ENSGALG00000004736	163	355	10057	2.08561	0.995273	1	1
CC	postsynaptic density	4	1.87793	0.0335708	ENSGALG00000008907, ENSGALG00000012594, ENSGALG00000012561, ENSGALG00000008294	163	44	10057	5.60904	0.998256	1	1
MF	heparin binding	5	2.34742	0.0218556	ENSGALG00000015307, ENSGALG00000005135, ENSGALG00000003454, ENSGALG00000017046, ENSGALG00000010290	135	68	8532	4.64706	0.983229	1	1
MF	protein tyrosine phosphatase activity	5	2.34742	0.0275247	ENSGALG00000014561, ENSGALG00000004048, ENSGALG00000005248, ENSGALG00000000777, ENSGALG00000009085	135	73	8532	4.32877	0.994278	1	1
MF	microtubule binding	4	1.87793	0.0296088	ENSGALG00000010620, ENSGALG00000003454, ENSGALG00000009905, ENSGALG00000007150	135	43	8532	5.87907	0.996153	1	1
MF	calcium channel inhibitor activity	2	0.938967	0.0906356	ENSGALG00000008231, ENSGALG00000008294	135	6	8532	21.0667	1	1	1

## Sheet: KEGG in SS vs. NS
Supplemenatry Table 5 KEGG pathway of DE AS corresponded genes in SS vs. NS
Category	Term	Count	%	PValue	Genes	List Total	Pop Hits	Pop Total	Fold Enrichment	Bonferroni	Benjamini	FDR
KEGG	Phosphatidylinositol signaling system	6	2.8169	0.00371201	ENSGALG00000009880, ENSGALG00000008907, ENSGALG00000002510, ENSGALG00000008294, ENSGALG00000016959, ENSGALG00000009085	51	91	4324	5.59017	0.194021	0.215296	0.215296
