# Supplementary material for: Exploration of Alternative Splicing (AS) Events in MDV-Infected Chicken Spleens
Source: Genes (Basel). 2021 Nov 23;12(12):1857. doi: 10.3390/genes12121857 (PMC8701255; doi:10.3390/genes12121857)
Supplement: Supplementary file 1 [file genes-12-01857-s001.zip › Supplementary Table S4.xlsx]

## Sheet: DE_SE in TS vs. NS
Supplementary Table 4 Differential skipped exon (SE) events in TS vs. NS
ID	GeneID	geneSymbol	chr	strand	exonStart_0base	exonEnd	upstreamES	upstreamEE	downstreamES	downstreamEE	ID	IJC_SAMPLE_1	SJC_SAMPLE_1	IJC_SAMPLE_2	SJC_SAMPLE_2	IncFormLen	SkipFormLen	PValue	FDR	IncLevel1	IncLevel2	IncLevelDifference
16315	ENSGALG00000003575	NA	chr20	+	10506470	10506529	10505843	10506032	10506718	10506779	16315	297,205,157,175,174,142,192	80,60,34,74,65,43,63	225,137,88,151,163	99,89,59,64,90	208	150	5.57937e-06	0.000418792	0.728,0.711,0.769,0.63,0.659,0.704,0.687	0.621,0.526,0.518,0.63,0.566	0.126
10956	ENSGALG00000009157	ECT2	chr9	-	19404888	19404981	19403780	19403963	19405105	19405185	10956	1,1,0,6,1,2,6	79,78,67,70,77,82,101	11,3,7,6,4	99,49,49,113,57	242	150	0.000162842	0.0067864	0.008,0.008,0.0,0.05,0.008,0.015,0.036	0.064,0.037,0.081,0.032,0.042	-0.033
1309	ENSGALG00000047924	NA	chr10	+	729753	729835	729506	729558	729954	730149	1309	17,14,25,6,2,9,1	172,73,80,98,73,106,64	8,2,3,1,1	98,46,51,117,122	231	150	3.02807e-06	0.000253947	0.06,0.111,0.169,0.038,0.017,0.052,0.01	0.05,0.027,0.037,0.006,0.005	0.04
18918	ENSGALG00000005609	OGFR	chr20	+	8330722	8330776	8328681	8328894	8333093	8333141	18918	40,38,31,28,11,25,12	199,127,144,112,142,113,166	19,8,8,13,10	98,122,82,157,116	203	150	0.000224286	0.00873109	0.129,0.181,0.137,0.156,0.054,0.141,0.051	0.125,0.046,0.067,0.058,0.06	0.05
17016	ENSGALG00000011528	NA	chr5	+	50659845	50659912	50655199	50655330	50661269	50661335	17016	21,48,52,16,22,32,21	144,68,94,74,95,115,110	18,14,10,17,34	97,125,75,175,130	216	150	0.000136483	0.00599115	0.092,0.329,0.278,0.131,0.139,0.162,0.117	0.114,0.072,0.085,0.063,0.154	0.081
6333	ENSGALG00000011504	TMPO	chr1	+	46685810	46685930	46681134	46681235	46686684	46686795	6333	723,600,380,408,433,453,465	37,10,15,72,50,17,70	282,235,195,372,289	96,84,93,130,73	269	150	0	0	0.916,0.971,0.934,0.76,0.828,0.937,0.787	0.621,0.609,0.539,0.615,0.688	0.262
6334	ENSGALG00000011504	TMPO	chr1	+	46686034	46686130	46681134	46681235	46686684	46686795	6334	598,503,385,364,389,381,449	37,10,15,72,50,17,70	304,213,193,304,248	96,84,93,130,73	245	150	0	0	0.908,0.969,0.94,0.756,0.826,0.932,0.797	0.66,0.608,0.56,0.589,0.675	0.257
17675	ENSGALG00000009988	ELOVL1	chr8	-	20047087	20047173	20040809	20040871	20049455	20049475	17675	13,2,29,3,6,4,1	201,75,97,87,81,35,83	5,0,2,7,3	94,84,86,97,84	235	150	0.000999559	0.0302114	0.04,0.017,0.16,0.022,0.045,0.068,0.008	0.033,0.0,0.015,0.044,0.022	0.029
5170	ENSGALG00000032220	ELN	chr19	+	949806	949851	948679	948712	950282	950384	5170	3,4,7,2,26,10,11	32,31,31,21,137,105,44	4,10,7,7,4	94,155,138,96,115	194	150	4.78569e-06	0.000369423	0.068,0.091,0.149,0.069,0.128,0.069,0.162	0.032,0.048,0.038,0.053,0.026	0.066
641	ENSGALG00000013803	ADGRG6	chr3	-	53009789	53009873	53002594	53002680	53012961	53013030	641	84,58,65,135,122,23,149	43,28,19,47,47,11,44	218,171,166,215,225	92,93,145,132,207	233	150	0.00030885	0.0112949	0.557,0.571,0.688,0.649,0.626,0.574,0.686	0.604,0.542,0.424,0.512,0.412	0.123
1456	ENSGALG00000014952	CERT1	chrZ	+	23965721	23965799	23965073	23965166	23969459	23969555	1456	85,89,62,36,69,26,59	112,95,67,87,64,45,78	50,44,50,53,52	92,88,121,96,157	227	150	0.000107272	0.00489059	0.334,0.382,0.379,0.215,0.416,0.276,0.333	0.264,0.248,0.214,0.267,0.18	0.099
27671	ENSGALG00000040986	FAM76A	chr23	+	2239822	2239954	2239094	2239181	2244102	2244238	27671	26,57,59,11,11,25,10	91,57,58,88,83,59,66	20,12,14,9,18	92,102,88,82,124	281	150	5.21584e-05	0.00278986	0.132,0.348,0.352,0.063,0.066,0.184,0.075	0.104,0.059,0.078,0.055,0.072	0.101
3592	ENSGALG00000008684	EIF4A2	chr9	+	16356493	16356633	16356096	16356229	16357780	16357949	3592	15853,7562,4047,13601,13278,7980,15972	127,195,235,55,32,50,49	27392,23017,21021,23213,22451	90,73,84,74,81	289	150	0	0	0.985,0.953,0.899,0.992,0.995,0.988,0.994	0.994,0.994,0.992,0.994,0.993	-0.021
5286	ENSGALG00000039264	SLA	chr2	-	141849775	141849960	141844274	141844380	141867401	141867820	5286	645,266,434,185,297,365,522	5,1,0,0,0,0,5	420,248,274,398,450	9,6,9,11,18	300	150	7.09544e-13	5.84234e-10	0.985,0.993,1.0,1.0,1.0,1.0,0.981	0.959,0.954,0.938,0.948,0.926	0.049
2498	ENSGALG00000035919	EPN2	chr14	+	5614289	5614382	5612500	5612674	5615342	5615558	2498	443,303,343,342,246,198,431	10,34,42,5,7,5,9	417,438,364,424,474	9,6,7,5,9	242	150	2.2502e-07	2.92547e-05	0.965,0.847,0.835,0.977,0.956,0.961,0.967	0.966,0.978,0.97,0.981,0.97	-0.043
17019	ENSGALG00000006460	TTLL9	chr20	+	10081377	10081418	10080856	10080947	10081496	10081584	17019	11,19,32,4,2,9,4	29,33,26,29,34,21,59	0,2,0,1,3	9,6,5,18,22	190	150	8.53286e-05	0.00411191	0.23,0.313,0.493,0.098,0.044,0.253,0.051	0.0,0.208,0.0,0.042,0.097	0.142
7160	ENSGALG00000029512	SPTBN1	chr3	-	2747570	2747744	2745413	2745505	2751530	2751682	7160	904,949,560,661,1038,502,1177	13,21,18,2,11,2,5	1740,1102,1152,1525,1293	9,5,1,4,0	300	150	4.58621e-07	5.17081e-05	0.972,0.958,0.94,0.994,0.979,0.992,0.992	0.99,0.991,0.998,0.995,1.0	-0.02
20711	ENSGALG00000012256	UTRN	chr3	+	46186247	46186437	46181371	46181526	46259279	46259452	20711	742,1088,615,541,675,866,847	0,29,34,0,6,16,0	656,608,617,706,587	9,5,1,0,0	300	150	8.22091e-07	8.33502e-05	1.0,0.949,0.9,1.0,0.983,0.964,1.0	0.973,0.984,0.997,1.0,1.0	-0.02
13392	ENSGALG00000016468	GEN1	chr3	+	100181005	100181156	100180118	100180210	100181269	100181306	13392	147,151,151,84,107,71,93	6,0,0,2,4,6,3	128,49,48,146,88	9,4,6,8,2	300	150	0.00157409	0.0443226	0.925,1.0,1.0,0.955,0.93,0.855,0.939	0.877,0.86,0.8,0.901,0.957	0.064
21509	ENSGALG00000006860	KIF3A	chr13	-	17664763	17664817	17664536	17664605	17665257	17665383	21509	102,123,98,49,88,85,67	1,0,1,3,2,3,1	86,81,58,90,99	9,4,3,6,2	203	150	6.12665e-05	0.00318305	0.987,1.0,0.986,0.923,0.97,0.954,0.98	0.876,0.937,0.935,0.917,0.973	0.044
5188	ENSGALG00000032231	C4	chr16	+	2622356	2622431	2621931	2622022	2622574	2622677	5188	676,458,572,452,478,277,591	12,5,0,0,8,4,3	669,615,526,563,804	9,25,13,3,18	224	150	1.46446e-05	0.000961165	0.974,0.984,1.0,1.0,0.976,0.979,0.992	0.98,0.943,0.964,0.992,0.968	0.017
18565	ENSGALG00000041618	NA	chr2	+	626679	626702	626298	626529	626952	627068	18565	133,88,61,82,96,74,126	8,3,1,0,2,4,5	122,127,123,113,152	9,21,12,9,4	172	150	3.32682e-05	0.00192743	0.935,0.962,0.982,1.0,0.977,0.942,0.956	0.922,0.841,0.899,0.916,0.971	0.055
19390	ENSGALG00000003383	KPNA6	chr23	-	5332296	5332396	5331931	5332026	5332685	5332781	19390	226,208,118,194,217,175,212	2,5,2,3,3,0,8	237,161,198,191,240	9,19,12,5,9	249	150	5.52176e-07	5.97758e-05	0.986,0.962,0.973,0.975,0.978,1.0,0.941	0.941,0.836,0.909,0.958,0.941	0.057
27022	ENSGALG00000008582	ADAM23	chr7	-	12454467	12454522	12449773	12450500	12457695	12457786	27022	2,7,2,1,8,8,6	4,5,2,5,9,5,22	5,0,2,1,5	9,18,40,29,28	204	150	6.01752e-06	0.000447967	0.269,0.507,0.424,0.128,0.395,0.541,0.167	0.29,0.0,0.035,0.025,0.116	0.254
18017	ENSGALG00000002478	MATR3	chr13	-	3207694	3207816	3205698	3206136	3208406	3208800	18017	1668,1257,851,1442,1481,1290,1529	23,49,44,24,20,19,18	1979,1585,1503,1821,1665	9,15,8,16,9	271	150	2.0095e-14	2.48192e-11	0.976,0.934,0.915,0.971,0.976,0.974,0.979	0.992,0.983,0.99,0.984,0.99	-0.027
14863	ENSGALG00000011389	TRAF3	chr5	+	50058448	50058523	50055599	50055680	50069203	50069378	14863	74,91,92,42,27,48,77	5,1,2,6,3,0,9	111,81,64,117,81	9,15,18,16,7	224	150	8.33654e-05	0.00405951	0.908,0.984,0.969,0.824,0.858,1.0,0.851	0.892,0.783,0.704,0.83,0.886	0.094
14869	ENSGALG00000011389	TRAF3	chr5	+	50064946	50065087	50055599	50055680	50069203	50069378	14869	217,239,225,150,114,71,182	5,1,2,6,3,0,9	268,242,177,321,280	9,15,18,16,7	290	150	2.98852e-05	0.00178009	0.957,0.992,0.983,0.928,0.952,1.0,0.913	0.939,0.893,0.836,0.912,0.954	0.054
16381	ENSGALG00000030007	NA	chr26	+	2678649	2678829	2677927	2678122	2679148	2679331	16381	850,1475,1676,1025,784,42,726	4,0,2,9,12,0,12	2113,4882,6672,2902,9115	9,140,154,11,75	300	150	2.301e-09	6.19038e-07	0.991,1.0,0.998,0.983,0.97,1.0,0.968	0.992,0.946,0.956,0.992,0.984	0.013
27348	ENSGALG00000029480	TMEM138	chr5	+	333609	333844	331423	331658	333922	334094	27348	107,88,53,127,72,62,85	0,0,0,9,0,0,4	184,196,126,264,187	9,13,14,16,14	300	150	1.8294e-07	2.44869e-05	1.0,1.0,1.0,0.876,1.0,1.0,0.914	0.911,0.883,0.818,0.892,0.87	0.095
28721	ENSGALG00000016915	MYCBP2	chr1	+	155726038	155726179	155720364	155720462	155735893	155736026	28721	54,47,59,28,38,16,29	18,2,0,0,17,1,12	30,26,22,59,36	9,10,22,16,25	290	150	0.000191121	0.00770497	0.608,0.924,1.0,1.0,0.536,0.892,0.556	0.633,0.574,0.341,0.656,0.427	0.262
28725	ENSGALG00000016915	MYCBP2	chr1	+	155734760	155734985	155720364	155720462	155735893	155736026	28725	529,395,304,354,383,400,500	18,2,0,0,17,1,12	439,507,475,484,618	9,10,22,16,25	300	150	0.000318329	0.0115792	0.936,0.99,1.0,1.0,0.918,0.995,0.954	0.961,0.962,0.915,0.938,0.925	0.03
6480	ENSGALG00000009879	NA	chr1	-	34494624	34494730	34493047	34493081	34495953	34496062	6480	785,456,401,437,643,351,712	17,22,22,4,2,6,1	733,501,493,616,611	9,1,3,4,6	255	150	2.23377e-05	0.0013826	0.964,0.924,0.915,0.985,0.995,0.972,0.998	0.98,0.997,0.99,0.989,0.984	-0.023
6434	ENSGALG00000011209	EVL	chr5	+	48665112	48665175	48664941	48665008	48667318	48667385	6434	690,796,748,743,559,572,1077	30,6,0,60,17,23,35	1750,1655,1110,1704,2050	88,72,56,98,121	212	150	4.92932e-06	0.000376234	0.942,0.989,1.0,0.898,0.959,0.946,0.956	0.934,0.942,0.933,0.925,0.923	0.024
13899	ENSGALG00000010671	HNRNPU	chr3	+	34786385	34786554	34785906	34786035	34787087	34787107	13899	1656,1423,1090,1220,1286,1366,1624	61,35,27,55,76,61,67	1461,1496,1210,1631,1879	86,146,78,65,120	300	150	7.14248e-08	1.14162e-05	0.931,0.953,0.953,0.917,0.894,0.918,0.924	0.895,0.837,0.886,0.926,0.887	0.041
26622	ENSGALG00000016735	TUBGCP5	chr1	+	131658777	131658888	131658128	131658225	131659442	131659522	26622	116,284,211,75,60,147,98	145,86,51,85,79,81,113	78,40,55,54,73	85,97,81,101,110	260	150	0.000206393	0.00813951	0.316,0.656,0.705,0.337,0.305,0.511,0.333	0.346,0.192,0.281,0.236,0.277	0.185
5669	ENSGALG00000039901	PUF60	chr2	-	149452043	149452094	149447898	149448060	149453116	149453206	5669	220,239,233,138,106,123,152	66,32,28,71,53,28,93	117,85,72,160,134	85,110,121,99,130	200	150	4.82888e-09	1.22626e-06	0.714,0.849,0.862,0.593,0.6,0.767,0.551	0.508,0.367,0.309,0.548,0.436	0.272
26434	ENSGALG00000001093	TCF3	chr28	+	2512336	2512575	2511195	2511343	2514875	2514913	26434	36,51,53,27,26,23,16	75,50,26,57,50,38,49	21,39,27,28,40	84,96,81,72,126	300	150	0.000547945	0.0180033	0.194,0.338,0.505,0.191,0.206,0.232,0.14	0.111,0.169,0.143,0.163,0.137	0.113
12022	ENSGALG00000012336	STXBP5	chr3	+	47285630	47285690	47283164	47283230	47292714	47292765	12022	5,21,15,4,1,2,1	70,57,38,64,64,60,72	2,0,3,6,3	82,74,81,114,74	209	150	3.12253e-05	0.00184047	0.049,0.209,0.221,0.043,0.011,0.023,0.01	0.017,0.0,0.026,0.036,0.028	0.059
8355	ENSGALG00000039533	EFR3A	chr2	+	141295281	141295371	141292409	141292459	141301687	141301908	8355	10,13,4,8,13,5,25	17,7,11,17,7,6,12	25,21,23,38,42	8,8,7,4,7	239	150	1.69357e-06	0.000153906	0.27,0.538,0.186,0.228,0.538,0.343,0.567	0.662,0.622,0.673,0.856,0.79	-0.339
11078	ENSGALG00000010363	HERC3	chr4	+	35072023	35072148	35071150	35071227	35072691	35072751	11078	191,429,331,104,83,112,166	2,0,0,1,6,2,5	94,65,51,229,121	8,7,13,2,8	274	150	2.35482e-10	8.88023e-08	0.981,1.0,1.0,0.983,0.883,0.968,0.948	0.865,0.836,0.682,0.984,0.892	0.114
24070	ENSGALG00000015831	SNX14	chr3	+	76946028	76946055	76942433	76942492	76949601	76949734	24070	177,125,87,99,95,123,118	31,58,84,9,14,24,16	192,138,136,214,173	8,5,7,7,8	176	150	3.73923e-13	3.2775e-10	0.83,0.647,0.469,0.904,0.853,0.814,0.863	0.953,0.959,0.943,0.963,0.949	-0.185
11724	ENSGALG00000005084	TRIM37	chr19	-	7326670	7326752	7325533	7325610	7327169	7327220	11724	199,133,134,121,116,140,203	4,1,0,0,0,2,0	205,158,110,189,162	8,5,5,2,11	231	150	1.33594e-07	1.86155e-05	0.97,0.989,1.0,1.0,1.0,0.978,1.0	0.943,0.954,0.935,0.984,0.905	0.047
8002	ENSGALG00000013661	MICU3	chr4	-	63236365	63236404	63233776	63233872	63237383	63237455	8002	24,22,24,24,46,37,39	2,0,0,2,7,1,0	64,56,37,46,78	8,5,10,3,5	188	150	0.00183141	0.0498129	0.905,1.0,1.0,0.905,0.84,0.967,1.0	0.865,0.899,0.747,0.924,0.926	0.073
18841	ENSGALG00000006174	VSTM4	chr6	-	19408954	19408988	19404585	19404692	19412269	19412377	18841	38,23,17,41,34,25,48	0,0,0,1,0,0,1	133,75,124,132,239	8,4,2,2,12	183	150	1.95382e-05	0.00122325	1.0,1.0,1.0,0.971,1.0,1.0,0.975	0.932,0.939,0.981,0.982,0.942	0.037
27015	ENSGALG00000009275	TMEM63A	chr3	+	17310553	17310716	17309495	17309558	17311140	17311246	27015	72,89,84,95,100,46,62	13,9,7,8,2,6,2	151,111,137,154,170	8,3,4,6,6	300	150	0.00182542	0.0496997	0.735,0.832,0.857,0.856,0.962,0.793,0.939	0.904,0.949,0.945,0.928,0.934	-0.079
21589	ENSGALG00000021683	RER1	chr21	-	1563712	1563812	1563236	1563315	1564853	1564958	21589	877,575,519,504,628,509,692	18,10,2,1,8,7,4	885,626,686,803,762	8,17,12,17,21	249	150	0.00175947	0.0485856	0.967,0.972,0.994,0.997,0.979,0.978,0.99	0.985,0.957,0.972,0.966,0.956	0.015
2044	ENSGALG00000005670	SLMAP	chr12	+	9199860	9199911	9199238	9199289	9212804	9212885	2044	42,44,41,19,25,22,32	0,2,0,5,7,0,0	33,17,21,51,41	8,16,10,11,15	200	150	7.62694e-09	1.80208e-06	1.0,0.943,1.0,0.74,0.728,1.0,1.0	0.756,0.443,0.612,0.777,0.672	0.264
2050	ENSGALG00000005670	SLMAP	chr12	+	9209553	9209610	9199238	9199289	9212804	9212885	2050	48,37,58,16,26,29,19	0,2,0,5,7,0,0	24,28,6,29,29	8,16,10,11,15	206	150	9.92287e-11	4.02424e-08	1.0,0.931,1.0,0.7,0.73,1.0,1.0	0.686,0.56,0.304,0.657,0.585	0.35
17661	ENSGALG00000029616	HCFC2	chr1	-	54662457	54662528	54661102	54661240	54663711	54663912	17661	56,33,25,47,45,38,78	3,0,1,3,4,2,5	75,62,29,122,54	8,15,16,4,15	220	150	2.24495e-05	0.00138636	0.927,1.0,0.945,0.914,0.885,0.928,0.914	0.865,0.738,0.553,0.954,0.711	0.166
11358	ENSGALG00000008149	EWSR1	chr15	-	11440598	11440633	11440032	11440065	11443391	11443572	11358	59,63,50,55,49,52,51	7,2,2,2,2,4,5	48,40,39,43,70	8,13,5,3,14	184	150	5.92005e-05	0.00309345	0.873,0.963,0.953,0.957,0.952,0.914,0.893	0.83,0.715,0.864,0.921,0.803	0.103
11359	ENSGALG00000008149	EWSR1	chr15	-	11440598	11440636	11440032	11440065	11443391	11443572	11359	55,66,38,65,45,47,60	7,2,2,2,2,4,5	31,33,27,35,61	8,13,5,3,14	187	150	2.17394e-06	0.000189937	0.863,0.964,0.938,0.963,0.948,0.904,0.906	0.757,0.671,0.812,0.903,0.778	0.142
14007	ENSGALG00000016930	DIS3	chr1	+	157594819	157594893	157594507	157594707	157596379	157596547	14007	240,207,140,208,160,146,211	3,3,8,10,2,1,5	169,124,176,180,202	8,11,9,4,22	223	150	1.10684e-05	0.000751878	0.982,0.979,0.922,0.933,0.982,0.99,0.966	0.934,0.883,0.929,0.968,0.861	0.05
15446	ENSGALG00000054821	NAALAD2	chr1	-	188902641	188902709	188900194	188900286	188905412	188905476	15446	2,12,2,2,5,1,7	0,0,0,0,0,1,1	7,16,23,9,27	8,11,4,0,5	217	150	1.19733e-08	2.66671e-06	1.0,1.0,1.0,1.0,1.0,0.409,0.829	0.377,0.501,0.799,1.0,0.789	0.198
25067	ENSGALG00000012380	SPOPL	chr7	+	31400368	31400546	31396066	31396194	31400644	31400700	25067	330,302,376,254,272,262,311	3,0,0,3,0,0,3	358,282,241,437,375	8,10,3,3,1	300	150	0.00137213	0.0395371	0.982,1.0,1.0,0.977,1.0,1.0,0.981	0.957,0.934,0.976,0.986,0.995	0.022
24977	ENSGALG00000004553	SGPL1	chr6	+	12322401	12322640	12322015	12322165	12323026	12323173	24977	584,816,546,456,451,368,629	13,41,40,16,10,11,11	718,752,650,714,847	8,10,11,8,18	300	150	3.28701e-08	5.95432e-06	0.957,0.909,0.872,0.934,0.958,0.944,0.966	0.978,0.974,0.967,0.978,0.959	-0.037
6819	ENSGALG00000004467	CLIP1	chr15	-	6134591	6134675	6133031	6133188	6134908	6134966	6819	238,191,132,137,214,189,214	8,15,10,2,1,8,5	267,210,174,416,289	8,0,0,9,6	233	150	0.00153608	0.0434322	0.95,0.891,0.895,0.978,0.993,0.938,0.965	0.956,1.0,1.0,0.967,0.969	-0.034
26351	ENSGALG00000010201	ABHD18	chr4	+	34381326	34381373	34380496	34380522	34382263	34382402	26351	5,26,20,4,3,11,3	46,7,1,38,68,11,54	1,1,0,2,0	78,60,47,96,40	196	150	2.10168e-10	8.15811e-08	0.077,0.74,0.939,0.075,0.033,0.434,0.041	0.01,0.013,0.0,0.016,0.0	0.326
19688	ENSGALG00000008095	KIF23	chr10	+	19786533	19786815	19785972	19786152	19788716	19788947	19688	132,96,84,98,116,89,120	185,89,52,128,69,73,100	65,43,38,56,51	77,87,71,84,70	300	150	7.5581e-05	0.00376823	0.263,0.35,0.447,0.277,0.457,0.379,0.375	0.297,0.198,0.211,0.25,0.267	0.119
14509	ENSGALG00000039222	DPY19L4	chr2	+	126197192	126197337	126196380	126196513	126197443	126197602	14509	10,21,4,5,4,7,6	73,60,66,65,60,60,104	9,1,5,6,1	76,98,127,112,108	294	150	4.33756e-05	0.00239067	0.065,0.152,0.03,0.038,0.033,0.056,0.029	0.057,0.005,0.02,0.027,0.005	0.035
25527	ENSGALG00000007989	ADNP	chr20	+	13411605	13411651	13410109	13410268	13412793	13413100	25527	65,75,36,43,42,76,69	46,17,6,30,57,31,91	63,41,39,82,58	76,89,91,69,101	195	150	0.00015667	0.00660007	0.521,0.772,0.822,0.524,0.362,0.653,0.368	0.389,0.262,0.248,0.478,0.306	0.238
27676	ENSGALG00000019894	TMEM14A	chr3	-	88435374	88435515	88434618	88434720	88436445	88436533	27676	10,18,1,17,5,16,20	171,107,78,56,76,77,103	23,27,30,24,26	76,46,54,49,69	290	150	3.05755e-13	2.76933e-10	0.029,0.08,0.007,0.136,0.033,0.097,0.091	0.135,0.233,0.223,0.202,0.163	-0.124
10754	ENSGALG00000002192	PTPRC	chr8	-	2445150	2445237	2444274	2444304	2446313	2446334	10754	1843,1880,1288,1398,1327,1186,2070	465,350,221,328,341,77,607	2350,1582,1574,1811,1775	754,637,548,836,536	236	150	1.52866e-09	4.4113e-07	0.716,0.773,0.787,0.73,0.712,0.907,0.684	0.665,0.612,0.646,0.579,0.678	0.122
17924	ENSGALG00000040724	AKAP9	chr2	+	22465126	22465165	22463709	22463922	22466395	22466628	17924	9,20,7,5,4,4,6	33,44,42,15,30,49,56	7,1,6,4,5	75,39,39,95,58	188	150	0.00018187	0.00739212	0.179,0.266,0.117,0.21,0.096,0.061,0.079	0.069,0.02,0.109,0.033,0.064	0.085
8450	ENSGALG00000042894	SLC25A39	chr27	+	5405387	5405432	5405014	5405074	5405751	5405861	8450	263,144,141,207,175,151,166	96,57,59,76,72,30,68	105,75,76,113,106	73,63,45,60,87	194	150	2.90959e-07	3.67718e-05	0.679,0.661,0.649,0.678,0.653,0.796,0.654	0.527,0.479,0.566,0.593,0.485	0.151
4227	ENSGALG00000006327	FBXL21	chr13	-	15931566	15931743	15929874	15929970	15932452	15932584	4227	8,1,5,5,4,10,2	95,67,44,41,96,45,78	9,15,5,6,25	73,57,55,86,88	300	150	0.000173809	0.00713992	0.04,0.007,0.054,0.057,0.02,0.1,0.013	0.058,0.116,0.043,0.034,0.124	-0.033
16304	ENSGALG00000009859	TBC1D30	chr1	+	33960217	33960274	33959812	33960019	33961516	33962286	16304	8,8,11,4,3,1,0	41,22,11,39,10,5,32	3,2,0,10,2	73,55,53,67,48	206	150	0.00010855	0.00494057	0.124,0.209,0.421,0.069,0.179,0.127,0.0	0.029,0.026,0.0,0.098,0.029	0.125
15248	ENSGALG00000043178	SBF1	chr1	-	1227831	1227909	1225820	1225960	1228392	1228568	15248	3,7,3,3,5,6,5	253,411,299,159,202,247,166	8,10,3,2,6	73,116,104,165,159	227	150	0.00105028	0.0314991	0.008,0.011,0.007,0.012,0.016,0.016,0.02	0.068,0.054,0.019,0.008,0.024	-0.022
17006	ENSGALG00000006425	SLC6A6	chr12	+	11364356	11364422	11361858	11361894	11380214	11380454	17006	150,243,373,107,86,59,87	781,714,782,525,562,466,881	107,69,93,121,102	714,719,693,827,917	215	150	3.01862e-06	0.000253938	0.118,0.192,0.25,0.124,0.096,0.081,0.064	0.095,0.063,0.086,0.093,0.072	0.05
15260	ENSGALG00000007254	ARHGAP12	chr2	+	14302828	14303092	14277536	14278379	14308696	14308777	15260	697,779,969,333,330,144,467	63,50,31,33,39,11,64	331,282,188,437,338	71,73,44,92,80	300	150	0	0	0.847,0.886,0.94,0.835,0.809,0.867,0.785	0.7,0.659,0.681,0.704,0.679	0.168
10115	ENSGALG00000041505	PRRC2B	chr17	+	6513480	6513572	6513064	6513241	6513872	6513891	10115	10,31,19,9,11,19,10	54,53,36,29,47,55,51	14,10,5,11,19	71,68,50,95,78	241	150	0.000283036	0.0105351	0.103,0.267,0.247,0.162,0.127,0.177,0.109	0.109,0.084,0.059,0.067,0.132	0.08
7241	ENSGALG00000003247	NFYA	chr26	+	4727008	4727095	4725349	4725471	4729307	4729454	7241	14,24,8,14,22,10,26	75,39,44,65,60,43,92	39,40,39,43,49	70,89,93,95,102	236	150	0.000658748	0.0212079	0.106,0.281,0.104,0.12,0.189,0.129,0.152	0.262,0.222,0.21,0.223,0.234	-0.076
7512	ENSGALG00000012992	WNK1	chr1	+	60499420	60499894	60498221	60498371	60501058	60501340	7512	13,113,209,15,16,54,18	93,132,103,86,113,108,66	6,10,13,21,8	70,71,58,153,92	300	150	2.28936e-06	0.000198885	0.065,0.3,0.504,0.08,0.066,0.2,0.12	0.041,0.066,0.101,0.064,0.042	0.128
5136	ENSGALG00000002060	TAF15	chr19	+	4508438	4508473	4503060	4503175	4509103	4509136	5136	275,169,148,157,210,208,284	5,0,0,0,2,1,1	193,191,162,257,262	7,9,7,1,3	184	150	0.000335958	0.0121288	0.978,1.0,1.0,1.0,0.988,0.994,0.996	0.957,0.945,0.95,0.995,0.986	0.027
6754	ENSGALG00000001382	CDC2L1	chr21	+	2020647	2020786	2019870	2019995	2020909	2021040	6754	180,60,49,86,126,133,278	14,13,20,2,8,13,7	237,303,241,163,393	7,9,2,1,11	288	150	8.82483e-08	1.36243e-05	0.87,0.706,0.561,0.957,0.891,0.842,0.954	0.946,0.946,0.984,0.988,0.949	-0.137
14219	ENSGALG00000013651	RNF217	chr3	-	60238221	60238455	60231641	60231806	60269345	60269957	14219	141,136,143,63,69,58,91	1,0,1,1,5,0,0	89,114,95,103,181	7,9,2,0,3	300	150	8.23112e-05	0.00402544	0.986,1.0,0.986,0.969,0.873,1.0,1.0	0.864,0.864,0.96,1.0,0.968	0.042
21352	ENSGALG00000039245	STAB2	chr1	-	54844719	54844853	54843846	54843962	54848290	54848374	21352	81,69,99,128,91,17,108	2,0,0,1,0,0,2	301,176,246,217,286	7,9,16,8,1	283	150	3.00029e-07	3.75686e-05	0.955,1.0,1.0,0.985,1.0,1.0,0.966	0.958,0.912,0.891,0.935,0.993	0.049
18023	ENSGALG00000002478	MATR3	chr13	-	3222079	3223158	3217320	3217382	3230375	3230714	18023	630,440,343,439,469,413,574	19,7,0,10,15,9,16	744,547,531,681,673	7,8,7,10,2	300	150	0.000247043	0.00941465	0.943,0.969,1.0,0.956,0.94,0.958,0.947	0.982,0.972,0.974,0.971,0.994	-0.02
22030	ENSGALG00000009168	AFF2	chr4	-	18349233	18349278	18326333	18326426	18439745	18440636	22030	142,254,219,138,119,170,217	10,27,18,6,3,10,10	240,229,262,288,214	7,8,5,15,4	194	150	0.000182944	0.00741935	0.917,0.879,0.904,0.947,0.968,0.929,0.944	0.964,0.957,0.976,0.937,0.976	-0.035
11483	ENSGALG00000006057	CLK4	chr13	+	14832960	14833051	14831541	14831767	14833454	14833521	11483	206,78,33,134,181,114,235	26,22,22,12,10,13,7	273,270,224,280,358	7,8,1,11,8	240	150	3.07124e-10	1.08379e-07	0.832,0.689,0.484,0.875,0.919,0.846,0.955	0.961,0.955,0.993,0.941,0.965	-0.163
4437	ENSGALG00000011036	HNRNPA2B1	chr2	-	32183586	32183717	32182430	32182772	32185039	32185122	4437	123,156,141,130,171,178,153	10,26,12,10,22,23,15	200,214,209,170,199	7,7,7,14,6	280	150	6.44898e-08	1.06201e-05	0.868,0.763,0.863,0.874,0.806,0.806,0.845	0.939,0.942,0.941,0.867,0.947	-0.095
886	ENSGALG00000005550	ST6GAL1	chr9	+	5433306	5433982	5432300	5432429	5436944	5437042	886	1572,1475,1282,986,908,1046,1420	37,23,7,14,20,11,2	1569,1575,1179,1534,1637	7,7,39,1,3	300	150	0.00151269	0.0429495	0.955,0.97,0.989,0.972,0.958,0.979,0.997	0.991,0.991,0.938,0.999,0.996	-0.009
21026	ENSGALG00000037087	RPF2	chr3	-	66306992	66307092	66302729	66302832	66308243	66308320	21026	365,313,199,251,236,264,263	2,3,0,2,3,5,0	374,133,176,305,268	7,6,5,5,7	249	150	7.59457e-05	0.00377257	0.991,0.984,1.0,0.987,0.979,0.97,1.0	0.97,0.93,0.955,0.974,0.958	0.03
26398	ENSGALG00000030844	DMTF1	chr1	-	8044328	8044486	8043499	8043532	8045700	8045777	26398	78,163,125,73,80,55,91	1,1,0,4,4,2,1	75,90,73,117,134	7,6,3,6,5	300	150	0.000162747	0.0067864	0.975,0.988,1.0,0.901,0.909,0.932,0.978	0.843,0.882,0.924,0.907,0.931	0.057
23565	ENSGALG00000010370	MED12L	chr9	-	23671140	23671368	23669038	23669180	23672973	23673105	23565	46,105,75,63,52,56,38	0,0,2,3,0,3,0	48,48,67,64,91	7,6,3,2,0	300	150	7.00787e-05	0.00355251	1.0,1.0,0.949,0.913,1.0,0.903,1.0	0.774,0.8,0.918,0.941,1.0	0.08
17005	ENSGALG00000006425	SLC6A6	chr12	+	11364356	11364422	11361858	11361894	11368969	11369026	17005	62,132,156,49,39,24,31	13,3,5,12,6,8,5	49,22,38,41,36	7,6,20,14,17	215	150	8.55008e-05	0.00411191	0.769,0.968,0.956,0.74,0.819,0.677,0.812	0.83,0.719,0.57,0.671,0.596	0.143
2327	ENSGALG00000046125	PECAM1	chr18	-	6844967	6844990	6838800	6840309	6857390	6857447	2327	31,60,81,34,40,40,54	2,12,1,0,6,1,8	67,31,59,42,93	7,6,17,8,23	172	150	0.000148294	0.00638582	0.931,0.813,0.986,1.0,0.853,0.972,0.855	0.893,0.818,0.752,0.821,0.779	0.103
2328	ENSGALG00000046125	PECAM1	chr18	-	6855916	6855985	6838800	6840309	6857390	6857447	2328	34,62,63,34,54,70,35	2,12,1,0,6,1,8	67,31,73,50,132	7,6,17,8,23	218	150	0.00143759	0.0412483	0.921,0.78,0.977,1.0,0.861,0.98,0.751	0.868,0.78,0.747,0.811,0.798	0.095
16998	ENSGALG00000013851	UBE3B	chr15	+	7057601	7057694	7057113	7057225	7058137	7058329	16998	160,185,127,108,115,74,127	2,14,8,2,7,4,2	92,127,101,151,138	7,6,14,6,20	242	150	0.0014682	0.0418615	0.98,0.891,0.908,0.971,0.911,0.92,0.975	0.891,0.929,0.817,0.94,0.81	0.059
16819	ENSGALG00000050680	NA	chr6	+	8796670	8796736	8787871	8787955	8798428	8798548	16819	14,20,32,8,10,8,14	3,5,0,6,6,9,4	10,4,2,9,8	7,5,1,10,15	215	150	0.00122121	0.0357573	0.765,0.736,1.0,0.482,0.538,0.383,0.709	0.499,0.358,0.583,0.386,0.271	0.24
25031	ENSGALG00000001049	NA	chr19	+	846601	846738	846026	846299	846918	847095	25031	122,101,45,115,117,106,88	22,12,24,5,9,7,15	74,160,138,182,135	7,4,4,10,10	286	150	0.000139308	0.00606614	0.744,0.815,0.496,0.923,0.872,0.888,0.755	0.847,0.955,0.948,0.905,0.876	-0.121
20298	ENSGALG00000007484	GOT1	chr6	+	23101849	23102000	23101134	23101239	23102135	23102301	20298	207,234,216,228,225,127,229	1,2,0,1,1,1,3	335,215,177,246,315	7,3,5,5,7	300	150	6.092e-05	0.00317111	0.99,0.983,1.0,0.991,0.991,0.984,0.974	0.96,0.973,0.947,0.961,0.957	0.028
17770	ENSGALG00000002227	DMXL1	chrZ	-	71914808	71914911	71913172	71913289	71915368	71915458	17770	312,515,258,277,213,222,340	2,3,2,13,11,1,5	506,310,453,511,596	7,29,33,7,24	252	150	1.01531e-06	0.00010032	0.989,0.99,0.987,0.927,0.92,0.992,0.976	0.977,0.864,0.891,0.978,0.937	0.039
9668	ENSGALG00000020729	NDUFAF5	chr3	-	12691640	12691680	12690166	12690364	12692282	12692386	9668	99,27,18,32,71,51,61	6,0,3,3,8,7,6	52,74,63,61,54	7,22,17,7,13	189	150	0.000146353	0.00632228	0.929,1.0,0.826,0.894,0.876,0.853,0.89	0.855,0.727,0.746,0.874,0.767	0.102
23386	ENSGALG00000017077	HSPH1	chr1	+	176359374	176359506	176358401	176358607	176360248	176360386	23386	164,183,135,194,322,180,340	3,0,0,5,4,1,7	286,559,617,406,332	7,20,52,4,2	281	150	7.74072e-07	7.90718e-05	0.967,1.0,1.0,0.954,0.977,0.99,0.963	0.956,0.937,0.864,0.982,0.989	0.033
23326	ENSGALG00000009158	CDC42BPA	chr3	+	12488868	12489111	12487164	12487298	12489356	12489467	23326	128,214,114,114,193,145,146	10,18,18,0,12,4,3	206,170,244,191,278	7,2,6,6,4	300	150	7.98895e-05	0.00393967	0.865,0.856,0.76,1.0,0.889,0.948,0.961	0.936,0.977,0.953,0.941,0.972	-0.059
13868	ENSGALG00000005707	IFT20	chr19	-	9450749	9450835	9449841	9449945	9451018	9451267	13868	1093,598,597,616,676,525,700	33,30,38,9,8,8,5	1085,668,578,804,715	7,2,1,2,1	235	150	0	0	0.955,0.927,0.909,0.978,0.982,0.977,0.989	0.99,0.995,0.997,0.996,0.998	-0.036
10826	ENSGALG00000041473	DDX31	chr17	-	6929138	6929203	6928226	6928346	6930700	6930742	10826	138,90,57,122,81,85,125	1,4,12,8,4,2,4	120,126,85,107,163	7,2,1,1,1	214	150	0.00182472	0.0496997	0.99,0.94,0.769,0.914,0.934,0.968,0.956	0.923,0.978,0.983,0.987,0.991	-0.048
21129	ENSGALG00000008549	TUBGCP4	chr10	-	20729478	20729618	20728014	20728807	20730012	20730129	21129	373,283,291,288,269,179,229	1,4,4,2,6,2,12	266,272,281,216,279	7,17,9,7,13	289	150	2.18386e-05	0.00135479	0.995,0.973,0.974,0.987,0.959,0.979,0.908	0.952,0.893,0.942,0.941,0.918	0.039
5251	ENSGALG00000009451	PPID	chr4	-	21951720	21951827	21948509	21948651	21952834	21952957	5251	912,580,327,510,582,522,624	5,3,3,6,6,5,2	746,516,474,718,559	7,16,9,8,20	256	150	1.82505e-06	0.000163126	0.991,0.991,0.985,0.98,0.983,0.984,0.995	0.984,0.95,0.969,0.981,0.942	0.022
23151	ENSGALG00000011038	CBX3	chr2	+	32196377	32196428	32195036	32195131	32203812	32203907	23151	39,28,7,27,26,30,29	3,2,0,0,4,0,2	37,19,26,35,42	7,13,6,1,5	200	150	7.67488e-05	0.00380551	0.907,0.913,1.0,1.0,0.83,1.0,0.916	0.799,0.523,0.765,0.963,0.863	0.155
23153	ENSGALG00000011038	CBX3	chr2	+	32200276	32200419	32195054	32195131	32203812	32203907	23153	182,131,50,122,224,156,275	3,2,0,0,4,0,2	247,257,236,201,247	7,13,6,1,5	292	150	4.3901e-05	0.00241473	0.969,0.971,1.0,1.0,0.966,1.0,0.986	0.948,0.91,0.953,0.99,0.962	0.032
17494	ENSGALG00000012129	CCDC93	chr7	+	28900658	28900767	28900318	28900390	28902996	28903079	17494	247,227,226,163,204,217,249	3,4,3,3,5,1,11	245,159,202,287,239	7,11,8,12,20	258	150	4.34621e-06	0.000343299	0.98,0.971,0.978,0.969,0.96,0.992,0.929	0.953,0.894,0.936,0.933,0.874	0.05
3658	ENSGALG00000043208	TRAFD1	chr15	+	6596048	6596119	6594986	6595253	6596311	6596524	3658	388,339,403,282,249,205,253	7,0,0,15,19,4,7	192,200,119,386,243	7,10,8,14,20	220	150	0.000196884	0.00786724	0.974,1.0,1.0,0.928,0.899,0.972,0.961	0.949,0.932,0.91,0.949,0.892	0.036
1604	ENSGALG00000008197	PGGT1B	chrZ	-	79009202	79009311	79004880	79005591	79011142	79011327	1604	262,292,170,168,153,124,198	3,2,3,0,1,2,6	206,222,275,246,262	7,10,2,3,12	258	150	0.000844775	0.0261438	0.981,0.988,0.971,1.0,0.989,0.973,0.95	0.945,0.928,0.988,0.979,0.927	0.025
3241	ENSGALG00000014124	TEC	chr4	+	66507665	66507826	66502756	66502804	66518175	66518358	3241	42,63,60,60,27,13,65	1,0,0,0,2,0,0	172,165,123,144,127	7,1,8,0,3	300	150	0.000301567	0.0110732	0.955,1.0,1.0,1.0,0.871,1.0,1.0	0.925,0.988,0.885,1.0,0.955	0.025
17244	ENSGALG00000011680	EPHA5	chr4	-	51146220	51146376	51107147	51107272	51211982	51212646	17244	2,1,2,2,5,5,6	0,2,0,0,0,0,0	13,11,17,13,22	7,1,1,4,4	300	150	1.43181e-07	1.9649e-05	1.0,0.2,1.0,1.0,1.0,1.0,1.0	0.481,0.846,0.895,0.619,0.733	0.171
9591	ENSGALG00000004273	RALGPS2	chr8	-	6788574	6788710	6768730	6768862	6791649	6791752	9591	4,26,15,8,9,6,11	1,0,1,0,0,0,3	17,33,31,10,27	7,1,0,2,5	285	150	3.98183e-05	0.00224005	0.678,1.0,0.888,1.0,1.0,1.0,0.659	0.561,0.946,1.0,0.725,0.74	0.095
11220	ENSGALG00000034590	CELF2	chr1	+	6508445	6508617	6503031	6503175	6509971	6510047	11220	559,281,372,297,360,334,433	12,25,10,0,7,5,3	438,297,309,451,389	7,0,2,0,3	300	150	5.46976e-07	5.96884e-05	0.959,0.849,0.949,1.0,0.963,0.971,0.986	0.969,1.0,0.987,1.0,0.985	-0.034
15458	ENSGALG00000008198	TPCN3	chr3	+	3102599	3102664	3102007	3102193	3102946	3103034	15458	19,17,12,11,6,17,13	1,0,1,0,0,0,0	15,14,8,5,8	7,0,0,0,4	214	150	0.000121278	0.00542892	0.93,1.0,0.894,1.0,1.0,1.0,1.0	0.6,1.0,1.0,1.0,0.584	0.138
4266	ENSGALG00000000220	NA	chrZ	-	46156443	46156479	46149763	46149848	46167821	46167974	4266	16,9,11,13,11,3,10	116,124,85,53,52,47,88	7,3,5,3,9	69,62,112,62,129	185	150	0.000825574	0.0256079	0.101,0.056,0.095,0.166,0.146,0.049,0.084	0.076,0.038,0.035,0.038,0.054	0.051
12599	ENSGALG00000015355	CD47	chr1	-	88699000	88699025	88694159	88696540	88701255	88701287	12599	141,136,199,112,95,128,112	617,572,383,465,473,204,625	71,58,61,86,51	687,548,587,843,692	174	150	0	0	0.165,0.17,0.309,0.172,0.148,0.351,0.134	0.082,0.084,0.082,0.081,0.06	0.129
9437	ENSGALG00000008146	MORF4L2	chr10	-	20103512	20103578	20103012	20103099	20105297	20105365	9437	21,58,69,2,5,16,3	557,270,195,370,353,317,383	9,3,2,9,1	682,493,418,449,560	215	150	0	0	0.026,0.13,0.198,0.004,0.01,0.034,0.005	0.009,0.004,0.003,0.014,0.001	0.052
328	ENSGALG00000013420	FOXM1	chr1	+	75336784	75336868	75336504	75336633	75337183	75337225	328	17,13,15,6,4,7,4	105,58,29,50,74,47,68	1,0,2,4,2	68,29,33,58,47	233	150	4.8793e-07	5.36763e-05	0.094,0.126,0.25,0.072,0.034,0.087,0.036	0.009,0.0,0.038,0.043,0.027	0.076
14130	ENSGALG00000011046	SNX10	chr2	+	32222604	32222699	32217756	32217851	32229926	32229982	14130	30,25,38,19,18,18,5	137,91,94,96,112,93,112	10,1,3,14,2	66,85,46,129,60	244	150	4.13098e-07	4.74356e-05	0.119,0.144,0.199,0.108,0.09,0.106,0.027	0.085,0.007,0.039,0.063,0.02	0.07
22298	ENSGALG00000007547	ABI1	chr2	+	16074610	16074625	16063860	16064037	16075358	16075459	22298	22,24,4,24,32,18,33	97,66,41,59,45,55,58	31,46,34,46,36	66,69,40,52,66	164	150	0.0014668	0.0418615	0.172,0.25,0.082,0.271,0.394,0.23,0.342	0.301,0.379,0.437,0.447,0.333	-0.131
556	ENSGALG00000009491	RAD51B	chr5	-	28849386	28849462	28796941	28797038	28935660	28935844	556	6,14,9,2,3,2,7	65,57,21,48,49,34,49	6,1,0,2,2	66,66,53,59,39	225	150	3.8361e-05	0.0021898	0.058,0.141,0.222,0.027,0.039,0.038,0.087	0.057,0.01,0.0,0.022,0.033	0.063
9775	ENSGALG00000000636	MDM4	chr26	+	1828424	1828585	1826956	1827053	1829097	1829232	9775	838,876,669,490,554,548,620	39,28,13,49,63,38,61	688,741,572,857,858	66,104,73,62,77	300	150	1.38225e-05	0.000909405	0.915,0.94,0.963,0.833,0.815,0.878,0.836	0.839,0.781,0.797,0.874,0.848	0.055
4257	ENSGALG00000015901	SENP6	chr3	-	80610038	80610132	80602787	80602851	80628740	80628792	4257	169,243,159,151,191,100,169	33,19,4,31,24,29,49	210,147,148,173,199	65,71,35,38,47	243	150	0.000484908	0.0163068	0.76,0.888,0.961,0.75,0.831,0.68,0.68	0.666,0.561,0.723,0.738,0.723	0.111
14664	ENSGALG00000006824	USP19	chr12	+	11974074	11974131	11972208	11972453	11975241	11975370	14664	10,9,0,12,7,8,6	115,137,134,65,62,70,53	7,18,10,11,22	65,62,51,58,65	206	150	1.03131e-06	0.000101532	0.06,0.046,0.0,0.118,0.076,0.077,0.076	0.073,0.175,0.125,0.121,0.198	-0.074
21639	ENSGALG00000015216	SYK	chrZ	+	44109583	44109652	44104939	44104986	44116794	44116888	21639	124,88,97,148,78,12,120	4,5,7,17,12,0,8	340,288,320,517,391	65,33,69,53,47	218	150	0.000101452	0.00468817	0.955,0.924,0.905,0.857,0.817,1.0,0.912	0.783,0.857,0.761,0.87,0.851	0.086
23908	ENSGALG00000010665	FOXN3	chr5	-	43618271	43618337	43607336	43607445	43660959	43661024	23908	107,75,124,79,62,73,101	37,9,20,32,31,19,63	147,86,88,106,95	64,84,68,46,74	215	150	0.000433457	0.014815	0.669,0.853,0.812,0.633,0.583,0.728,0.528	0.616,0.417,0.474,0.617,0.472	0.167
4242	ENSGALG00000006505	ZFAND6	chr10	-	13066668	13066766	13053742	13053837	13071450	13071506	4242	0,0,0,11,0,7,0	121,64,92,57,81,29,101	3,9,2,31,0	64,56,56,69,81	247	150	1.62591e-06	0.000149073	0.0,0.0,0.0,0.105,0.0,0.128,0.0	0.028,0.089,0.021,0.214,0.0	-0.037
24287	ENSGALG00000012484	RIF1	chr7	+	35167836	35167914	35167430	35167568	35168000	35168116	24287	146,117,116,100,82,102,81	65,37,23,63,63,29,72	54,46,47,91,75	64,47,43,61,53	227	150	0.000714731	0.0226612	0.597,0.676,0.769,0.512,0.462,0.699,0.426	0.358,0.393,0.419,0.496,0.483	0.162
28139	ENSGALG00000010642	IRF2	chr4	+	39536306	39537036	39520121	39520404	39537356	39537464	28139	49,51,40,31,34,37,36	503,309,280,440,500,308,504	34,25,15,26,51	636,564,520,494,474	300	150	1.75035e-06	0.000158454	0.046,0.076,0.067,0.034,0.033,0.057,0.034	0.026,0.022,0.014,0.026,0.051	0.022
22473	ENSGALG00000004683	TPD52L2	chr20	-	9547785	9547845	9543833	9543935	9549343	9549403	22473	192,191,151,100,80,84,125	403,298,167,416,326,191,505	143,131,146,176,152	632,648,615,650,710	209	150	8.76617e-06	0.000613903	0.255,0.315,0.394,0.147,0.15,0.24,0.151	0.14,0.127,0.146,0.163,0.133	0.094
14502	ENSGALG00000039222	DPY19L4	chr2	+	126177573	126177698	126176456	126176628	126178322	126178413	14502	242,287,168,188,195,251,262	38,31,14,26,48,20,46	254,193,210,257,288	63,82,83,48,62	274	150	4.74153e-06	0.000367057	0.777,0.835,0.868,0.798,0.69,0.873,0.757	0.688,0.563,0.581,0.746,0.718	0.141
14709	ENSGALG00000003068	EZH1	chr27	-	7836166	7836280	7835966	7836062	7836666	7836845	14709	3,18,3,2,2,2,0	94,40,36,65,85,60,76	0,1,0,2,0	63,74,77,77,78	263	150	0.000175919	0.00718806	0.018,0.204,0.045,0.017,0.013,0.019,0.0	0.0,0.008,0.0,0.015,0.0	0.041
26171	ENSGALG00000040905	NTAN1	chr14	-	482167	482241	480810	480864	483392	483501	26171	71,120,91,23,28,60,29	56,32,29,55,43,6,31	28,17,21,31,34	63,49,53,36,50	223	150	0.000204309	0.00810436	0.46,0.716,0.679,0.22,0.305,0.871,0.386	0.23,0.189,0.21,0.367,0.314	0.258
17064	ENSGALG00000008939	FUBP1	chr8	+	19245237	19245300	19244186	19244277	19246121	19246160	17064	41,88,116,15,32,32,48	400,298,192,264,342,298,476	28,35,19,36,41	627,613,486,574,646	212	150	6.39555e-12	4.03216e-09	0.068,0.173,0.299,0.039,0.062,0.071,0.067	0.031,0.039,0.027,0.042,0.043	0.075
23779	ENSGALG00000026154	NA	chr12	-	7040886	7040946	7039454	7039526	7044538	7044692	23779	142,137,102,91,81,118,94	46,29,39,61,41,36,85	74,47,72,76,76	62,65,78,65,53	209	150	1.35715e-05	0.000895059	0.689,0.772,0.652,0.517,0.586,0.702,0.442	0.461,0.342,0.398,0.456,0.507	0.19
23780	ENSGALG00000026154	NA	chr12	-	7040904	7040946	7039454	7039526	7044538	7044692	23780	72,73,55,61,39,48,36	46,29,39,61,41,36,85	46,16,31,49,42	62,65,78,65,53	191	150	0.00078692	0.0246339	0.551,0.664,0.526,0.44,0.428,0.512,0.25	0.368,0.162,0.238,0.372,0.384	0.177
8704	ENSGALG00000016518	PHKA2	chr1	+	121854142	121854190	121852296	121852415	121856113	121856281	8704	3,8,11,2,6,4,2	80,57,63,51,60,49,64	1,0,0,2,1	62,34,57,36,69	197	150	2.93159e-06	0.000248153	0.028,0.097,0.117,0.029,0.071,0.059,0.023	0.012,0.0,0.0,0.041,0.011	0.048
10155	ENSGALG00000032366	MEF2A	chr10	+	17490455	17490587	17474578	17474782	17490652	17490790	10155	83,127,139,51,77,83,36	49,31,22,42,46,29,29	77,75,57,88,109	61,78,54,70,92	281	150	0.00046217	0.0156713	0.475,0.686,0.771,0.393,0.472,0.604,0.399	0.403,0.339,0.36,0.402,0.387	0.165
11205	ENSGALG00000031284	PTPRM	chr2	-	99101335	99101410	99084047	99084180	99105013	99105050	11205	0,0,3,1,0,0,5	43,47,40,42,30,23,63	8,3,0,7,8	61,70,72,85,97	224	150	0.000909316	0.0277929	0.0,0.0,0.048,0.016,0.0,0.0,0.05	0.081,0.028,0.0,0.052,0.052	-0.026
17961	ENSGALG00000003605	NA	chrZ	+	11388106	11388739	11375900	11375994	11401040	11402588	17961	105,387,191,57,56,113,75	23,42,27,26,39,22,42	104,60,103,96,129	61,34,71,92,77	300	150	1.93642e-05	0.00121516	0.695,0.822,0.78,0.523,0.418,0.72,0.472	0.46,0.469,0.42,0.343,0.456	0.203
17232	ENSGALG00000045246	GOLIM4	chr9	+	20677128	20677212	20676606	20676689	20680023	20680188	17232	58,49,18,23,60,43,47	24,61,40,28,31,30,48	182,144,134,100,166	60,54,34,66,59	233	150	3.97731e-05	0.00224005	0.609,0.341,0.225,0.346,0.555,0.48,0.387	0.661,0.632,0.717,0.494,0.644	-0.209
4827	ENSGALG00000034487	IMPA1	chr2	-	121395040	121395086	121394787	121394896	121396106	121396211	4827	299,164,229,136,113,128,184	1,0,0,4,0,3,4	253,121,135,171,239	6,9,5,6,12	195	150	1.07876e-07	1.58443e-05	0.996,1.0,1.0,0.963,1.0,0.97,0.973	0.97,0.912,0.954,0.956,0.939	0.04
15099	ENSGALG00000004003	AIFM1	chr4	+	1578437	1578565	1576519	1576886	1579179	1579273	15099	503,335,209,444,416,240,476	7,17,26,2,1,7,2	430,361,356,358,436	6,4,2,4,2	277	150	8.92644e-05	0.00423297	0.975,0.914,0.813,0.992,0.996,0.949,0.992	0.975,0.98,0.99,0.98,0.992	-0.036
11870	ENSGALG00000009085	MTMR1	chr4	-	17725201	17725387	17721991	17722198	17725735	17725924	11870	508,296,246,353,290,376,358	20,14,13,4,2,5,6	281,318,250,414,364	6,4,2,1,5	300	150	0.000204879	0.00811512	0.927,0.914,0.904,0.978,0.986,0.974,0.968	0.959,0.975,0.984,0.995,0.973	-0.027
10089	ENSGALG00000008346	CASP18	chr7	+	11439186	11439292	11438560	11438890	11440326	11440465	10089	300,167,158,218,235,55,287	1,8,2,9,0,0,3	280,226,280,308,186	6,4,15,6,11	255	150	0.00139899	0.0402258	0.994,0.925,0.979,0.934,1.0,1.0,0.983	0.965,0.971,0.917,0.968,0.909	0.028
28512	ENSGALG00000008070	ZMAT5	chr15	+	11329077	11329189	11324437	11324518	11331361	11331583	28512	268,182,139,210,225,138,222	4,0,16,0,0,5,9	264,296,238,203,313	6,4,0,0,0	261	150	0.000209565	0.00822026	0.975,1.0,0.833,1.0,1.0,0.941,0.934	0.962,0.977,1.0,1.0,1.0	-0.033
4669	ENSGALG00000007767	DIS3L2	chr9	+	15643930	15644010	15630306	15630480	15658930	15659043	4669	62,91,99,42,67,46,86	2,1,0,4,0,3,0	60,74,67,95,83	6,3,6,0,6	229	150	0.00045379	0.0154323	0.953,0.984,1.0,0.873,1.0,0.909,1.0	0.868,0.942,0.88,1.0,0.901	0.042
26873	ENSGALG00000009240	NFE2L2	chr7	+	15803256	15803450	15795570	15795671	15814892	15815162	26873	64,38,121,121,81,51,17	6,0,0,2,0,2,1	51,50,80,63,85	6,3,1,5,5	300	150	0.000923643	0.0281441	0.842,1.0,1.0,0.968,1.0,0.927,0.895	0.81,0.893,0.976,0.863,0.895	0.06
14849	ENSGALG00000023920	PHYKPL	chr13	+	14999385	14999473	14998569	14998644	14999567	14999663	14849	17,7,44,15,5,3,7	1,0,0,0,2,0,0	12,5,7,2,2	6,3,0,1,4	237	150	1.52945e-09	4.4113e-07	0.915,1.0,1.0,1.0,0.613,1.0,1.0	0.559,0.513,1.0,0.559,0.24	0.358
2071	ENSGALG00000041867	IFNAR2	chr1	+	106588237	106588401	106587929	106588059	106588568	106588741	2071	703,785,913,494,384,445,655	3,3,1,9,8,3,4	606,608,434,738,698	6,28,26,20,5	300	150	3.52363e-12	2.58767e-09	0.992,0.992,0.998,0.965,0.96,0.987,0.988	0.981,0.916,0.893,0.949,0.986	0.038
13239	ENSGALG00000004329	NA	chr14	-	3733795	3733866	3733493	3733566	3734446	3734497	13239	219,183,187,139,124,118,135	8,0,0,5,6,2,7	241,168,171,215,203	6,22,11,4,18	220	150	3.21026e-05	0.0018769	0.949,1.0,1.0,0.95,0.934,0.976,0.929	0.965,0.839,0.914,0.973,0.885	0.047
24211	ENSGALG00000005248	CDC14A	chr8	+	12175466	12175557	12174911	12175120	12185267	12185343	24211	188,123,83,208,130,76,149	6,6,1,2,3,2,5	208,205,183,158,237	6,20,8,7,11	240	150	0.000820962	0.0254939	0.951,0.928,0.981,0.985,0.964,0.96,0.949	0.956,0.865,0.935,0.934,0.931	0.036
6156	ENSGALG00000011203	HPSE	chr4	-	46443589	46443732	46443303	46443429	46444553	46444745	6156	401,443,434,983,368,273,252	1,3,1,7,13,3,0	173,217,159,220,324	6,2,6,2,11	292	150	0.000544572	0.0179359	0.995,0.987,0.996,0.986,0.936,0.979,1.0	0.937,0.982,0.932,0.983,0.938	0.028
7768	ENSGALG00000010088	RALGAPA1	chr5	-	36505580	36505733	36504165	36504359	36508924	36509101	7768	230,339,267,230,253,227,274	4,3,0,0,0,2,2	341,291,275,355,392	6,2,5,7,13	300	150	2.2638e-05	0.00139483	0.966,0.983,1.0,1.0,1.0,0.983,0.986	0.966,0.986,0.965,0.962,0.938	0.025
4970	ENSGALG00000011283	NA	chr2	-	36205886	36205988	36200599	36201833	36207278	36207457	4970	9,12,4,10,10,4,20	0,1,1,0,0,0,0	66,49,23,39,39	6,2,1,4,0	251	150	0.000172779	0.00712558	1.0,0.878,0.705,1.0,1.0,1.0,1.0	0.868,0.936,0.932,0.854,1.0	0.022
12405	ENSGALG00000006880	SLC38A10	chr18	+	9228433	9228479	9224907	9225025	9230034	9230128	12405	133,142,126,148,163,153,158	13,14,23,3,4,6,4	189,183,110,165,219	6,2,0,4,3	195	150	1.67582e-07	2.26544e-05	0.887,0.886,0.808,0.974,0.969,0.951,0.968	0.96,0.986,1.0,0.969,0.983	-0.059
4468	ENSGALG00000006886	DACH2	chr4	-	8340753	8340909	8338596	8338769	8366717	8366849	4468	5,18,9,4,12,10,16	1,4,0,2,0,0,0	12,13,16,11,15	6,2,0,2,4	300	150	0.000913318	0.0278839	0.714,0.692,1.0,0.5,1.0,1.0,1.0	0.5,0.765,1.0,0.733,0.652	0.114
21983	ENSGALG00000014335	ITFG2	chr1	-	75384696	75384750	75383189	75383281	75387138	75387233	21983	62,74,22,57,69,90,97	14,24,34,9,0,18,8	134,109,106,109,171	6,17,9,10,0	203	150	0.00050627	0.0169205	0.766,0.695,0.323,0.824,1.0,0.787,0.9	0.943,0.826,0.897,0.89,1.0	-0.155
9664	ENSGALG00000009433	BAG3	chr6	+	31242583	31242967	31240153	31240507	31245672	31246998	9664	13,10,17,5,21,10,28	2,1,0,1,0,2,1	34,53,70,18,22	6,17,10,3,5	300	150	4.57219e-06	0.000356999	0.765,0.833,1.0,0.714,1.0,0.714,0.933	0.739,0.609,0.778,0.75,0.688	0.138
28709	ENSGALG00000016915	MYCBP2	chr1	+	155703641	155703742	155701343	155701522	155704940	155705159	28709	308,302,266,182,225,247,214	2,2,2,1,2,0,3	264,233,230,299,263	6,17,1,8,8	250	150	3.83238e-08	6.71829e-06	0.989,0.989,0.988,0.991,0.985,1.0,0.977	0.964,0.892,0.993,0.957,0.952	0.037
19836	ENSGALG00000005656	DENND6A	chr12	-	9138154	9138219	9137534	9137624	9138313	9138379	19836	107,79,84,53,94,89,74	1,0,10,0,0,0,0	83,79,52,102,98	6,16,0,15,0	214	150	2.09145e-07	2.75869e-05	0.987,1.0,0.855,1.0,1.0,1.0,1.0	0.907,0.776,1.0,0.827,1.0	0.075
3963	ENSGALG00000006011	KIAA0753	chr19	+	9968605	9968726	9966142	9966224	9968899	9969124	3963	151,168,87,205,182,173,169	5,26,33,7,17,9,13	137,200,128,202,135	6,12,4,4,7	270	150	0.000416242	0.0143529	0.944,0.782,0.594,0.942,0.856,0.914,0.878	0.927,0.903,0.947,0.966,0.915	-0.087
17765	ENSGALG00000002227	DMXL1	chrZ	-	71888756	71888920	71887267	71887407	71896627	71896876	17765	314,426,272,219,232,199,345	5,1,3,0,1,2,2	382,359,404,511,641	6,10,6,2,10	300	150	0.00155601	0.0439044	0.969,0.995,0.978,1.0,0.991,0.98,0.989	0.97,0.947,0.971,0.992,0.97	0.016
10025	ENSGALG00000016721	PLCXD1	chr1	-	131372962	131373146	131370529	131372349	131377549	131377705	10025	1167,1166,738,769,1284,259,945	8,35,45,3,4,1,7	674,421,355,1188,469	6,1,2,3,4	300	150	4.85595e-07	5.36763e-05	0.986,0.943,0.891,0.992,0.994,0.992,0.985	0.983,0.995,0.989,0.995,0.983	-0.02
1856	ENSGALG00000031122	NTNG1	chr8	+	1337975	1338113	1314823	1314850	1359203	1359430	1856	0,0,0,0,1,0,0	1,1,2,4,3,1,1	0,0,2,5,7	6,1,14,27,9	287	150	4.07312e-05	0.00227726	0.0,0.0,0.0,0.0,0.148,0.0,0.0	0.0,0.0,0.069,0.088,0.289	-0.068
18267	ENSGALG00000021395	NA	chr18	-	7939536	7939693	7939210	7939269	7940306	7940439	18267	1088,2629,1717,412,302,215,659	30,91,33,5,0,2,3	297,330,267,312,339	6,0,4,2,1	300	150	6.88368e-06	0.00050416	0.948,0.935,0.963,0.976,1.0,0.982,0.991	0.961,1.0,0.971,0.987,0.994	-0.012
8956	ENSGALG00000005006	UBA2	chr11	-	11124800	11124913	11124174	11124330	11125004	11125098	8956	806,494,304,617,555,353,577	10,20,23,6,3,2,1	669,447,467,756,617	6,0,2,2,2	262	150	4.53825e-07	5.13805e-05	0.979,0.934,0.883,0.983,0.991,0.99,0.997	0.985,1.0,0.993,0.995,0.994	-0.028
15688	ENSGALG00000040433	NA	chr1	-	187149969	187150076	187148257	187148455	187151037	187151262	15688	132,156,81,109,110,89,121	1,5,8,8,0,9,8	106,85,91,117,112	6,0,2,0,0	256	150	9.65649e-05	0.00453171	0.987,0.948,0.856,0.889,1.0,0.853,0.899	0.912,1.0,0.964,1.0,1.0	-0.056
9086	ENSGALG00000041081	NA	chrZ	-	2109415	2109466	2095940	2096123	2114084	2114901	9086	21,52,25,10,13,11,6	91,100,59,45,68,39,75	14,7,13,10,18	59,87,89,75,108	200	150	0.00122643	0.0358715	0.148,0.281,0.241,0.143,0.125,0.175,0.057	0.151,0.057,0.099,0.091,0.111	0.065
4908	ENSGALG00000016217	NA	chr1	-	112191357	112191513	112190627	112190723	112191952	112192087	4908	313,320,292,222,194,236,202	34,6,2,42,41,13,40	298,237,212,276,306	58,67,89,58,83	300	150	3.99579e-09	1.03403e-06	0.822,0.964,0.986,0.725,0.703,0.901,0.716	0.72,0.639,0.544,0.704,0.648	0.18
1701	ENSGALG00000002336	EP400	chr15	-	2882946	2882994	2881796	2881933	2883232	2883406	1701	38,121,104,21,24,49,17	65,37,38,34,40,50,40	30,18,7,34,25	58,49,44,85,45	197	150	0.000492633	0.0165257	0.308,0.713,0.676,0.32,0.314,0.427,0.244	0.283,0.219,0.108,0.233,0.297	0.201
27873	ENSGALG00000002145	CAMSAP2	chr8	-	1792356	1792389	1787893	1788035	1796861	1796945	27873	2,0,4,1,7,6,4	56,34,51,40,45,34,39	2,2,0,3,2	57,85,57,69,84	182	150	0.00181894	0.0496227	0.029,0.0,0.061,0.02,0.114,0.127,0.078	0.028,0.019,0.0,0.035,0.019	0.041
7790	ENSGALG00000033887	IL17RA	chr1	+	61610437	61610508	61607574	61608001	61614170	61614195	7790	6,12,12,3,2,0,5	44,48,28,29,51,8,47	4,1,1,3,2	57,56,61,63,74	220	150	2.9081e-06	0.000246934	0.085,0.146,0.226,0.066,0.026,0.0,0.068	0.046,0.012,0.011,0.031,0.018	0.065
5244	ENSGALG00000010341	XPO5	chr3	+	31005288	31005330	31004114	31004297	31006216	31006243	5244	80,147,94,53,21,57,49	36,45,30,39,26,20,22	65,39,13,72,39	57,54,25,75,47	191	150	6.27798e-06	0.00046481	0.636,0.72,0.711,0.516,0.388,0.691,0.636	0.472,0.362,0.29,0.43,0.395	0.224
17321	ENSGALG00000010290	VEGFA	chr3	-	30781983	30782130	30778342	30778474	30782297	30782330	17321	19,8,6,22,16,9,14	32,47,38,39,42,13,24	8,13,1,6,30	57,41,72,65,70	296	150	0.000484236	0.0163044	0.231,0.079,0.074,0.222,0.162,0.26,0.228	0.066,0.138,0.007,0.045,0.178	0.093
23505	ENSGALG00000021658	PAFAH2	chr23	+	3385269	3385390	3385041	3385190	3385473	3385804	23505	5,9,8,4,4,8,3	24,32,28,42,27,30,28	2,0,1,0,7	56,53,43,52,59	270	150	1.40897e-07	1.94338e-05	0.104,0.135,0.137,0.05,0.076,0.129,0.056	0.019,0.0,0.013,0.0,0.062	0.079
1622	ENSGALG00000007744	CASS4	chr20	-	11993209	11993269	11992061	11992475	11994073	11995417	1622	7,13,18,5,1,3,3	10,11,10,27,11,2,8	7,4,5,7,9	55,56,27,42,44	209	150	0.000101414	0.00468817	0.334,0.459,0.564,0.117,0.061,0.518,0.212	0.084,0.049,0.117,0.107,0.128	0.227
1110	ENSGALG00000014537	BMF	chr5	+	29609558	29609723	29608118	29608275	29610683	29611004	1110	110,21,3,108,172,29,130	76,85,49,37,20,27,39	207,334,328,182,328	55,36,27,33,68	300	150	1.62006e-06	0.000149073	0.42,0.11,0.03,0.593,0.811,0.349,0.625	0.653,0.823,0.859,0.734,0.707	-0.335
6823	ENSGALG00000004467	CLIP1	chr15	-	6145501	6145534	6141295	6141400	6146642	6146703	6823	0,10,9,0,1,0,1	48,84,41,29,35,49,32	0,1,0,0,0	54,48,34,102,66	182	150	0.000241576	0.00929758	0.0,0.089,0.153,0.0,0.023,0.0,0.025	0.0,0.017,0.0,0.0,0.0	0.038
24685	ENSGALG00000012584	MARCHF7	chr7	+	36705700	36705749	36703713	36703827	36707597	36708553	24685	269,190,179,190,171,176,204	24,5,4,27,60,20,48	268,168,171,299,207	53,94,105,28,66	198	150	9.98562e-05	0.00464605	0.895,0.966,0.971,0.842,0.683,0.87,0.763	0.793,0.575,0.552,0.89,0.704	0.153
1269	ENSGALG00000032830	2021-09-07	chr2	-	46854392	46854413	46851698	46851834	46858982	46859108	1269	1284,696,763,924,888,822,1130	172,128,50,173,220,166,319	1471,1094,898,1508,1300	528,523,470,331,479	170	150	5.76129e-11	2.6091e-08	0.868,0.828,0.931,0.825,0.781,0.814,0.758	0.711,0.649,0.628,0.801,0.705	0.13
7284	ENSGALG00000003717	MYO9B	chr28	-	4265312	4265360	4264693	4264833	4265847	4265971	7284	18,30,10,16,29,19,28	458,293,384,326,289,217,301	61,46,35,33,64	521,398,375,640,413	197	150	0.000242364	0.00930156	0.029,0.072,0.019,0.036,0.071,0.063,0.066	0.082,0.081,0.066,0.038,0.106	-0.024
28487	ENSGALG00000003313	NA	chr23	+	5296118	5296178	5295758	5295962	5296419	5296528	28487	128,108,58,91,112,78,109	44,52,32,20,24,20,37	88,91,30,86,107	52,54,36,45,62	209	150	0.000153541	0.00648835	0.676,0.598,0.565,0.766,0.77,0.737,0.679	0.548,0.547,0.374,0.578,0.553	0.164
28024	ENSGALG00000001992	PKLR	chr10	-	2049507	2049567	2049125	2049295	2052904	2052966	28024	58,97,66,33,30,60,44	728,795,479,601,717,712,631	20,11,7,26,28	514,463,429,710,594	209	150	3.94129e-13	3.34665e-10	0.054,0.081,0.09,0.038,0.029,0.057,0.048	0.027,0.017,0.012,0.026,0.033	0.034
10590	ENSGALG00000034013	NA	chr6	-	33113324	33113547	33113025	33113222	33114011	33114228	10590	41,15,14,19,17,22,42	53,64,71,31,32,51,49	77,16,34,52,111	51,55,31,52,56	300	150	0.00080818	0.0252122	0.279,0.105,0.09,0.235,0.21,0.177,0.3	0.43,0.127,0.354,0.333,0.498	-0.149
17815	ENSGALG00000009645	ESRRG	chr3	+	20207626	20207725	20068463	20068584	20312966	20313382	17815	10,33,29,4,5,9,6	41,40,32,24,45,28,46	2,5,9,7,8	51,53,42,48,74	248	150	3.21198e-05	0.0018769	0.129,0.333,0.354,0.092,0.063,0.163,0.073	0.023,0.054,0.115,0.081,0.061	0.106
18593	ENSGALG00000029996	PPP2R5C	chr5	+	49574861	49574985	49562043	49562203	49593968	49594168	18593	290,133,174,166,128,127,186	279,198,180,237,187,168,255	350,145,180,248,189	501,359,280,360,381	273	150	0.000424379	0.0145596	0.364,0.27,0.347,0.278,0.273,0.293,0.286	0.277,0.182,0.261,0.275,0.214	0.06
14189	ENSGALG00000002283	MAPKAPK3	chr12	+	2312599	2312714	2311991	2312072	2313560	2315377	14189	2,6,2,0,0,0,0	31,45,34,31,40,2,32	6,9,10,4,4	50,53,37,48,54	264	150	1.66228e-05	0.00106276	0.035,0.07,0.032,0.0,0.0,0.0,0.0	0.064,0.088,0.133,0.045,0.04	-0.054
4378	ENSGALG00000037682	CCSER2	chr6	+	1739585	1739670	1729568	1729667	1749869	1749964	4378	82,68,65,22,43,63,46	78,56,45,39,67,83,74	77,49,45,69,84	50,43,34,33,41	234	150	0.000253392	0.00958938	0.403,0.438,0.481,0.266,0.291,0.327,0.285	0.497,0.422,0.459,0.573,0.568	-0.148
6123	ENSGALG00000042357	ARHGAP1	chr5	+	23690734	23690830	23690227	23690344	23694445	23694629	6123	27,33,10,26,20,8,0	47,55,36,43,32,27,67	4,33,0,0,0	50,34,34,48,49	245	150	2.50363e-05	0.00152531	0.26,0.269,0.145,0.27,0.277,0.154,0.0	0.047,0.373,0.0,0.0,0.0	0.112
896	ENSGALG00000013365	NA	chr28	-	1442588	1442695	1441937	1442231	1443090	1443182	896	229,198,176,174,217,240,378	9,23,10,4,4,6,9	321,434,280,275,496	5,8,3,5,4	256	150	3.56567e-06	0.000290132	0.937,0.835,0.912,0.962,0.97,0.959,0.961	0.974,0.97,0.982,0.97,0.986	-0.043
3195	ENSGALG00000005470	PLPPR5	chr8	+	12737981	12738114	12716643	12716899	12740457	12740708	3195	13,6,6,12,17,3,24	2,0,0,1,1,0,0	36,49,23,31,25	5,7,0,0,3	282	150	2.99105e-06	0.0002524	0.776,1.0,1.0,0.865,0.9,1.0,1.0	0.793,0.788,1.0,1.0,0.816	0.055
13051	ENSGALG00000010620	SPAST	chr3	-	33748319	33748415	33742242	33742430	33753313	33753397	13051	218,110,96,141,155,135,168	14,15,11,4,9,12,2	239,186,175,175,194	5,6,7,3,10	245	150	0.00123167	0.035986	0.905,0.818,0.842,0.956,0.913,0.873,0.981	0.967,0.95,0.939,0.973,0.922	-0.052
27839	ENSGALG00000041978	K123	chr1	+	4066301	4066632	4065251	4065369	4069127	4069448	27839	300,397,318,312,192,28,352	1,3,1,2,1,0,6	487,254,406,275,435	5,6,1,5,17	300	150	0.000243323	0.00932519	0.993,0.985,0.994,0.987,0.99,1.0,0.967	0.98,0.955,0.995,0.965,0.928	0.023
14164	ENSGALG00000012536	GALNT13	chr7	+	35698428	35698546	35692114	35692285	35704315	35704496	14164	0,4,4,2,4,2,0	1,0,2,0,0,0,1	16,4,0,6,2	5,6,1,1,9	267	150	1.23692e-05	0.000825788	0.0,1.0,0.529,1.0,1.0,1.0,0.0	0.643,0.272,0.0,0.771,0.111	0.288
11466	ENSGALG00000007546	NA	chr4	-	11357319	11357452	11356446	11356556	11358252	11358480	11466	335,196,221,173,192,238,131	3,42,48,6,0,5,0	299,240,186,268,252	5,6,0,3,3	282	150	4.15647e-06	0.000331201	0.983,0.713,0.71,0.939,1.0,0.962,1.0	0.97,0.955,1.0,0.979,0.978	-0.075
18687	ENSGALG00000010229	ABCD4	chr5	-	38076776	38076904	38076439	38076579	38077006	38077125	18687	65,55,28,29,23,12,54	0,0,1,0,0,0,0	66,44,54,45,87	5,5,9,3,6	277	150	5.34328e-12	3.58288e-09	1.0,1.0,0.938,1.0,1.0,1.0,1.0	0.877,0.827,0.765,0.89,0.887	0.142
27493	ENSGALG00000008057	LLGL2	chr18	+	10899476	10899574	10892958	10893018	10905530	10905628	27493	79,72,52,48,59,48,63	1,0,0,0,0,5,0	40,56,46,49,70	5,5,5,0,0	247	150	0.000111805	0.00505484	0.98,1.0,1.0,1.0,1.0,0.854,1.0	0.829,0.872,0.848,1.0,1.0	0.066
329	ENSGALG00000013420	FOXM1	chr1	+	75336784	75336868	75336504	75336633	75338134	75338213	329	9,7,9,2,0,5,1	13,1,11,16,10,2,4	0,0,3,1,1	5,5,4,7,10	233	150	0.000339058	0.0122025	0.308,0.818,0.345,0.074,0.0,0.617,0.139	0.0,0.0,0.326,0.084,0.06	0.235
28052	ENSGALG00000036527	SYBU	chr2	-	132588169	132588373	132586999	132587149	132590746	132590849	28052	16,7,10,13,18,2,12	0,0,2,0,1,1,1	42,32,32,50,58	5,5,4,11,7	300	150	4.32069e-06	0.000342279	1.0,1.0,0.714,1.0,0.9,0.5,0.857	0.808,0.762,0.8,0.694,0.806	0.079
17166	ENSGALG00000012685	KDM1B	chr2	-	60362883	60363088	60361560	60361745	60364165	60364204	17166	335,168,124,196,269,249,255	3,14,8,6,7,9,8	241,249,211,287,256	5,4,5,5,1	300	150	0.00133114	0.0385195	0.982,0.857,0.886,0.942,0.951,0.933,0.941	0.96,0.969,0.955,0.966,0.992	-0.041
24676	ENSGALG00000012584	MARCHF7	chr7	+	36692375	36692534	36683240	36683349	36699944	36700736	24676	4,5,11,2,7,9,1	0,0,9,0,4,3,0	2,8,1,3,2	5,3,3,3,8	300	150	0.000623915	0.0201582	1.0,1.0,0.379,1.0,0.467,0.6,1.0	0.167,0.571,0.143,0.333,0.111	0.513
27814	ENSGALG00000016281	DMD	chr1	-	116224988	116225054	116223886	116223952	116229502	116229541	27814	7,8,10,3,4,1,8	2,2,1,0,2,0,0	7,8,10,2,4	5,3,2,0,5	215	150	0.000690096	0.0220344	0.709,0.736,0.875,1.0,0.583,1.0,1.0	0.494,0.65,0.777,1.0,0.358	0.187
10058	ENSGALG00000011704	HACD2	chr7	-	27156546	27156725	27151312	27154987	27157335	27157457	10058	277,227,105,199,192,214,243	8,15,7,10,8,8,11	282,172,157,298,242	5,3,0,10,3	300	150	4.54651e-05	0.00249068	0.945,0.883,0.882,0.909,0.923,0.93,0.917	0.966,0.966,1.0,0.937,0.976	-0.056
9852	ENSGALG00000015709	TACC3	chr4	-	83899552	83899695	83896149	83897187	83899834	83899914	9852	1318,785,746,889,788,608,968	15,2,3,10,20,7,12	764,463,483,826,554	5,25,22,5,14	292	150	5.86704e-05	0.00307473	0.978,0.995,0.992,0.979,0.953,0.978,0.976	0.987,0.905,0.919,0.988,0.953	0.028
28458	ENSGALG00000012624	PRXL2C	chrZ	-	42276761	42276815	42276246	42276352	42277982	42278051	28458	15,62,19,17,14,4,18	0,0,0,1,1,0,5	33,21,40,20,36	5,2,7,10,9	203	150	1.03683e-07	1.53949e-05	1.0,1.0,1.0,0.926,0.912,1.0,0.727	0.83,0.886,0.809,0.596,0.747	0.164
23343	ENSGALG00000006651	OGG1	chr12	+	11873961	11874140	11873714	11873894	11874203	11874345	23343	66,80,32,57,57,48,36	2,0,1,1,3,1,1	29,32,14,42,28	5,2,5,0,3	300	150	0.000184521	0.00747214	0.943,1.0,0.941,0.966,0.905,0.96,0.947	0.744,0.889,0.583,1.0,0.824	0.144
18594	ENSGALG00000029996	PPP2R5C	chr5	+	49574861	49574985	49562043	49562203	49600202	49600313	18594	14,16,14,5,8,6,5	2,0,1,2,1,0,0	15,6,15,11,7	5,2,4,3,3	273	150	5.01831e-06	0.000381954	0.794,1.0,0.885,0.579,0.815,1.0,1.0	0.622,0.622,0.673,0.668,0.562	0.238
10413	ENSGALG00000043636	YAE1	chr2	+	49810411	49810958	49807352	49807474	49812662	49812875	10413	102,89,83,102,108,50,112	14,14,19,1,6,3,8	119,133,119,144,123	5,2,0,10,6	300	150	0.000111312	0.00504097	0.785,0.761,0.686,0.981,0.9,0.893,0.875	0.922,0.971,1.0,0.878,0.911	-0.096
7515	ENSGALG00000012992	WNK1	chr1	+	60511485	60511569	60506994	60508424	60514929	60515016	7515	206,404,374,144,139,258,118	16,27,25,20,7,12,11	86,69,83,197,101	5,12,14,20,27	233	150	0.000372686	0.0131686	0.892,0.906,0.906,0.823,0.927,0.933,0.874	0.917,0.787,0.792,0.864,0.707	0.081
2903	ENSGALG00000007508	HPSE2	chr6	+	23135227	23135389	23127218	23127376	23179427	23179601	2903	17,25,40,32,12,16,33	0,0,0,0,1,0,3	42,63,47,27,88	5,11,2,5,5	300	150	1.31196e-08	2.85188e-06	1.0,1.0,1.0,1.0,0.857,1.0,0.846	0.808,0.741,0.922,0.73,0.898	0.138
443	ENSGALG00000042088	ATG2B	chr5	-	46632517	46632779	46631473	46631624	46632932	46633044	443	281,341,265,207,208,221,261	1,0,0,4,0,1,2	297,234,274,290,327	5,11,12,1,6	300	150	1.0563e-07	1.55988e-05	0.993,1.0,1.0,0.963,1.0,0.991,0.985	0.967,0.914,0.919,0.993,0.965	0.039
17587	ENSGALG00000008546	FGD5	chr12	-	20261246	20264154	20242193	20242323	20274546	20274559	17587	86,82,49,39,87,24,138	0,0,0,1,3,0,1	162,142,219,137,235	5,11,11,3,11	300	150	1.41635e-08	3.05436e-06	1.0,1.0,1.0,0.951,0.935,1.0,0.986	0.942,0.866,0.909,0.958,0.914	0.064
14990	ENSGALG00000015091	HAUS6	chrZ	-	33595162	33595347	33594487	33594605	33596023	33596197	14990	320,359,144,212,189,187,210	12,7,10,8,7,2,4	234,212,342,219,503	5,1,5,1,0	300	150	7.14699e-07	7.44053e-05	0.93,0.962,0.878,0.93,0.931,0.979,0.963	0.959,0.991,0.972,0.991,1.0	-0.044
23671	ENSGALG00000006804	ODF2L	chr8	+	16390832	16390904	16390400	16390463	16391847	16391964	23671	2,7,13,6,6,1,15	1,2,0,2,0,0,1	11,11,2,8,6	5,1,3,6,1	221	150	2.99389e-05	0.00178009	0.576,0.704,1.0,0.671,1.0,1.0,0.911	0.599,0.882,0.312,0.475,0.803	0.223
1168	ENSGALG00000047621	YBEY	chr7	+	6890317	6890384	6885174	6885285	6893395	6893529	1168	131,113,150,152,107,89,87	3,2,2,4,10,13,4	136,144,109,178,176	5,1,2,1,3	216	150	0.00035909	0.0127833	0.968,0.975,0.981,0.963,0.881,0.826,0.938	0.95,0.99,0.974,0.992,0.976	-0.043
19460	ENSGALG00000016560	SELENOI	chr3	+	104986748	104986857	104986359	104986428	104988200	104988275	19460	50,53,51,26,43,52,32	1,0,0,0,0,0,0	40,19,18,32,30	5,0,8,5,2	258	150	5.33558e-11	2.45726e-08	0.967,1.0,1.0,1.0,1.0,1.0,1.0	0.823,1.0,0.567,0.788,0.897	0.18
19463	ENSGALG00000015446	POU2F1	chr1	-	93111571	93111751	93104278	93104405	93113408	93113528	19463	46,53,52,34,19,36,38	3,0,0,0,2,1,0	36,43,31,52,39	5,0,5,4,6	300	150	3.35703e-07	4.07219e-05	0.885,1.0,1.0,1.0,0.826,0.947,1.0	0.783,1.0,0.756,0.867,0.765	0.117
6404	ENSGALG00000016047	HLCS	chr1	-	108314848	108315001	108312478	108312641	108317781	108318093	6404	461,318,204,344,346,306,410	13,21,13,5,1,0,1	430,385,267,360,382	5,0,2,1,3	300	150	1.64263e-06	0.000149777	0.947,0.883,0.887,0.972,0.994,1.0,0.995	0.977,1.0,0.985,0.994,0.985	-0.034
24886	ENSGALG00000006156	COG7	chr14	+	7339048	7339197	7338210	7338948	7340108	7340225	24886	232,245,193,155,144,117,147	0,0,0,0,0,0,5	178,137,144,211,178	5,0,1,0,12	298	150	0.00103669	0.0311949	1.0,1.0,1.0,1.0,1.0,1.0,0.937	0.947,1.0,0.986,1.0,0.882	0.028
4113	ENSGALG00000010744	GALNT7	chr4	+	43270709	43270892	43269421	43269501	43273042	43273160	4113	66,32,31,41,64,37,60	10,10,7,3,8,1,1	73,70,53,77,67	5,0,0,2,1	300	150	1.18302e-06	0.00011279	0.767,0.615,0.689,0.872,0.8,0.949,0.968	0.88,1.0,1.0,0.951,0.971	-0.152
4114	ENSGALG00000010744	GALNT7	chr4	+	43271055	43271238	43269421	43269501	43273042	43273160	4114	159,117,93,141,175,109,189	10,10,7,3,8,1,1	192,196,159,178,200	5,0,0,2,1	300	150	4.7813e-07	5.32449e-05	0.888,0.854,0.869,0.959,0.916,0.982,0.99	0.95,1.0,1.0,0.978,0.99	-0.061
22997	ENSGALG00000034722	TLR2A	chr4	+	20025415	20025516	20021523	20021649	20025994	20028633	22997	8,6,7,11,4,1,12	242,161,151,252,179,53,269	33,8,19,34,31	497,177,289,380,389	250	150	4.00501e-05	0.00224843	0.019,0.022,0.027,0.026,0.013,0.011,0.026	0.038,0.026,0.038,0.051,0.046	-0.019
24549	ENSGALG00000007700	CTTN	chr5	+	18149538	18149649	18148636	18148747	18150225	18150336	24549	57,39,60,22,20,42,14	13,10,1,14,28,10,41	106,20,16,25,121	49,82,88,59,85	260	150	0.000735003	0.0231957	0.717,0.692,0.972,0.476,0.292,0.708,0.165	0.555,0.123,0.095,0.196,0.451	0.291
4974	ENSGALG00000039786	FGFR1	chr22	-	2655104	2655368	2654276	2654360	2660874	2661037	4974	3,14,12,8,12,0,3	25,35,25,24,30,15,33	24,26,12,27,38	49,39,39,33,92	300	150	0.00118415	0.034747	0.057,0.167,0.194,0.143,0.167,0.0,0.043	0.197,0.25,0.133,0.29,0.171	-0.098
26881	ENSGALG00000016357	PRDX4	chr1	-	119780398	119780445	119778783	119778787	119781484	119781519	26881	53,70,64,31,54,52,17	255,180,135,241,362,230,175	70,49,48,40,53	474,405,464,363,578	196	150	8.52219e-07	8.60836e-05	0.137,0.229,0.266,0.09,0.102,0.148,0.069	0.102,0.085,0.073,0.078,0.066	0.068
22714	ENSGALG00000028551	NA	chr3	+	88398351	88398422	88396052	88396148	88400917	88401031	22714	40,12,5,4,21,5,2	546,311,211,324,543,337,479	8,4,0,0,4	469,371,288,314,406	220	150	8.47412e-06	0.000596525	0.048,0.026,0.016,0.008,0.026,0.01,0.003	0.011,0.007,0.0,0.0,0.007	0.015
12607	ENSGALG00000015355	CD47	chr1	-	88710886	88710934	88707704	88707794	88712189	88712540	12607	1446,1468,1504,1060,995,859,1153	491,392,268,394,419,279,474	963,749,735,1218,895	466,479,516,563,504	197	150	6.26655e-10	2.0515e-07	0.692,0.74,0.81,0.672,0.644,0.701,0.649	0.611,0.544,0.52,0.622,0.575	0.127
17024	ENSGALG00000016564	PTK2B	chr3	+	105023630	105023756	105022943	105023009	105024277	105024461	17024	23,36,10,7,19,8,7	101,92,76,61,80,99,66	4,6,3,1,3	46,81,35,55,55	275	150	1.06739e-06	0.000103954	0.11,0.176,0.067,0.059,0.115,0.042,0.055	0.045,0.039,0.045,0.01,0.029	0.056
16666	ENSGALG00000005243	PPP3CB	chr6	+	17026921	17026951	17021757	17021855	17028626	17028805	16666	86,150,157,48,51,71,56	48,31,18,44,75,63,44	46,35,22,97,50	46,42,51,113,75	179	150	0.000294478	0.0108677	0.6,0.802,0.88,0.478,0.363,0.486,0.516	0.456,0.411,0.266,0.418,0.358	0.207
12455	ENSGALG00000003189	NFYC	chr23	+	5085550	5085658	5081946	5082084	5086358	5086418	12455	409,261,279,306,245,208,236	86,44,88,43,50,49,45	313,267,254,320,343	46,39,38,35,55	257	150	0.00109263	0.0326253	0.735,0.776,0.649,0.806,0.741,0.712,0.754	0.799,0.8,0.796,0.842,0.784	-0.065
9237	ENSGALG00000011116	VRK1	chr5	+	46806555	46806717	46806387	46806486	46812044	46812206	9237	5,3,8,4,12,3,3	39,36,18,18,26,38,36	1,0,0,5,4	46,35,25,45,43	300	150	5.55069e-05	0.00294577	0.06,0.04,0.182,0.1,0.188,0.038,0.04	0.011,0.0,0.0,0.053,0.044	0.071
24145	ENSGALG00000014863	TMEM267	chrZ	-	13705850	13706302	13705130	13705515	13707507	13707641	24145	4,0,0,0,0,44,0	149,96,32,66,96,85,95	0,0,0,0,0	46,24,38,37,40	300	150	0.00014379	0.0062413	0.013,0.0,0.0,0.0,0.0,0.206,0.0	0.0,0.0,0.0,0.0,0.0	0.031
19258	ENSGALG00000005678	FLNB	chr12	+	9307070	9307160	9306703	9306871	9307972	9308096	19258	462,441,231,304,367,176,321	510,883,445,262,512,326,427	135,68,52,85,122	444,500,289,323,426	239	150	0	0	0.362,0.239,0.246,0.421,0.31,0.253,0.321	0.16,0.079,0.101,0.142,0.152	0.181
15297	ENSGALG00000009683	NEK1	chr4	+	25412505	25412637	25412250	25412423	25416417	25416520	15297	16,38,21,4,4,13,13	25,25,6,14,12,14,29	6,13,3,17,17	44,39,42,43,46	281	150	0.000194573	0.00780937	0.255,0.448,0.651,0.132,0.151,0.331,0.193	0.068,0.151,0.037,0.174,0.165	0.19
1438	ENSGALG00000003454	ZNF207	chr18	+	6740697	6740790	6739805	6739966	6741974	6742214	1438	18,38,16,12,18,13,6	547,333,371,424,313,215,437	7,3,4,3,6	435,466,458,382,570	242	150	1.3397e-11	7.42902e-09	0.02,0.066,0.026,0.017,0.034,0.036,0.008	0.01,0.004,0.005,0.005,0.006	0.024
4171	ENSGALG00000044675	MATN2	chr2	+	127362803	127362914	127362162	127362234	127363138	127363344	4171	10,12,12,31,54,13,12	0,0,0,0,8,0,0	97,89,145,115,131	43,9,48,35,14	260	150	8.64508e-09	1.99071e-06	1.0,1.0,1.0,1.0,0.796,1.0,1.0	0.565,0.851,0.635,0.655,0.844	0.261
12375	ENSGALG00000007331	SVIL	chr2	-	14739224	14739282	14738947	14739099	14744404	14744496	12375	658,398,738,318,133,188,482	20,4,4,13,18,14,36	327,271,220,366,296	43,53,60,39,33	207	150	0	0	0.96,0.986,0.993,0.947,0.843,0.907,0.907	0.846,0.787,0.727,0.872,0.867	0.115
28611	ENSGALG00000000336	PPP1R12B	chr26	-	733413	733599	721836	721927	738614	738740	28611	16,58,30,25,9,45,23	25,53,29,23,37,60,63	11,14,17,17,9	43,50,28,49,40	300	150	0.000220056	0.00857873	0.242,0.354,0.341,0.352,0.108,0.273,0.154	0.113,0.123,0.233,0.148,0.101	0.117
9774	ENSGALG00000000636	MDM4	chr26	+	1826131	1826193	1823798	1823848	1826956	1827053	9774	281,210,128,170,186,172,200	88,82,85,23,44,53,63	231,201,185,317,218	43,44,30,51,53	211	150	0.000939146	0.0285442	0.694,0.645,0.517,0.84,0.75,0.698,0.693	0.792,0.765,0.814,0.815,0.745	-0.095
1707	ENSGALG00000002336	EP400	chr15	-	2912907	2913018	2909064	2909152	2914995	2916362	1707	4,8,9,3,0,12,0	43,119,79,41,42,71,36	0,0,1,0,0	43,39,34,95,48	260	150	1.84114e-06	0.000163499	0.051,0.037,0.062,0.041,0.0,0.089,0.0	0.0,0.0,0.017,0.0,0.0	0.037
27591	ENSGALG00000014855	GHR	chrZ	+	13479624	13479808	13478391	13478476	13495908	13495988	27591	0,3,2,3,0,2,4	88,102,75,37,42,12,57	3,2,6,7,4	43,25,53,27,31	300	150	9.25084e-05	0.00436396	0.0,0.014,0.013,0.039,0.0,0.077,0.034	0.034,0.038,0.054,0.115,0.061	-0.035
18356	ENSGALG00000010471	PPP2R2D	chr6	+	35745454	35745620	35730353	35730440	35749564	35749742	18356	2,0,1,0,0,0,1	49,15,16,32,57,15,47	4,7,8,0,7	42,90,65,32,76	300	150	4.24015e-05	0.0023465	0.02,0.0,0.03,0.0,0.0,0.0,0.011	0.045,0.037,0.058,0.0,0.044	-0.028
19687	ENSGALG00000008095	KIF23	chr10	+	19780716	19780758	19779661	19779832	19781175	19781288	19687	154,123,44,151,142,131,99	159,129,83,91,96,74,115	103,96,91,117,103	42,42,23,70,48	191	150	1.22202e-05	0.000817852	0.432,0.428,0.294,0.566,0.537,0.582,0.403	0.658,0.642,0.757,0.568,0.628	-0.187
8014	ENSGALG00000035482	SEC24B	chr4	-	37291315	37291420	37288310	37288391	37296313	37296499	8014	130,148,118,98,82,69,104	24,7,14,22,14,15,25	71,75,98,82,92	42,31,24,25,29	254	150	1.62399e-05	0.00104567	0.762,0.926,0.833,0.725,0.776,0.731,0.711	0.5,0.588,0.707,0.66,0.652	0.159
10139	ENSGALG00000030866	CPQ	chr2	+	126887400	126887477	126884516	126884554	126904599	126905056	10139	1,0,0,0,1,0,3	18,28,7,13,4,3,23	3,13,1,5,10	42,16,22,21,36	226	150	1.32893e-07	1.86132e-05	0.036,0.0,0.0,0.0,0.142,0.0,0.08	0.045,0.35,0.029,0.136,0.156	-0.106
13236	ENSGALG00000035535	GYG1	chr9	-	24105454	24105617	24101354	24101481	24105978	24106153	13236	570,243,187,296,498,443,384	0,16,14,0,26,0,1	458,295,251,412,295	42,16,19,0,26	300	150	1.48854e-07	2.03249e-05	1.0,0.884,0.87,1.0,0.905,1.0,0.995	0.845,0.902,0.869,1.0,0.85	0.057
1247	ENSGALG00000009598	EPRS	chr3	+	18947884	18948127	18946651	18947029	18948714	18948963	1247	44,38,57,13,25,40,24	351,304,173,282,304,299,344	20,13,18,16,23	419,329,308,436,382	300	150	4.54958e-11	2.20752e-08	0.059,0.059,0.141,0.023,0.039,0.063,0.034	0.023,0.019,0.028,0.018,0.029	0.036
6960	ENSGALG00000007150	OPA1	chr9	-	13223616	13223727	13219643	13219697	13228535	13228603	6960	159,153,181,100,88,92,93	42,46,32,24,29,36,39	117,83,81,171,88	41,43,34,74,60	260	150	0.00131466	0.0381236	0.686,0.657,0.765,0.706,0.636,0.596,0.579	0.622,0.527,0.579,0.571,0.458	0.109
10123	ENSGALG00000015353	BBX	chr1	+	88397053	88397224	88327422	88327495	88398778	88399021	10123	347,288,232,254,276,216,292	32,31,7,14,13,7,17	367,245,260,358,344	41,31,20,30,36	300	150	0.000551469	0.0180972	0.844,0.823,0.943,0.901,0.914,0.939,0.896	0.817,0.798,0.867,0.856,0.827	0.061
6625	ENSGALG00000015303	AFG1L	chr3	-	67458306	67458369	67455244	67455471	67461669	67462006	6625	9,13,5,20,6,7,18	20,27,22,23,16,12,43	43,28,27,27,32	41,30,27,38,47	212	150	0.00177869	0.0488188	0.242,0.254,0.139,0.381,0.21,0.292,0.229	0.426,0.398,0.414,0.335,0.325	-0.13
4034	ENSGALG00000042533	TSPOAP1	chr19	-	644383	645493	643662	643789	648387	648567	4034	4,12,1,18,4,12,11	16,67,83,46,29,66,38	15,8,16,29,25	41,30,12,42,30	300	150	4.77022e-07	5.32449e-05	0.111,0.082,0.006,0.164,0.065,0.083,0.126	0.155,0.118,0.4,0.257,0.294	-0.154
26690	ENSGALG00000031348	SPPL2A	chr10	+	11204354	11204388	11202080	11202241	11208859	11211748	26690	611,406,401,330,323,174,449	256,197,163,192,198,148,230	350,340,312,628,422	408,286,348,299,331	183	150	0.00112144	0.0331937	0.662,0.628,0.668,0.585,0.572,0.491,0.615	0.413,0.494,0.424,0.633,0.511	0.108
21858	ENSGALG00000029261	RTN4	chr3	+	2533395	2533452	2514279	2514795	2549638	2549846	21858	10,21,18,8,2,6,9	27,46,25,30,18,19,32	8,4,2,15,6	40,31,40,56,50	206	150	0.000773123	0.0242578	0.212,0.249,0.344,0.163,0.075,0.187,0.17	0.127,0.086,0.035,0.163,0.08	0.102
11257	ENSGALG00000035023	CNIH1	chr5	+	56663307	56663451	56662100	56662213	56664149	56665015	11257	825,449,291,625,516,418,701	76,28,54,27,25,41,38	719,593,614,574,643	40,16,18,35,26	293	150	2.01707e-05	0.00125418	0.847,0.891,0.734,0.922,0.914,0.839,0.904	0.902,0.95,0.946,0.894,0.927	-0.059
19383	ENSGALG00000009896	TRERF1	chr3	-	22968062	22968251	22967365	22967574	22969008	22969122	19383	369,548,405,253,340,361,387	10,50,69,3,3,4,6	328,286,267,383,346	4,9,3,11,4	300	150	0.000232826	0.00899906	0.949,0.846,0.746,0.977,0.983,0.978,0.97	0.976,0.941,0.978,0.946,0.977	-0.042
15399	ENSGALG00000012830	IRF4	chr2	+	66462429	66462537	66460586	66460728	66463728	66464082	15399	468,328,292,364,334,309,332	26,38,22,14,11,10,20	297,152,198,211,397	4,8,9,11,8	257	150	0.000642992	0.0207252	0.913,0.834,0.886,0.938,0.947,0.947,0.906	0.977,0.917,0.928,0.918,0.967	-0.031
17962	ENSGALG00000003605	NA	chrZ	+	11388106	11388739	11375900	11375994	11411279	11411462	17962	57,252,115,43,36,62,44	2,7,2,4,1,1,1	55,28,50,48,62	4,7,12,17,5	300	150	1.0722e-09	3.34871e-07	0.934,0.947,0.966,0.843,0.947,0.969,0.957	0.873,0.667,0.676,0.585,0.861	0.205
17963	ENSGALG00000003605	NA	chrZ	+	11401040	11402588	11375900	11375994	11411279	11411462	17963	109,248,156,120,133,124,155	2,7,2,4,1,1,1	174,161,228,304,321	4,7,12,17,5	300	150	0.000314819	0.0114822	0.965,0.947,0.975,0.938,0.985,0.984,0.987	0.956,0.92,0.905,0.899,0.97	0.039
983	ENSGALG00000007930	MAP2K5	chr10	+	19455128	19455158	19445083	19445155	19466556	19466583	983	143,100,71,110,103,72,98	20,16,15,17,12,3,16	128,107,87,137,166	4,7,11,10,9	179	150	8.10299e-05	0.00398867	0.857,0.84,0.799,0.844,0.878,0.953,0.837	0.964,0.928,0.869,0.92,0.939	-0.066
4909	ENSGALG00000016217	NA	chr1	-	112191357	112191513	112190627	112190723	112192644	112192864	4909	223,326,321,126,112,149,124	0,1,0,1,2,3,4	195,137,105,178,183	4,5,9,0,3	300	150	0.000203995	0.00810372	1.0,0.994,1.0,0.984,0.966,0.961,0.939	0.961,0.932,0.854,1.0,0.968	0.035
14415	ENSGALG00000017706	NA	chrZ	-	61222925	61222993	61219598	61219687	61225707	61225794	14415	247,485,262,149,120,195,192	4,2,2,0,0,0,4	111,98,160,144,203	4,5,8,5,5	217	150	6.98279e-07	7.29755e-05	0.977,0.994,0.989,1.0,1.0,1.0,0.971	0.95,0.931,0.933,0.952,0.966	0.044
18145	ENSGALG00000010096	MBIP	chr5	-	36737409	36737506	36735942	36736008	36737609	36737831	18145	127,106,107,81,68,73,65	0,0,0,0,5,1,2	98,67,86,79,115	4,5,5,0,4	246	150	0.000264022	0.00992257	1.0,1.0,1.0,1.0,0.892,0.978,0.952	0.937,0.891,0.913,1.0,0.946	0.037
5895	ENSGALG00000002345	ATG12	chrZ	+	73136959	73137096	73136595	73136808	73138225	73140245	5895	202,135,201,98,99,83,139	5,0,0,1,4,0,0	183,139,151,148,183	4,5,4,4,5	286	150	0.000513979	0.0170732	0.955,1.0,1.0,0.981,0.928,1.0,1.0	0.96,0.936,0.952,0.951,0.95	0.031
2913	ENSGALG00000000275	KCTD9	chr22	+	966613	966681	965962	966091	966783	966879	2913	142,83,64,85,105,106,114	4,0,0,0,0,2,1	147,99,78,122,102	4,5,0,4,4	217	150	0.00168809	0.0469549	0.961,1.0,1.0,1.0,1.0,0.973,0.987	0.962,0.932,1.0,0.955,0.946	0.03
9529	ENSGALG00000036447	NA	chr1	+	75762164	75762217	75761653	75761816	75763570	75763730	9529	6,4,4,0,3,5,5	3,4,11,3,12,14,7	0,0,3,0,2	4,4,8,2,3	202	150	0.00163282	0.0457864	0.598,0.426,0.213,0.0,0.157,0.21,0.347	0.0,0.0,0.218,0.0,0.331	0.169
9530	ENSGALG00000036447	NA	chr1	+	75763051	75763069	75761653	75761816	75763570	75763730	9530	1,7,3,0,1,1,3	3,4,11,3,12,14,7	1,0,0,2,0	4,4,8,2,3	167	150	0.000336382	0.0121288	0.23,0.611,0.197,0.0,0.07,0.06,0.278	0.183,0.0,0.0,0.473,0.0	0.075
19502	ENSGALG00000008653	MGA	chr5	+	25249619	25249772	25249011	25249188	25250405	25250915	19502	113,129,145,118,130,134,122	7,16,29,8,5,4,3	165,178,168,248,207	4,4,7,9,9	300	150	0.000597461	0.0193957	0.89,0.801,0.714,0.881,0.929,0.944,0.953	0.954,0.957,0.923,0.932,0.92	-0.064
5610	ENSGALG00000002723	ANKS1A	chr26	-	4251647	4251728	4250770	4250927	4271408	4271496	5610	11,8,11,15,15,7,16	0,0,1,2,1,2,0	21,17,8,20,27	4,4,1,3,8	230	150	8.65328e-06	0.000607563	1.0,1.0,0.878,0.83,0.907,0.695,1.0	0.774,0.735,0.839,0.813,0.688	0.132
3270	ENSGALG00000038838	NSMAF	chr2	-	112086423	112086544	112085395	112085467	112087043	112087096	3270	103,64,85,60,75,50,126	11,14,21,3,4,14,4	160,130,92,126,125	4,4,1,1,8	270	150	5.3959e-08	9.1531e-06	0.839,0.717,0.692,0.917,0.912,0.665,0.946	0.957,0.948,0.981,0.986,0.897	-0.141
28732	ENSGALG00000005054	DKC1	chr4	+	2118707	2118772	2118049	2118234	2119345	2119472	28732	457,352,227,303,238,280,405	6,9,6,11,4,3,4	402,302,262,394,405	4,4,0,0,5	214	150	0.00123594	0.036072	0.982,0.965,0.964,0.951,0.977,0.985,0.986	0.986,0.981,1.0,1.0,0.983	-0.017
12311	ENSGALG00000026011	GALR1	chr2	-	90403048	90403114	90395818	90396868	90410142	90410898	12311	8,18,14,19,25,11,14	0,0,0,0,1,0,1	41,42,27,39,49	4,3,4,1,6	215	150	4.86634e-07	5.36763e-05	1.0,1.0,1.0,1.0,0.946,1.0,0.907	0.877,0.907,0.825,0.965,0.851	0.094
19063	ENSGALG00000011434	SLC11A1	chr7	-	22548069	22548223	22547804	22547969	22548413	22548487	19063	246,77,131,166,187,73,139	5,0,0,0,2,1,0	80,43,78,93,76	4,3,2,0,4	300	150	0.00109557	0.032656	0.961,1.0,1.0,1.0,0.979,0.973,1.0	0.909,0.878,0.951,1.0,0.905	0.059
7624	ENSGALG00000046649	NA	chr23	-	5308378	5308449	5307683	5307815	5308841	5308899	7624	6,17,11,14,12,14,17	1,0,0,0,4,0,2	13,9,8,18,2	4,3,0,3,0	220	150	0.000152548	0.00648152	0.804,1.0,1.0,1.0,0.672,1.0,0.853	0.689,0.672,1.0,0.804,1.0	0.071
2197	ENSGALG00000036093	PTPN7	chr26	-	371614	371699	371160	371237	371969	372153	2197	1145,915,762,717,774,769,946	3,1,0,6,8,4,3	620,567,387,507,566	4,21,16,5,11	234	150	6.12464e-10	2.04286e-07	0.996,0.998,1.0,0.987,0.984,0.992,0.995	0.99,0.945,0.939,0.985,0.971	0.027
16390	ENSGALG00000051466	NDFIP2	chr1	-	154417415	154417475	154407099	154407224	154421300	154421428	16390	15,11,17,16,4,9,10	0,0,0,0,1,0,0	11,3,5,15,5	4,2,1,0,2	209	150	0.00014891	0.00640217	1.0,1.0,1.0,1.0,0.742,1.0,1.0	0.664,0.518,0.782,1.0,0.642	0.242
2111	ENSGALG00000017118	MIPEP	chr1	+	178746001	178746065	178744834	178744921	178746474	178746657	2111	207,200,110,132,135,116,153	10,2,1,9,4,3,5	156,97,81,156,132	4,18,8,6,16	213	150	2.76066e-05	0.00166695	0.936,0.986,0.987,0.912,0.96,0.965,0.956	0.965,0.791,0.877,0.948,0.853	0.071
12662	ENSGALG00000001522	PHF20	chr20	-	957904	958019	951676	951848	962851	962906	12662	188,169,138,178,205,140,177	30,20,21,22,16,25,25	269,199,207,280,244	4,15,41,0,39	264	150	0.00150766	0.0428964	0.781,0.828,0.789,0.821,0.879,0.761,0.801	0.974,0.883,0.742,1.0,0.78	-0.067
16705	ENSGALG00000011481	GPD1L	chr2	+	40274895	40275034	40270968	40271109	40276153	40276266	16705	359,315,280,243,300,154,350	13,5,8,5,0,0,14	467,515,496,559,517	4,12,1,0,3	288	150	8.50739e-05	0.00411191	0.935,0.97,0.948,0.962,1.0,1.0,0.929	0.984,0.957,0.996,1.0,0.989	-0.022
24687	ENSGALG00000015576	NA	chrZ	-	64334133	64334289	64333299	64333524	64334379	64334502	24687	129,176,136,94,105,81,147	0,4,0,2,5,1,4	128,145,176,155,227	4,11,23,1,17	300	150	2.06852e-07	2.74174e-05	1.0,0.957,1.0,0.959,0.913,0.976,0.948	0.941,0.868,0.793,0.987,0.87	0.073
14631	ENSGALG00000008291	AP3S2	chr10	-	20447819	20447911	20447640	20447752	20447990	20448187	14631	319,256,177,155,87,179,198	14,26,0,5,27,6,10	294,314,167,186,318	4,1,3,0,4	241	150	5.40623e-12	3.58288e-09	0.934,0.86,1.0,0.951,0.667,0.949,0.925	0.979,0.995,0.972,1.0,0.98	-0.087
461	ENSGALG00000014551	NA	chr1	+	71321113	71321195	71320291	71320330	71322596	71322762	461	67,318,269,227,175,291,390	1,38,22,0,2,5,4	308,169,145,74,187	4,1,2,3,0	231	150	1.9195e-06	0.000168792	0.978,0.845,0.888,1.0,0.983,0.974,0.984	0.98,0.991,0.979,0.941,1.0	-0.028
15045	ENSGALG00000024094	UBAP2L	chr25	+	2910154	2910190	2909502	2909700	2910546	2910642	15045	3,3,11,1,1,4,0	8,10,12,2,5,7,1	1,0,0,0,0	4,1,1,3,1	185	150	2.02179e-07	2.69294e-05	0.233,0.196,0.426,0.288,0.14,0.317,0.0	0.169,0.0,0.0,0.0,0.0	0.195
12916	ENSGALG00000015692	NA	chr4	+	82930887	82931002	82930362	82930440	82950322	82950405	12916	3,6,8,5,15,1,2	0,3,4,2,3,2,0	0,0,0,0,0	4,1,1,1,1	264	150	1.09912e-14	1.57186e-11	1.0,0.532,0.532,0.587,0.74,0.221,1.0	0.0,0.0,0.0,0.0,0.0	0.659
5054	ENSGALG00000013229	CMAS	chr1	-	66847672	66847844	66845658	66845809	66849884	66850018	5054	61,26,20,38,43,36,59	0,1,0,0,0,1,5	61,89,57,77,68	4,0,6,9,11	300	150	1.04961e-06	0.000102589	1.0,0.929,1.0,1.0,1.0,0.947,0.855	0.884,1.0,0.826,0.811,0.756	0.106
5055	ENSGALG00000013229	CMAS	chr1	-	66848983	66849078	66845658	66845809	66849884	66850018	5055	59,45,28,32,46,19,44	0,1,0,0,0,1,5	40,67,29,61,36	4,0,6,9,11	244	150	4.62936e-08	7.96132e-06	1.0,0.965,1.0,1.0,1.0,0.921,0.844	0.86,1.0,0.748,0.806,0.668	0.145
19716	ENSGALG00000035138	UBL5	chr30	-	1058808	1058846	1057897	1058222	1059164	1059248	19716	817,535,452,523,503,437,506	10,24,19,2,9,6,8	490,360,389,417,407	4,0,5,6,7	187	150	0.00166062	0.0463269	0.985,0.947,0.95,0.995,0.978,0.983,0.981	0.99,1.0,0.984,0.982,0.979	-0.013
15761	ENSGALG00000016017	SLC4A11	chr4	-	88882873	88883123	88882024	88882131	88887340	88887414	15761	20,19,8,27,21,38,27	0,9,4,0,6,5,7	67,67,73,50,68	4,0,4,0,5	300	150	0.000157313	0.00661288	1.0,0.514,0.5,1.0,0.636,0.792,0.659	0.893,1.0,0.901,1.0,0.872	-0.204
27659	ENSGALG00000040120	NA	chr5	-	179285	179406	179000	179121	179483	179591	27659	56,53,23,45,72,46,41	0,2,0,10,0,7,9	11,12,7,8,16	4,0,3,6,13	270	150	0.000355238	0.012684	1.0,0.936,1.0,0.714,1.0,0.785,0.717	0.604,1.0,0.565,0.426,0.406	0.279
7982	ENSGALG00000011688	TCP11L1	chr5	-	7301636	7301809	7298108	7301432	7302471	7302653	7982	38,39,55,59,33,31,52	7,16,11,3,3,5,4	84,72,65,49,92	4,0,2,8,4	300	150	0.000242298	0.00930156	0.731,0.549,0.714,0.908,0.846,0.756,0.867	0.913,1.0,0.942,0.754,0.92	-0.139
19643	ENSGALG00000043373	ARVCF	chr15	-	1482488	1482590	1478051	1478296	1491798	1491864	19643	3,11,6,7,1,2,5	0,0,0,0,2,2,2	1,12,9,1,6	4,0,2,3,7	251	150	0.000390305	0.013594	1.0,1.0,1.0,1.0,0.23,0.374,0.599	0.13,1.0,0.729,0.166,0.339	0.27
25877	ENSGALG00000002335	DOCK3	chr12	+	2622186	2622309	2618486	2618574	2622889	2622972	25877	20,8,8,15,7,12,7	4,0,3,0,0,0,0	12,10,7,8,11	4,0,2,0,4	272	150	0.000396362	0.0137723	0.734,1.0,0.595,1.0,1.0,1.0,1.0	0.623,1.0,0.659,1.0,0.603	0.127
11465	ENSGALG00000007546	NA	chr4	-	11350569	11350680	11350191	11350247	11351076	11351195	11465	392,359,376,188,238,311,165	3,19,28,3,0,7,0	318,371,243,334,332	4,0,2,0,0	260	150	1.20585e-09	3.69379e-07	0.987,0.916,0.886,0.973,1.0,0.962,1.0	0.979,1.0,0.986,1.0,1.0	-0.032
21342	ENSGALG00000039245	STAB2	chr1	-	54772791	54772911	54771870	54771921	54773931	54774060	21342	47,37,52,51,45,15,60	0,0,0,1,0,0,1	112,106,94,85,160	4,0,11,3,9	269	150	8.7487e-08	1.3584e-05	1.0,1.0,1.0,0.966,1.0,1.0,0.971	0.94,1.0,0.827,0.94,0.908	0.068
10512	ENSGALG00000005610	SLC44A3	chr8	-	13843759	13843897	13843028	13843265	13853319	13853403	10512	10,18,9,11,18,3,14	0,1,2,0,0,0,0	16,14,37,11,27	4,0,0,6,1	287	150	0.000206184	0.00813951	1.0,0.904,0.702,1.0,1.0,1.0,1.0	0.676,1.0,1.0,0.489,0.934	0.124
20828	ENSGALG00000002921	LANCL1	chr7	-	2841630	2841748	2835815	2836023	2841973	2842090	20828	138,126,112,96,107,86,173	6,6,6,1,4,2,5	178,164,127,152,224	4,0,0,3,3	267	150	0.000543755	0.0179307	0.928,0.922,0.913,0.982,0.938,0.96,0.951	0.962,1.0,1.0,0.966,0.977	-0.039
6872	ENSGALG00000013468	TLR3	chr4	+	61319796	61321625	61318761	61318953	61322249	61322880	6872	78,68,38,65,106,67,79	5,5,10,0,2,3,3	81,50,31,102,70	4,0,0,1,0	300	150	5.17331e-05	0.00277257	0.886,0.872,0.655,1.0,0.964,0.918,0.929	0.91,1.0,1.0,0.981,1.0	-0.089
14275	ENSGALG00000006599	ZMYND11	chr2	+	9953229	9953391	9950390	9950435	9961771	9961849	14275	324,276,216,223,235,196,248	3,5,34,0,2,1,2	390,314,340,405,422	4,0,0,0,0	300	150	2.54161e-08	4.86919e-06	0.982,0.965,0.761,1.0,0.983,0.99,0.984	0.98,1.0,1.0,1.0,1.0	-0.044
24662	ENSGALG00000021601	EPS15L1	chr28	+	4457856	4457907	4457609	4457736	4458336	4458473	24662	72,116,78,61,74,53,90	39,14,9,16,23,27,24	63,67,74,85,59	39,51,40,49,51	200	150	1.62942e-06	0.000149073	0.581,0.861,0.867,0.741,0.707,0.596,0.738	0.548,0.496,0.581,0.565,0.465	0.196
2199	ENSGALG00000036093	PTPN7	chr26	-	373632	373696	372288	372517	374101	374311	2199	467,201,183,265,341,233,316	50,19,53,28,34,15,68	256,190,155,164,158	39,44,24,40,105	213	150	0.00128056	0.0372144	0.868,0.882,0.709,0.87,0.876,0.916,0.766	0.822,0.753,0.82,0.743,0.514	0.111
2208	ENSGALG00000016990	LRCH1	chr1	+	169603486	169603576	169601377	169601464	169603679	169603716	2208	68,114,92,25,29,39,26	28,2,1,19,25,20,28	19,19,14,40,23	39,40,42,47,27	239	150	1.10989e-07	1.61273e-05	0.604,0.973,0.983,0.452,0.421,0.55,0.368	0.234,0.23,0.173,0.348,0.348	0.355
14101	ENSGALG00000029324	NA	chr11	-	322381	322435	317623	318180	323125	323201	14101	432,237,244,194,217,152,349	54,101,182,16,24,23,36	434,302,287,289,346	39,24,13,30,54	203	150	0.00112937	0.0333919	0.855,0.634,0.498,0.9,0.87,0.83,0.878	0.892,0.903,0.942,0.877,0.826	-0.107
8512	ENSGALG00000004304	TCF12	chr10	-	7870282	7870354	7869346	7869553	7871262	7871336	8512	199,190,63,173,136,168,104	363,228,298,240,218,133,277	161,112,103,157,138	384,382,377,464,495	221	150	2.49061e-05	0.00152078	0.271,0.361,0.125,0.329,0.297,0.462,0.203	0.222,0.166,0.156,0.187,0.159	0.115
13787	ENSGALG00000004310	TTYH3	chr14	-	3654023	3654099	3646452	3646524	3657165	3657302	13787	263,164,208,212,134,78,193	18,21,25,20,9,15,23	240,256,246,206,308	38,43,41,32,47	225	150	0.00144509	0.0414197	0.907,0.839,0.847,0.876,0.908,0.776,0.848	0.808,0.799,0.8,0.811,0.814	0.051
9353	ENSGALG00000006889	TMC7	chr14	-	8884210	8884350	8882557	8883614	8884733	8884812	9353	10,18,13,8,10,3,5	19,23,29,23,26,8,17	5,4,10,6,10	38,23,28,42,50	289	150	0.00037607	0.0132365	0.215,0.289,0.189,0.153,0.166,0.163,0.132	0.064,0.083,0.156,0.069,0.094	0.094
6078	ENSGALG00000015478	USP45	chr3	+	71471287	71471379	71470209	71470291	71473435	71473492	6078	103,176,155,58,66,77,80	23,15,26,28,24,15,31	99,39,38,88,71	37,43,41,35,42	241	150	3.9154e-05	0.00222107	0.736,0.88,0.788,0.563,0.631,0.762,0.616	0.625,0.361,0.366,0.61,0.513	0.216
11822	ENSGALG00000007537	INCENP	chr5	+	17351950	17352064	17351067	17351158	17353256	17353416	11822	106,170,72,115,106,146,112	56,39,56,23,22,32,59	67,50,37,93,82	37,39,34,55,43	263	150	0.00124048	0.0361656	0.519,0.713,0.423,0.74,0.733,0.722,0.52	0.508,0.422,0.383,0.491,0.521	0.159
13074	ENSGALG00000015119	SS18	chr2	-	104093094	104093199	104090012	104090135	104093914	104094082	13074	619,391,395,449,344,252,459	51,30,65,38,17,20,52	621,461,417,531,495	37,28,21,32,26	254	150	8.54681e-05	0.00411191	0.878,0.885,0.782,0.875,0.923,0.882,0.839	0.908,0.907,0.921,0.907,0.918	-0.046
16103	ENSGALG00000031416	UBN1	chr14	+	13652250	13652340	13651674	13651927	13654606	13656290	16103	9,16,14,0,13,10,3	28,17,24,18,18,41,36	1,0,0,3,8	37,20,15,26,28	239	150	2.48421e-05	0.00152029	0.168,0.371,0.268,0.0,0.312,0.133,0.05	0.017,0.0,0.0,0.068,0.152	0.139
19373	ENSGALG00000003947	HNRNPH3	chr6	+	11283988	11284127	11283350	11283486	11284656	11284844	19373	642,573,416,498,533,695,1194	42,44,38,14,20,17,42	1571,1029,1189,1288,1235	36,51,26,30,43	288	150	7.10064e-05	0.00357957	0.888,0.872,0.851,0.949,0.933,0.955,0.937	0.958,0.913,0.96,0.957,0.937	-0.033
14021	ENSGALG00000011392	MSH4	chr8	+	30166002	30166077	30162991	30163059	30166436	30166501	14021	122,235,269,80,69,115,75	18,5,11,23,23,22,15	105,46,54,69,73	36,47,31,44,39	224	150	9.52416e-12	5.45941e-09	0.819,0.969,0.942,0.7,0.668,0.778,0.77	0.661,0.396,0.538,0.512,0.556	0.274
2073	ENSGALG00000010573	GSTCD	chr4	-	38634493	38634626	38624284	38624400	38659528	38659569	2073	1,0,2,10,5,3,19	25,18,24,19,24,20,19	20,26,60,34,42	36,46,28,61,39	282	150	2.73235e-06	0.000234947	0.021,0.0,0.042,0.219,0.1,0.074,0.347	0.228,0.231,0.533,0.229,0.364	-0.202
21768	ENSGALG00000040001	NA	chr1	+	100340056	100340134	100334213	100334262	100366860	100366909	21768	0,17,0,8,4,4,3	11,24,12,14,6,21,25	0,1,1,7,2	36,22,42,26,30	227	150	0.000154069	0.00650057	0.0,0.319,0.0,0.274,0.306,0.112,0.073	0.0,0.029,0.015,0.151,0.042	0.107
25346	ENSGALG00000003781	SUN1	chr14	+	2557017	2557114	2550742	2550800	2562656	2562851	25346	219,110,63,125,151,129,200	61,42,36,21,36,22,28	159,190,182,151,211	36,11,14,16,16	246	150	4.35884e-06	0.000343299	0.686,0.615,0.516,0.784,0.719,0.781,0.813	0.729,0.913,0.888,0.852,0.889	-0.152
480	ENSGALG00000007769	FOXP1	chr12	-	16470933	16470997	16452893	16453075	16503271	16503337	480	22,107,60,16,15,21,20	432,753,354,432,504,508,416	14,4,1,12,10	359,327,328,445,397	213	150	1.80966e-14	2.34153e-11	0.035,0.091,0.107,0.025,0.021,0.028,0.033	0.027,0.009,0.002,0.019,0.017	0.034
4081	ENSGALG00000033120	SRSF7	chr3	+	16645175	16645220	16642937	16642991	16645803	16645839	4081	130,180,157,72,92,74,86	412,300,211,325,363,263,337	81,67,69,147,113	353,455,356,481,525	194	150	0.000152234	0.00648152	0.196,0.317,0.365,0.146,0.164,0.179,0.165	0.151,0.102,0.13,0.191,0.143	0.075
8779	ENSGALG00000011692	CDCA4	chr5	-	52137033	52137379	52136137	52136893	52139196	52139277	8779	218,147,184,146,119,143,160	384,202,148,225,298,197,310	178,113,67,144,155	350,272,302,271,341	300	150	9.74825e-05	0.00455903	0.221,0.267,0.383,0.245,0.166,0.266,0.205	0.203,0.172,0.1,0.21,0.185	0.076
22661	ENSGALG00000009130	GPCPD1	chr3	-	16875378	16875433	16873201	16873294	16875663	16875796	22661	341,288,347,233,167,188,216	12,0,5,19,13,2,7	263,178,182,287,306	35,63,31,33,33	204	150	0	0	0.954,1.0,0.981,0.9,0.904,0.986,0.958	0.847,0.675,0.812,0.865,0.872	0.141
22476	ENSGALG00000004683	TPD52L2	chr20	-	9549343	9549403	9547785	9547845	9550276	9550425	22476	311,286,165,234,190,154,280	37,39,81,16,15,18,34	395,379,377,390,388	35,22,17,37,26	209	150	0.000122942	0.00547636	0.858,0.84,0.594,0.913,0.901,0.86,0.855	0.89,0.925,0.941,0.883,0.915	-0.079
23154	ENSGALG00000011038	CBX3	chr2	+	32200276	32200419	32196377	32196428	32203812	32203907	23154	350,245,147,150,150,209,258	41,29,9,29,28,29,29	236,112,118,166,122	35,20,29,35,41	292	150	0.00104852	0.0314991	0.814,0.813,0.894,0.727,0.733,0.787,0.82	0.776,0.742,0.676,0.709,0.605	0.097
2870	ENSGALG00000005064	PRPSAP2	chr14	+	5521613	5521730	5519248	5519376	5522322	5522473	2870	605,577,426,244,216,283,390	315,123,66,218,269,158,301	433,175,178,336,256	346,261,302,274,339	266	150	0.000193015	0.00775828	0.52,0.726,0.784,0.387,0.312,0.502,0.422	0.414,0.274,0.249,0.409,0.299	0.193
11637	ENSGALG00000002246	DENND1B	chr8	+	2787381	2787441	2784700	2784781	2789165	2789219	11637	42,79,58,32,26,15,14	398,321,259,291,357,241,347	21,15,17,32,21	345,306,246,346,319	209	150	4.19947e-05	0.00233134	0.07,0.15,0.138,0.073,0.05,0.043,0.028	0.042,0.034,0.047,0.062,0.045	0.033
1625	ENSGALG00000005208	S1PR1	chr8	-	12070098	12070288	12067290	12069894	12070868	12071019	1625	15,7,12,13,24,13,8	141,238,157,132,180,64,265	26,23,35,45,69	342,308,220,292,346	300	150	0.000171885	0.00710876	0.051,0.014,0.037,0.047,0.063,0.092,0.015	0.037,0.036,0.074,0.072,0.091	-0.016
15091	ENSGALG00000049653	KMT2C	chr2	-	6676462	6676528	6674811	6675024	6682957	6683067	15091	137,237,195,162,171,161,115	43,54,53,24,31,23,46	113,118,125,242,147	34,60,42,78,51	215	150	0.00178553	0.0489077	0.69,0.754,0.72,0.825,0.794,0.83,0.636	0.699,0.578,0.675,0.684,0.668	0.089
18797	ENSGALG00000003863	P2RX7	chr15	+	5719225	5719322	5718107	5718180	5720778	5720859	18797	678,358,283,539,460,482,597	15,6,0,9,6,4,12	803,721,552,573,678	34,33,16,20,17	246	150	9.34998e-08	1.41932e-05	0.965,0.973,1.0,0.973,0.979,0.987,0.968	0.935,0.93,0.955,0.946,0.961	0.032
20947	ENSGALG00000009983	NUBPL	chr5	+	34735415	34735455	34722798	34722889	34735542	34735633	20947	123,96,108,44,50,100,65	17,10,4,16,29,21,17	39,35,31,49,56	34,32,62,25,44	189	150	2.41843e-10	8.88023e-08	0.852,0.884,0.955,0.686,0.578,0.791,0.752	0.477,0.465,0.284,0.609,0.503	0.318
15767	ENSGALG00000016017	SLC4A11	chr4	-	88909654	88909717	88909040	88909122	88910345	88910577	15767	0,19,19,2,8,5,4	12,16,11,21,18,19,17	3,2,2,6,5	34,31,29,34,35	212	150	0.000333114	0.0120685	0.0,0.457,0.55,0.063,0.239,0.157,0.143	0.059,0.044,0.047,0.111,0.092	0.159
14532	ENSGALG00000013427	SORBS2	chr4	-	61141857	61141902	61140437	61140624	61143024	61143091	14532	98,117,85,41,49,26,65	17,6,3,13,13,2,26	97,59,71,53,92	34,27,46,9,37	194	150	0.00011679	0.00524531	0.817,0.938,0.956,0.709,0.745,0.91,0.659	0.688,0.628,0.544,0.82,0.658	0.152
17109	ENSGALG00000007016	FAM169B	chr10	-	17088021	17088121	17082553	17082639	17090914	17091048	17109	50,96,107,33,29,20,39	42,66,55,45,18,15,48	32,9,12,22,6	34,20,23,52,44	249	150	3.70462e-06	0.000297816	0.418,0.467,0.54,0.306,0.493,0.445,0.329	0.362,0.213,0.239,0.203,0.076	0.21
14895	ENSGALG00000010925	FAM126A	chr2	-	30898893	30899108	30897951	30897966	30904705	30904865	14895	20,13,9,15,36,21,16	256,263,243,204,258,171,217	59,19,32,21,28	338,255,223,197,173	300	150	0.000190287	0.00768272	0.038,0.024,0.018,0.035,0.065,0.058,0.036	0.08,0.036,0.067,0.051,0.075	-0.023
17725	ENSGALG00000004935	LSM14A	chr11	+	10883838	10883901	10883356	10883533	10884424	10884604	17725	285,427,431,116,156,206,157	219,57,62,181,245,66,239	237,120,86,277,191	336,333,294,391,342	212	150	1.54025e-05	0.00100124	0.479,0.841,0.831,0.312,0.311,0.688,0.317	0.333,0.203,0.171,0.334,0.283	0.275
9480	ENSGALG00000032647	CLASP2	chr2	-	44651608	44651716	44646270	44646377	44652685	44652856	9480	172,296,70,206,196,112,239	284,330,347,202,218,195,265	315,269,303,346,327	333,257,201,438,286	257	150	0.000685416	0.0219107	0.261,0.344,0.105,0.373,0.344,0.251,0.345	0.356,0.379,0.468,0.316,0.4	-0.095
25883	ENSGALG00000008714	ABI2	chr7	-	13603989	13604076	13603487	13603661	13607225	13607384	25883	9,16,3,6,8,2,13	24,35,36,31,29,24,25	40,43,28,17,55	33,38,22,20,38	236	150	1.47771e-13	1.43401e-10	0.192,0.225,0.05,0.11,0.149,0.05,0.248	0.435,0.418,0.447,0.351,0.479	-0.28
13770	ENSGALG00000013086	IKZF1	chr2	+	80710077	80710338	80679375	80679495	80715926	80716094	13770	1770,1070,616,1226,1373,1270,1499	106,212,137,47,53,99,55	927,832,830,981,930	33,13,24,43,53	300	150	1.01431e-06	0.00010032	0.893,0.716,0.692,0.929,0.928,0.865,0.932	0.934,0.97,0.945,0.919,0.898	-0.082
16144	ENSGALG00000005135	SERPINE2	chr9	-	8483043	8483064	8481135	8481363	8483742	8484018	16144	327,660,159,221,242,328,344	0,24,0,21,0,0,6	710,556,553,403,612	33,0,55,0,23	170	150	0.000814544	0.0253787	1.0,0.96,1.0,0.903,1.0,1.0,0.981	0.95,1.0,0.899,1.0,0.959	0.016
8356	ENSGALG00000039533	EFR3A	chr2	+	141295281	141295371	141292409	141292459	141305595	141305672	8356	20,30,17,14,20,9,51	296,231,186,210,241,169,328	57,49,42,47,79	322,264,354,314,367	239	150	1.10574e-06	0.000106544	0.041,0.075,0.054,0.04,0.05,0.032,0.089	0.1,0.104,0.069,0.086,0.119	-0.041
16154	ENSGALG00000035906	YTHDC1	chr4	+	51748481	51748616	51746646	51746750	51750763	51750865	16154	393,515,285,272,369,382,610	34,5,3,10,25,7,16	652,570,593,418,710	32,46,25,28,40	284	150	0.000245013	0.00936357	0.859,0.982,0.98,0.935,0.886,0.966,0.953	0.915,0.867,0.926,0.887,0.904	0.037
6735	ENSGALG00000010504	ADCK1	chr5	+	39601619	39601679	39596452	39596536	39619621	39619825	6735	4,7,3,3,13,6,14	36,21,9,14,12,15,23	4,7,0,1,4	32,25,29,23,29	209	150	0.000114745	0.00516202	0.074,0.193,0.193,0.133,0.437,0.223,0.304	0.082,0.167,0.0,0.03,0.09	0.149
4525	ENSGALG00000003154	TXNDC11	chr14	+	1297895	1298025	1295144	1295242	1301496	1301590	4525	181,288,207,113,110,135,110	10,9,0,13,36,7,17	185,105,126,205,176	32,22,22,17,28	279	150	0.000923911	0.0281441	0.907,0.945,1.0,0.824,0.622,0.912,0.777	0.757,0.72,0.755,0.866,0.772	0.081
16869	ENSGALG00000011099	FAP	chr7	+	21087899	21087972	21086707	21086760	21088632	21088753	16869	326,521,367,162,143,110,281	22,13,11,33,16,6,35	187,104,113,228,93	31,30,37,44,17	222	150	2.72258e-11	1.36996e-08	0.909,0.964,0.958,0.768,0.858,0.925,0.844	0.803,0.701,0.674,0.778,0.787	0.141
8202	ENSGALG00000012222	RAP1GDS1	chr4	+	59752024	59752171	59737862	59737988	59759875	59760004	8202	417,252,307,246,266,187,357	46,25,16,32,36,27,31	477,459,446,540,545	31,22,31,25,50	296	150	0.000125052	0.00555213	0.821,0.836,0.907,0.796,0.789,0.778,0.854	0.886,0.914,0.879,0.916,0.847	-0.063
23788	ENSGALG00000050835	NA	chr4	+	43792598	43792711	43792185	43792285	43795544	43796100	23788	5,6,79,0,0,0,0	60,3,52,28,31,1,30	0,0,0,1,0	31,11,30,31,68	262	150	2.95446e-05	0.00176825	0.046,0.534,0.465,0.0,0.0,0.0,0.0	0.0,0.0,0.0,0.018,0.0	0.146
23358	ENSGALG00000005254	CKLF	chr11	-	11441608	11441690	11440155	11440485	11441936	11442032	23358	0,0,0,1,57,0,0	336,204,89,291,295,103,274	1,1,0,1,0	309,341,318,467,393	231	150	0.000173952	0.00713992	0.0,0.0,0.0,0.002,0.111,0.0,0.0	0.002,0.002,0.0,0.001,0.0	0.015
18246	ENSGALG00000005867	2021-03-08	chr6	-	18507461	18508307	18505371	18505552	18508609	18508689	18246	9,8,20,10,9,6,2	185,109,178,129,88,72,125	6,5,11,7,12	301,157,198,307,180	300	150	0.00165335	0.0461714	0.024,0.035,0.053,0.037,0.049,0.04,0.008	0.01,0.016,0.027,0.011,0.032	0.016
22504	ENSGALG00000015200	DAZAP1	chr28	+	3287158	3287241	3282690	3282739	3290674	3290828	22504	550,497,505,384,416,395,353	48,17,37,30,19,24,26	433,237,195,435,428	30,48,22,41,62	232	150	3.30909e-06	0.000272059	0.881,0.95,0.898,0.892,0.934,0.914,0.898	0.903,0.761,0.851,0.873,0.817	0.069
2371	ENSGALG00000037506	SIPA1L2	chr3	+	39351284	39351416	39345177	39345397	39359126	39359250	2371	136,189,351,47,89,47,109	54,42,23,25,28,12,34	55,38,71,101,78	30,31,32,53,44	281	150	4.96131e-05	0.00268544	0.573,0.706,0.891,0.501,0.629,0.676,0.631	0.495,0.396,0.542,0.504,0.486	0.174
16542	ENSGALG00000009871	RCOR3	chr3	-	22412661	22413279	22409190	22409268	22413554	22413611	16542	130,68,59,44,38,55,87	39,29,56,18,24,33,27	145,106,106,97,138	30,24,22,39,38	300	150	0.000731353	0.0231612	0.625,0.54,0.345,0.55,0.442,0.455,0.617	0.707,0.688,0.707,0.554,0.645	-0.15
2057	ENSGALG00000005670	SLMAP	chr12	+	9231134	9231224	9227653	9227788	9232205	9232516	2057	256,156,145,173,295,193,192	58,45,48,28,28,24,25	282,259,228,318,265	30,23,24,34,30	239	150	0.000201448	0.00802601	0.735,0.685,0.655,0.795,0.869,0.835,0.828	0.855,0.876,0.856,0.854,0.847	-0.086
27528	ENSGALG00000016245	BCOR	chr1	+	113706600	113706654	113703091	113705905	113707093	113707277	27528	6,40,34,4,10,22,11	28,27,30,12,24,16,17	10,2,8,11,9	30,22,20,53,36	203	150	0.000147386	0.00635677	0.137,0.523,0.456,0.198,0.235,0.504,0.323	0.198,0.063,0.228,0.133,0.156	0.184
20999	ENSGALG00000053000	C20orf194	chr4	-	89101208	89101279	89100411	89100462	89102607	89102719	20999	147,227,295,198,152,128,218	0,19,14,4,2,0,7	353,248,423,294,609	3,9,0,2,2	220	150	6.3044e-07	6.71777e-05	1.0,0.891,0.935,0.971,0.981,1.0,0.955	0.988,0.949,1.0,0.99,0.995	-0.023
21302	ENSGALG00000044996	TMEM71	chr2	-	141681879	141682092	141680414	141680584	141682829	141682887	21302	41,103,64,106,34,31,84	13,9,14,0,4,2,5	119,73,105,124,120	3,7,10,0,0	300	150	0.00118136	0.0347026	0.612,0.851,0.696,1.0,0.81,0.886,0.894	0.952,0.839,0.84,1.0,1.0	-0.105
17315	ENSGALG00000010290	VEGFA	chr3	-	30778342	30778474	30775053	30776075	30782297	30782330	17315	77,115,99,84,90,41,51	0,0,0,5,3,0,0	135,102,152,138,200	3,7,0,16,19	281	150	3.01664e-08	5.57606e-06	1.0,1.0,1.0,0.9,0.941,1.0,1.0	0.96,0.886,1.0,0.822,0.849	0.074
17317	ENSGALG00000010290	VEGFA	chr3	-	30779611	30779683	30775053	30776075	30782297	30782330	17317	4,7,11,5,8,1,4	0,0,0,5,3,0,0	18,8,9,12,32	3,7,0,16,19	221	150	0.00073293	0.0231739	1.0,1.0,1.0,0.404,0.644,1.0,1.0	0.803,0.437,1.0,0.337,0.533	0.242
14654	ENSGALG00000005889	CCDC18	chr8	-	14361374	14361538	14360372	14360586	14362162	14362305	14654	34,55,17,54,42,60,51	4,9,3,0,8,3,2	74,52,67,81,65	3,6,0,1,0	300	150	0.000762352	0.0239475	0.81,0.753,0.739,1.0,0.724,0.909,0.927	0.925,0.813,1.0,0.976,1.0	-0.105
15614	ENSGALG00000034354	NA	chr5	-	38537900	38538019	38537212	38537746	38538505	38538596	15614	290,178,131,219,195,114,197	2,3,1,1,2,0,0	243,236,226,232,267	3,5,5,3,7	268	150	0.00134991	0.0389795	0.988,0.971,0.987,0.992,0.982,1.0,1.0	0.978,0.964,0.962,0.977,0.955	0.021
25353	ENSGALG00000003781	SUN1	chr14	+	2566304	2566427	2564521	2564716	2567417	2567501	25353	431,277,193,288,336,230,322	13,18,29,6,4,6,4	275,300,285,275,390	3,5,1,1,5	272	150	2.27414e-08	4.51043e-06	0.948,0.895,0.786,0.964,0.979,0.955,0.978	0.981,0.971,0.994,0.993,0.977	-0.054
24172	ENSGALG00000005468	SYNRG	chr19	-	8768270	8768495	8767148	8767226	8769215	8769518	24172	118,146,98,94,123,101,114	17,16,8,6,10,10,8	83,120,104,185,203	3,4,7,5,4	300	150	3.31413e-06	0.000272059	0.776,0.82,0.86,0.887,0.86,0.835,0.877	0.933,0.938,0.881,0.949,0.962	-0.088
24457	ENSGALG00000026704	GPX8	chrZ	+	16696868	16697130	16696008	16696271	16698465	16699213	24457	29,45,11,25,32,25,50	0,1,3,0,0,0,1	80,54,79,56,65	3,4,7,0,4	300	150	0.000130534	0.00577668	1.0,0.957,0.647,1.0,1.0,1.0,0.962	0.93,0.871,0.849,1.0,0.89	0.03
12159	ENSGALG00000007481	HACD3	chr10	+	18490545	18490652	18489876	18489989	18491604	18491736	12159	405,218,150,272,303,224,327	10,13,9,5,6,2,15	505,246,313,411,380	3,4,3,9,8	256	150	0.000733461	0.0231739	0.96,0.908,0.907,0.97,0.967,0.985,0.927	0.99,0.973,0.984,0.964,0.965	-0.029
19959	ENSGALG00000004355	MCU	chr6	-	11994150	11994220	11989397	11989568	12061233	12061362	19959	102,153,169,80,129,82,92	0,12,7,1,10,4,6	148,115,149,116,199	3,4,2,4,1	219	150	0.000860028	0.0265553	1.0,0.897,0.943,0.982,0.898,0.934,0.913	0.971,0.952,0.981,0.952,0.993	-0.032
11106	ENSGALG00000034396	TMEM50B	chr1	-	106661037	106661150	106660212	106660280	106661865	106662041	11106	1053,431,496,681,780,393,915	5,14,38,0,2,6,5	1088,874,824,882,948	3,3,8,6,9	262	150	8.18518e-05	0.00401458	0.992,0.946,0.882,1.0,0.996,0.974,0.991	0.995,0.994,0.983,0.988,0.984	-0.02
5252	ENSGALG00000008045	SLC9A8	chr20	-	13826543	13826690	13824728	13825532	13827759	13827980	5252	431,598,244,306,323,217,416	7,32,47,0,0,1,0	359,458,447,366,520	3,3,2,1,3	296	150	2.38678e-08	4.66573e-06	0.969,0.904,0.725,1.0,1.0,0.991,1.0	0.984,0.987,0.991,0.995,0.989	-0.048
17242	ENSGALG00000011680	EPHA5	chr4	-	51139367	51139703	51107147	51107272	51146220	51146376	17242	2,2,1,4,5,1,7	1,0,0,1,0,1,0	20,11,9,5,22	3,3,1,1,5	300	150	4.51473e-06	0.000353528	0.5,1.0,1.0,0.667,1.0,0.333,1.0	0.769,0.647,0.818,0.714,0.688	0.059
19118	ENSGALG00000007713	CD300LG	chr18	-	10411365	10411494	10410167	10411105	10411644	10411697	19118	161,272,262,133,104,58,179	3,5,3,3,0,0,3	108,105,123,290,192	3,2,7,12,6	278	150	0.000491832	0.0165192	0.967,0.967,0.979,0.96,1.0,1.0,0.97	0.951,0.966,0.905,0.929,0.945	0.038
17903	ENSGALG00000006165	NA	chr6	+	19308223	19308376	19306441	19306632	19309222	19309296	17903	476,163,230,707,500,123,758	1,6,51,0,3,0,3	1838,1692,1470,2778,1797	3,2,6,2,5	300	150	3.302e-07	4.04471e-05	0.996,0.931,0.693,1.0,0.988,1.0,0.992	0.997,0.998,0.992,0.999,0.994	-0.053
26321	ENSGALG00000004920	TRUB2	chr17	+	5360800	5360937	5360344	5360417	5361620	5362524	26321	360,219,130,250,278,220,289	5,21,11,1,5,3,0	298,277,287,335,377	3,2,5,1,0	286	150	3.72715e-06	0.000298743	0.974,0.845,0.861,0.992,0.967,0.975,1.0	0.981,0.986,0.968,0.994,1.0	-0.041
5661	ENSGALG00000009655	AADAT	chr4	+	25221783	25221952	25220325	25221031	25222977	25223110	5661	3,31,25,13,15,1,3	0,0,1,2,0,0,0	24,17,10,17,62	3,2,2,2,6	300	150	7.73138e-07	7.90718e-05	1.0,1.0,0.926,0.765,1.0,1.0,1.0	0.8,0.81,0.714,0.81,0.838	0.161
14490	ENSGALG00000046150	DIP2A	chr7	-	6956447	6956649	6955814	6955924	6957763	6957878	14490	147,111,54,120,154,127,183	8,32,26,1,0,4,4	190,237,197,200,174	3,2,2,1,1	300	150	1.87823e-08	3.80859e-06	0.902,0.634,0.509,0.984,1.0,0.941,0.958	0.969,0.983,0.98,0.99,0.989	-0.135
17245	ENSGALG00000011680	EPHA5	chr4	-	51146220	51146376	51139367	51139703	51211982	51212646	17245	2,1,3,1,7,4,7	0,0,0,0,0,0,0	25,13,23,15,33	3,2,1,3,1	300	150	0.000182001	0.00739212	1.0,1.0,1.0,1.0,1.0,1.0,1.0	0.806,0.765,0.92,0.714,0.943	0.17
24545	ENSGALG00000009503	RAB3GAP2	chr3	+	18853752	18853817	18846741	18846878	18856485	18856609	24545	53,36,22,18,54,46,53	6,1,4,0,0,2,9	119,84,68,73,66	3,2,0,2,0	214	150	0.000136008	0.00598962	0.861,0.962,0.794,1.0,1.0,0.942,0.805	0.965,0.967,1.0,0.962,1.0	-0.07
2552	ENSGALG00000035239	GLCCI1	chr2	+	24939508	24939629	24933553	24933764	24940720	24941118	2552	289,188,189,214,216,239,188	2,0,0,0,5,7,2	254,273,142,158,203	3,16,3,6,6	270	150	1.35691e-05	0.000895059	0.988,1.0,1.0,1.0,0.96,0.95,0.981	0.979,0.905,0.963,0.936,0.949	0.036
16926	ENSGALG00000031718	CSNK2A2	chr11	+	424360	424471	423136	423220	424686	424788	16926	409,459,374,242,324,258,233	8,1,5,0,8,9,7	209,140,146,313,178	3,16,2,11,11	260	150	5.11837e-05	0.00274855	0.967,0.996,0.977,1.0,0.959,0.943,0.951	0.976,0.835,0.977,0.943,0.903	0.044
21100	ENSGALG00000012076	TIFA	chr4	+	57171882	57171988	57171232	57171594	57175640	57177054	21100	239,139,229,165,94,55,183	2,2,10,1,3,1,8	106,31,96,106,119	3,16,0,31,1	255	150	0.00105256	0.0315327	0.986,0.976,0.931,0.99,0.949,0.97,0.931	0.954,0.533,1.0,0.668,0.986	0.134
26821	ENSGALG00000005229	DPH5	chr8	+	12134548	12134588	12132581	12132702	12135631	12135735	26821	156,172,201,128,132,93,148	0,1,0,3,2,0,9	119,87,95,143,121	3,13,6,0,0	189	150	0.00176823	0.0487491	1.0,0.993,1.0,0.971,0.981,1.0,0.929	0.969,0.842,0.926,1.0,1.0	0.035
14919	ENSGALG00000017126	ZDHHC20	chr1	+	179911269	179911390	179910425	179910458	179917709	179917842	14919	283,156,265,213,197,166,204	2,3,4,1,8,1,1	170,137,123,241,157	3,12,6,2,6	270	150	0.000451029	0.0153762	0.987,0.967,0.974,0.992,0.932,0.989,0.991	0.969,0.864,0.919,0.985,0.936	0.041
17790	ENSGALG00000043672	STAB1	chr12	+	1054319	1054431	1053846	1053977	1054656	1054734	17790	1289,1471,1143,1073,688,340,1089	2,0,0,1,4,3,2	804,688,661,1324,912	3,11,15,12,10	261	150	0.000639892	0.0206498	0.997,1.0,1.0,0.998,0.99,0.985,0.997	0.994,0.973,0.962,0.984,0.981	0.016
11571	ENSGALG00000004334	MYLK3	chr11	+	7810180	7810274	7808681	7808787	7810596	7810706	11571	67,132,120,20,35,28,51	0,2,0,2,2,0,7	61,39,63,30,58	3,10,5,2,2	243	150	0.00041562	0.0143516	1.0,0.976,1.0,0.861,0.915,1.0,0.818	0.926,0.707,0.886,0.903,0.947	0.065
1740	ENSGALG00000030968	NA	chr3	+	65820776	65820834	65817335	65817388	65821115	65821231	1740	64,29,73,35,22,23,29	0,0,0,0,7,1,5	37,6,17,35,17	3,10,3,3,9	207	150	3.5677e-05	0.00204518	1.0,1.0,1.0,1.0,0.695,0.943,0.808	0.899,0.303,0.804,0.894,0.578	0.225
4474	ENSGALG00000015331	GNE	chrZ	-	52162390	52162543	52161749	52161962	52163741	52164193	4474	190,302,153,176,185,135,192	7,16,8,8,6,8,2	303,307,396,380,435	3,1,9,1,16	300	150	9.82341e-05	0.00457842	0.931,0.904,0.905,0.917,0.939,0.894,0.98	0.981,0.994,0.957,0.995,0.931	-0.047
15278	ENSGALG00000020316	IL13RA2	chr4	-	2836286	2836444	2835584	2835729	2837537	2837722	15278	43,43,46,74,94,15,79	1,0,0,1,3,0,0	75,66,105,224,163	3,1,5,3,7	300	150	0.000293533	0.0108515	0.956,1.0,1.0,0.974,0.94,1.0,1.0	0.926,0.971,0.913,0.974,0.921	0.04
28644	ENSGALG00000014496	PROM1	chr4	+	76561489	76561513	76560691	76560807	76561866	76561935	28644	37,27,37,12,4,8,13	0,2,1,4,1,0,4	18,12,6,11,11	3,1,4,8,7	173	150	0.000118782	0.00532599	1.0,0.921,0.97,0.722,0.776,1.0,0.738	0.839,0.912,0.565,0.544,0.577	0.188
2052	ENSGALG00000005670	SLMAP	chr12	+	9209553	9209610	9199860	9199911	9213136	9213196	2052	5,5,25,9,1,5,0	0,0,0,0,0,0,2	0,1,3,4,0	3,1,3,0,4	206	150	1.82814e-08	3.73489e-06	1.0,1.0,1.0,1.0,1.0,1.0,0.0	0.0,0.421,0.421,1.0,0.0	0.489
23890	ENSGALG00000040796	AOPEP	chrZ	+	41586682	41586743	41578091	41578135	41600354	41600417	23890	20,39,12,24,5,16,22	0,1,0,1,0,0,4	48,19,55,22,35	3,1,11,0,6	210	150	1.50352e-05	0.000982061	1.0,0.965,1.0,0.945,1.0,1.0,0.797	0.92,0.931,0.781,1.0,0.806	0.071
3402	ENSGALG00000008282	ATG4A	chr4	-	14109975	14110077	14109047	14109120	14111649	14111748	3402	197,129,89,122,157,121,174	9,12,6,0,0,1,1	190,214,159,158,249	3,1,1,1,3	251	150	0.000467792	0.0158095	0.929,0.865,0.899,1.0,1.0,0.986,0.99	0.974,0.992,0.99,0.99,0.98	-0.032
10864	ENSGALG00000005695	CHEK2	chr15	-	7976082	7976191	7975126	7975180	7977158	7977249	10864	148,98,51,133,102,79,109	7,13,20,2,1,6,2	91,81,74,126,134	3,1,1,0,2	258	150	5.50209e-07	5.97758e-05	0.925,0.814,0.597,0.975,0.983,0.884,0.969	0.946,0.979,0.977,1.0,0.975	-0.097
13518	ENSGALG00000008010	PTPN1	chr20	-	13541875	13542037	13541042	13541278	13542716	13542926	13518	353,253,292,295,322,231,288	2,18,12,2,5,2,0	426,435,312,532,441	3,1,0,10,2	300	150	0.000350033	0.0125476	0.989,0.875,0.924,0.987,0.97,0.983,1.0	0.986,0.995,1.0,0.964,0.991	-0.026
8683	ENSGALG00000030363	IFNAR1	chr1	+	106623738	106623941	106622850	106622965	106625093	106625248	8683	1729,1445,1500,821,653,490,1190	13,33,18,1,3,4,3	999,785,667,922,897	3,1,0,1,3	300	150	0.000409326	0.0142046	0.985,0.956,0.977,0.998,0.991,0.984,0.995	0.994,0.997,1.0,0.998,0.993	-0.013
10563	ENSGALG00000012150	TAB1	chr1	-	50666828	50666915	50665601	50665715	50667544	50667698	10563	57,41,13,45,38,34,31	5,16,8,1,2,2,0	34,55,38,30,52	3,1,0,0,2	236	150	7.98093e-05	0.00393967	0.879,0.62,0.508,0.966,0.924,0.915,1.0	0.878,0.972,1.0,1.0,0.943	-0.128
14657	ENSGALG00000005889	CCDC18	chr8	-	14365762	14365840	14364201	14364318	14366367	14366502	14657	34,21,28,23,41,29,43	1,0,0,0,0,0,0	59,41,34,57,53	3,0,6,4,0	227	150	0.000422113	0.0145002	0.957,1.0,1.0,1.0,1.0,1.0,1.0	0.929,1.0,0.789,0.904,1.0	0.069
11470	ENSGALG00000007546	NA	chr4	-	11364842	11364970	11361255	11361415	11365948	11366116	11470	626,713,661,331,427,585,383	1,28,35,1,2,1,0	738,572,459,723,554	3,0,4,5,3	277	150	7.24151e-07	7.51017e-05	0.997,0.932,0.911,0.994,0.991,0.997,1.0	0.993,1.0,0.984,0.987,0.99	-0.016
4164	ENSGALG00000009233	LIN9	chr3	+	17168578	17168683	17164805	17164900	17169942	17170076	4164	189,109,98,139,121,97,152	3,10,9,0,6,0,11	129,119,104,146,113	3,0,3,2,0	254	150	6.15327e-05	0.00319078	0.974,0.866,0.865,1.0,0.923,1.0,0.891	0.962,1.0,0.953,0.977,1.0	-0.047
4165	ENSGALG00000009233	LIN9	chr3	+	17168578	17168693	17164805	17164900	17169942	17170076	4165	84,47,42,69,73,48,85	3,10,9,0,6,0,11	62,53,47,61,55	3,0,3,2,0	264	150	0.000354191	0.0126799	0.941,0.728,0.726,1.0,0.874,1.0,0.814	0.922,1.0,0.899,0.945,1.0	-0.084
448	ENSGALG00000008860	LONRF3	chr4	-	16702715	16702871	16701192	16701436	16704879	16705002	448	163,88,11,129,164,60,125	8,33,19,0,1,10,0	180,226,145,146,224	3,0,2,2,5	300	150	4.09608e-05	0.00228539	0.911,0.571,0.224,1.0,0.988,0.75,1.0	0.968,1.0,0.973,0.973,0.957	-0.196
19904	ENSGALG00000010098	SLC6A9	chr8	-	20738341	20738498	20738098	20738230	20745038	20745165	19904	55,51,33,38,30,63,34	8,5,6,5,1,3,0	47,44,19,27,60	3,0,2,0,2	300	150	0.00168831	0.0469549	0.775,0.836,0.733,0.792,0.938,0.913,1.0	0.887,1.0,0.826,1.0,0.938	-0.075
14697	ENSGALG00000043971	NA	chr13	-	615937	616120	613316	613638	617682	618422	14697	137,215,154,101,156,104,94	2,8,10,4,8,9,4	168,114,128,197,155	3,0,1,6,2	300	150	6.27524e-05	0.00322937	0.972,0.931,0.885,0.927,0.907,0.852,0.922	0.966,1.0,0.985,0.943,0.975	-0.06
321	ENSGALG00000041962	POMT2	chr5	-	39383780	39383889	39381947	39382107	39384729	39384838	321	24,60,35,37,38,24,36	4,13,11,2,0,6,2	46,31,26,33,49	3,0,1,3,0	258	150	5.45002e-05	0.00289831	0.777,0.729,0.649,0.915,1.0,0.699,0.913	0.899,1.0,0.938,0.865,1.0	-0.129
10110	ENSGALG00000041505	PRRC2B	chr17	+	6505812	6506001	6505042	6505125	6506772	6506859	10110	49,38,59,51,50,58,56	5,23,19,2,2,4,1	46,76,45,78,75	3,0,0,4,2	300	150	3.13794e-05	0.00184554	0.831,0.452,0.608,0.927,0.926,0.879,0.966	0.885,1.0,1.0,0.907,0.949	-0.15
10111	ENSGALG00000041505	PRRC2B	chr17	+	6506140	6506335	6505042	6505125	6506772	6506859	10111	112,190,137,83,101,126,84	5,23,19,2,2,4,1	88,115,111,179,133	3,0,0,4,2	300	150	3.97109e-07	4.631e-05	0.918,0.805,0.783,0.954,0.962,0.94,0.977	0.936,1.0,1.0,0.957,0.971	-0.067
19230	ENSGALG00000006318	IL21R	chr14	+	7713568	7713643	7710462	7710645	7715780	7715886	19230	661,670,362,352,453,561,600	3,15,18,5,0,12,5	367,412,224,279,233	3,0,0,2,1	224	150	0.000289081	0.0107161	0.993,0.968,0.931,0.979,1.0,0.969,0.988	0.988,1.0,1.0,0.989,0.994	-0.019
15393	ENSGALG00000016332	MCPH1	chr3	-	88669606	88669747	88667925	88668018	88670015	88670136	15393	169,124,84,150,146,118,130	6,7,9,1,3,1,5	194,128,90,205,145	3,0,0,2,0	290	150	3.10952e-06	0.000259975	0.936,0.902,0.828,0.987,0.962,0.984,0.931	0.971,1.0,1.0,0.981,1.0	-0.058
16438	ENSGALG00000054380	NA	chr15	+	12288121	12288257	12277202	12277365	12288632	12288824	16438	8,9,4,2,2,1,11	0,0,0,0,0,0,2	3,2,6,5,16	3,0,0,1,4	285	150	0.00177077	0.0487491	1.0,1.0,1.0,1.0,1.0,1.0,0.743	0.345,1.0,1.0,0.725,0.678	0.214
2747	ENSGALG00000027363	C1orf159	chr21	-	2655191	2655326	2654060	2654086	2655672	2655735	2747	39,50,36,27,22,22,43	3,4,6,1,2,0,1	56,72,40,47,61	3,0,0,1,0	284	150	0.000122691	0.00547414	0.873,0.868,0.76,0.934,0.853,1.0,0.958	0.908,1.0,1.0,0.961,1.0	-0.082
25445	ENSGALG00000000787	DHX38	chr11	-	19711214	19711325	19710702	19710819	19711508	19711649	25445	176,239,230,152,192,233,195	5,8,18,6,1,6,6	205,192,156,290,195	3,0,0,1,0	260	150	2.24068e-09	6.08837e-07	0.953,0.945,0.881,0.936,0.991,0.957,0.949	0.975,1.0,1.0,0.994,1.0	-0.049
17457	ENSGALG00000007393	SUDS3	chr15	-	10084964	10085049	10079886	10081690	10088620	10088726	17457	221,174,83,195,284,138,223	18,10,10,0,2,2,7	274,231,189,263,287	3,0,0,0,2	234	150	1.20988e-09	3.69379e-07	0.887,0.918,0.842,1.0,0.989,0.978,0.953	0.983,1.0,1.0,1.0,0.989	-0.056
26042	ENSGALG00000006343	ACTA2	chr6	-	20117707	20117780	20088362	20088439	20118582	20118651	26042	19,45,11,30,8,3,17	0,0,0,0,0,0,4	27,18,25,43,47	3,0,0,0,10	222	150	0.000168507	0.00699034	1.0,1.0,1.0,1.0,1.0,1.0,0.742	0.859,1.0,1.0,1.0,0.761	0.039
13031	ENSGALG00000043765	NA	chr14	+	7863496	7863727	7861640	7861733	7864373	7864576	13031	86,68,52,32,59,58,60	4,1,5,0,2,0,6	108,83,71,66,80	3,0,0,0,0	300	150	0.000151896	0.00648152	0.915,0.971,0.839,1.0,0.937,1.0,0.833	0.947,1.0,1.0,1.0,1.0	-0.062
1955	ENSGALG00000039177	NA	chr4	-	69047971	69048045	69047551	69047640	69048815	69048940	1955	27,81,55,7,6,20,16	225,127,96,158,186,141,233	22,4,9,8,12	293,240,222,316,255	223	150	8.55068e-11	3.57445e-08	0.075,0.3,0.278,0.029,0.021,0.087,0.044	0.048,0.011,0.027,0.017,0.031	0.092
2215	ENSGALG00000013990	RPS12	chr3	-	56862199	56862251	56861633	56861750	56862389	56862421	2215	2201,1259,848,1491,1715,1314,2349	229,86,78,85,121,102,197	4141,2696,2912,2530,2928	293,185,120,144,165	201	150	0.000138302	0.0060417	0.878,0.916,0.89,0.929,0.914,0.906,0.899	0.913,0.916,0.948,0.929,0.93	-0.023
28136	ENSGALG00000016456	LPIN1	chr3	+	97457472	97457520	97456953	97457030	97459074	97459219	28136	11,87,37,8,3,4,6	61,118,88,28,23,38,50	3,8,3,3,0	29,40,23,30,41	197	150	7.0339e-05	0.00355251	0.121,0.36,0.243,0.179,0.09,0.074,0.084	0.073,0.132,0.09,0.071,0.0	0.091
23468	ENSGALG00000004719	SPTAN1	chr17	+	5534738	5534798	5533352	5533501	5536011	5536210	23468	39,27,7,17,32,16,23	285,180,98,221,278,141,229	9,11,8,17,23	288,239,232,279,301	209	150	2.83991e-07	3.60589e-05	0.089,0.097,0.049,0.052,0.076,0.075,0.067	0.022,0.032,0.024,0.042,0.052	0.038
2532	ENSGALG00000012929	DNM1L	chr1	-	58934987	58935026	58933754	58933801	58939394	58939542	2532	47,36,45,5,11,9,10	348,196,150,204,265,191,242	8,5,4,17,8	287,250,228,307,267	188	150	2.97909e-10	1.0651e-07	0.097,0.128,0.193,0.019,0.032,0.036,0.032	0.022,0.016,0.014,0.042,0.023	0.053
1552	ENSGALG00000010246	OSBPL8	chr1	-	38166584	38166621	38161741	38161879	38171675	38171779	1552	51,23,52,33,30,35,46	239,286,203,164,245,170,287	11,18,16,28,44	287,149,187,172,256	186	150	0.0010231	0.0308543	0.147,0.061,0.171,0.14,0.09,0.142,0.114	0.03,0.089,0.065,0.116,0.122	0.039
4914	ENSGALG00000016217	NA	chr1	-	112202728	112202794	112201358	112201452	112204939	112204974	4914	45,151,150,14,7,20,11	167,182,137,152,165,129,227	24,7,4,25,13	284,252,236,254,305	215	150	5.65403e-09	1.38407e-06	0.158,0.367,0.433,0.06,0.029,0.098,0.033	0.056,0.019,0.012,0.064,0.029	0.132
3727	ENSGALG00000047461	NA	chr2	-	113367444	113367489	113365845	113365914	113368349	113368499	3727	24,81,44,18,15,15,15	126,169,54,109,104,68,198	32,23,14,16,22	272,264,245,181,337	194	150	1.73866e-08	3.6252e-06	0.128,0.27,0.387,0.113,0.1,0.146,0.055	0.083,0.063,0.042,0.064,0.048	0.111
22560	ENSGALG00000032599	ZNF384	chr1	-	77761966	77762149	77761077	77761156	77762802	77763027	22560	51,50,39,31,30,38,27	27,14,25,27,16,24,14	24,28,32,19,33	27,23,29,28,32	300	150	0.00111707	0.0331365	0.486,0.641,0.438,0.365,0.484,0.442,0.491	0.308,0.378,0.356,0.253,0.34	0.151
16902	ENSGALG00000012585	UBQLN1	chrZ	-	40002852	40003011	40001947	40002191	40003832	40004095	16902	505,457,279,299,380,274,433	17,2,0,15,4,4,7	420,478,632,491,625	27,21,55,14,22	300	150	1.82074e-10	7.27545e-08	0.937,0.991,1.0,0.909,0.979,0.972,0.969	0.886,0.919,0.852,0.946,0.934	0.058
19043	ENSGALG00000038338	GLYR1	chr14	+	14748761	14749004	14748017	14748156	14751962	14752049	19043	603,552,328,534,555,436,515	41,83,57,10,18,33,20	663,571,548,797,607	27,12,6,18,30	300	150	4.51952e-08	7.82193e-06	0.88,0.769,0.742,0.964,0.939,0.869,0.928	0.925,0.96,0.979,0.957,0.91	-0.076
27752	ENSGALG00000037723	NA	chr10	+	8048821	8048887	8044919	8045065	8049005	8049376	27752	194,305,197,107,88,106,89	220,53,92,138,125,88,194	91,71,60,96,90	266,213,162,210,255	215	150	2.95266e-07	3.71434e-05	0.381,0.801,0.599,0.351,0.329,0.457,0.242	0.193,0.189,0.205,0.242,0.198	0.246
1436	ENSGALG00000003454	ZNF207	chr18	+	6737121	6737169	6736537	6736613	6738443	6738514	1436	469,552,592,261,166,280,206	202,116,13,218,243,70,262	225,123,100,253,217	265,383,393,271,419	197	150	3.79582e-08	6.6974e-06	0.639,0.784,0.972,0.477,0.342,0.753,0.374	0.393,0.196,0.162,0.415,0.283	0.33
23150	ENSGALG00000011038	CBX3	chr2	+	32196377	32196428	32195036	32195131	32200276	32200419	23150	359,239,144,155,155,216,258	199,145,52,130,239,171,295	242,112,116,165,119	260,269,247,209,256	200	150	3.62555e-06	0.000293195	0.575,0.553,0.675,0.472,0.327,0.486,0.396	0.411,0.238,0.26,0.372,0.259	0.19
6907	ENSGALG00000010311	NAV3	chr1	+	38873187	38873256	38859546	38859721	38875910	38876050	6907	58,44,92,54,41,43,76	16,3,4,17,14,10,12	46,58,79,93,88	26,31,45,24,27	218	150	0.000129136	0.00572413	0.714,0.91,0.941,0.686,0.668,0.747,0.813	0.549,0.563,0.547,0.727,0.692	0.167
6332	ENSGALG00000011504	TMPO	chr1	+	46685810	46685930	46681134	46681235	46686034	46686130	6332	1500,1167,790,803,915,895,1029	8,8,0,19,18,5,25	618,484,417,746,598	26,15,17,21,26	269	150	7.42073e-13	5.93047e-10	0.991,0.988,1.0,0.959,0.966,0.99,0.958	0.93,0.947,0.932,0.952,0.928	0.041
4911	ENSGALG00000016217	NA	chr1	-	112191952	112192087	112191357	112191513	112192644	112192864	4911	252,94,69,229,188,187,194	51,55,73,13,10,33,13	302,270,264,272,312	26,15,12,25,27	284	150	0.00152251	0.0430934	0.723,0.474,0.333,0.903,0.909,0.75,0.887	0.86,0.905,0.921,0.852,0.859	-0.168
26639	ENSGALG00000013747	TAGAP	chr3	+	52305513	52305597	52304988	52305096	52305702	52305756	26639	898,308,284,518,496,279,648	65,59,49,32,36,12,29	759,693,573,730,721	26,14,16,23,22	233	150	1.23013e-13	1.23796e-10	0.899,0.771,0.789,0.912,0.899,0.937,0.935	0.949,0.97,0.958,0.953,0.955	-0.08
22938	ENSGALG00000012056	GRAP2	chr1	-	50337617	50337760	50313167	50313270	50339117	50339191	22938	128,173,131,38,80,112,51	357,487,345,296,352,373,476	34,12,6,23,17	255,189,169,171,202	292	150	4.44089e-16	8.04453e-13	0.156,0.154,0.163,0.062,0.105,0.134,0.052	0.064,0.032,0.018,0.065,0.041	0.074
13682	ENSGALG00000013943	NA	chr4	-	65747429	65747498	65745092	65745202	65747777	65747908	13682	8,23,32,4,6,4,15	228,240,165,183,192,152,178	10,11,5,10,11	251,249,188,290,294	218	150	0.00109727	0.032656	0.024,0.062,0.118,0.015,0.021,0.018,0.055	0.027,0.03,0.018,0.023,0.025	0.02
10832	ENSGALG00000037989	IL10RB	chr1	+	106600025	106600098	106598459	106598626	106600436	106600587	10832	49,81,100,33,31,25,28	379,215,173,186,189,94,209	29,28,23,26,45	250,272,261,294,339	222	150	1.75211e-08	3.6252e-06	0.08,0.203,0.281,0.107,0.1,0.152,0.083	0.073,0.065,0.056,0.056,0.082	0.077
10868	ENSGALG00000009748	ASNS	chr2	-	24675028	24675053	24674675	24674943	24676086	24676102	10868	42,22,9,8,14,6,14	289,230,167,260,204,196,277	7,6,4,12,10	250,189,210,259,219	174	150	9.78545e-05	0.00456856	0.111,0.076,0.044,0.026,0.056,0.026,0.042	0.024,0.027,0.016,0.038,0.038	0.026
11884	ENSGALG00000008325	CKAP5	chr5	+	23658322	23658433	23657447	23657536	23658737	23658863	11884	11,5,4,21,10,4,12	324,210,194,187,212,195,234	19,30,19,27,23	250,151,179,287,209	260	150	3.75031e-09	9.89352e-07	0.019,0.014,0.012,0.061,0.026,0.012,0.029	0.042,0.103,0.058,0.051,0.06	-0.038
15803	ENSGALG00000029514	MAPK8IP3	chr14	+	14724642	14724681	14723252	14723366	14728220	14728400	15803	6,11,8,9,9,6,5	39,96,62,48,38,51,58	19,18,16,10,14	25,48,60,32,41	188	150	2.74322e-06	0.000235057	0.109,0.084,0.093,0.13,0.159,0.086,0.064	0.377,0.23,0.175,0.2,0.214	-0.136
8055	ENSGALG00000010997	DFNA5	chr2	-	31629663	31629735	31627856	31628087	31631470	31631552	8055	5,1,0,2,1,4,4	30,18,15,13,8,13,33	0,0,0,0,3	25,16,27,23,26	221	150	0.00041808	0.0143798	0.102,0.036,0.0,0.095,0.078,0.173,0.076	0.0,0.0,0.0,0.0,0.073	0.065
12135	ENSGALG00000006542	ESYT2	chr2	-	9562784	9562847	9560751	9560826	9569470	9569566	12135	102,80,66,92,86,137,83	184,143,102,119,125,132,199	99,46,51,111,71	249,183,240,233,244	212	150	1.01218e-08	2.31117e-06	0.282,0.284,0.314,0.354,0.327,0.423,0.228	0.22,0.151,0.131,0.252,0.171	0.131
7404	ENSGALG00000005569	USP47	chr5	-	8459043	8459103	8455903	8456107	8474845	8474922	7404	21,64,51,9,4,12,6	226,205,165,131,160,168,206	16,16,4,12,10	246,165,172,145,202	209	150	0.000292341	0.0108222	0.063,0.183,0.182,0.047,0.018,0.049,0.02	0.045,0.065,0.016,0.056,0.034	0.037
23490	ENSGALG00000039538	CLDND1	chr1	-	84303196	84303490	84302414	84302522	84309200	84309376	23490	431,301,165,255,316,289,413	6,5,0,0,3,2,1	437,454,346,440,424	24,8,5,5,6	300	150	3.21917e-06	0.000267497	0.973,0.968,1.0,1.0,0.981,0.986,0.995	0.901,0.966,0.972,0.978,0.972	0.028
17735	ENSGALG00000002139	CSDE1	chr26	-	3923610	3923703	3922981	3923079	3924073	3924183	17735	1325,1192,722,892,1052,1136,1389	78,163,275,26,26,43,69	1829,1292,1211,1738,1412	24,7,7,30,28	242	150	0	0	0.913,0.819,0.619,0.955,0.962,0.942,0.926	0.979,0.991,0.991,0.973,0.969	-0.104
22656	ENSGALG00000035068	DNAJC13	chr2	+	42216794	42216809	42215394	42215538	42217462	42217545	22656	221,153,120,157,177,108,193	70,68,56,38,43,46,42	191,147,136,344,206	24,38,24,47,14	164	150	1.96874e-08	3.96257e-06	0.743,0.673,0.662,0.791,0.79,0.682,0.808	0.879,0.78,0.838,0.87,0.931	-0.124
24041	ENSGALG00000033678	EHMT1	chr17	+	2414564	2414753	2413569	2413706	2415409	2415490	24041	293,367,241,255,272,233,255	35,69,60,14,12,23,16	325,318,273,359,369	24,18,13,20,26	300	150	0.000756766	0.0237996	0.807,0.727,0.668,0.901,0.919,0.835,0.889	0.871,0.898,0.913,0.9,0.876	-0.071
27024	ENSGALG00000008582	ADAM23	chr7	-	12457695	12457786	12450451	12450500	12465272	12465384	27024	5,8,6,6,13,9,25	74,26,14,21,56,42,23	26,22,60,49,39	24,11,34,28,24	240	150	8.32667e-15	1.25696e-11	0.041,0.161,0.211,0.152,0.127,0.118,0.405	0.404,0.556,0.524,0.522,0.504	-0.328
5283	ENSGALG00000039264	SLA	chr2	-	141839423	141839523	141836199	141836286	141844274	141844380	5283	1730,701,912,599,833,980,1632	55,43,83,19,16,28,22	1379,1025,940,1399,1600	23,9,8,17,14	249	150	0	0	0.95,0.908,0.869,0.95,0.969,0.955,0.978	0.973,0.986,0.986,0.98,0.986	-0.042
11897	ENSGALG00000011000	TARBP1	chr3	+	38537017	38537193	38536666	38536725	38539635	38539733	11897	54,98,98,64,36,54,37	29,6,0,20,29,23,17	43,34,34,73,64	23,25,47,49,40	300	150	0.000301981	0.0110735	0.482,0.891,1.0,0.615,0.383,0.54,0.521	0.483,0.405,0.266,0.427,0.444	0.228
13816	ENSGALG00000002606	CLSTN1	chr21	-	3518630	3518660	3517031	3517227	3523876	3523999	13816	17,12,7,13,13,6,12	33,47,44,26,17,28,10	28,20,23,33,27	23,25,22,28,35	179	150	0.000199713	0.00796856	0.302,0.176,0.118,0.295,0.391,0.152,0.501	0.505,0.401,0.467,0.497,0.393	-0.176
3008	ENSGALG00000007170	SNRPA1	chr10	-	18061069	18061149	18060008	18060084	18061677	18061780	3008	821,536,436,609,546,421,668	20,11,12,16,14,8,15	516,285,306,472,424	23,25,16,16,26	229	150	1.81966e-07	2.44772e-05	0.964,0.97,0.96,0.961,0.962,0.972,0.967	0.936,0.882,0.926,0.951,0.914	0.043
14274	ENSGALG00000006599	ZMYND11	chr2	+	9953229	9953391	9937534	9937694	9961771	9961849	14274	262,179,131,187,209,142,234	34,29,37,17,23,17,20	420,347,380,346,379	23,22,32,15,25	300	150	1.22534e-06	0.000116416	0.794,0.755,0.639,0.846,0.82,0.807,0.854	0.901,0.887,0.856,0.92,0.883	-0.102
14067	ENSGALG00000012421	ARHGAP15	chr7	+	32868504	32868603	32767370	32767460	32870498	32870625	14067	2305,1758,1262,1530,1660,1856,1994	34,50,29,19,6,13,18	2218,1719,1556,2236,1372	23,15,8,13,17	248	150	0.00077867	0.0244037	0.976,0.955,0.963,0.98,0.994,0.989,0.985	0.983,0.986,0.992,0.99,0.98	-0.009
17322	ENSGALG00000010290	VEGFA	chr3	-	30781983	30782130	30779611	30779683	30782297	30782330	17322	20,5,6,18,16,7,14	4,2,6,6,6,1,5	7,12,4,6,33	23,12,10,11,31	296	150	6.16037e-06	0.000457348	0.717,0.559,0.336,0.603,0.575,0.78,0.587	0.134,0.336,0.169,0.217,0.35	0.353
11579	ENSGALG00000029709	INPP4A	chr1	-	133520408	133520426	133517676	133517860	133522567	133522676	11579	73,109,39,71,78,55,85	214,301,266,157,170,176,223	125,68,87,128,99	229,187,202,203,217	167	150	0.00164076	0.0459616	0.235,0.245,0.116,0.289,0.292,0.219,0.255	0.329,0.246,0.279,0.362,0.291	-0.066
4694	ENSGALG00000002315	NA	chr9	-	2838879	2838994	2838431	2838480	2840099	2840240	4694	19,6,2,13,28,6,10	283,199,153,165,173,134,208	31,29,21,13,51	226,188,126,229,274	264	150	1.3621e-07	1.88832e-05	0.037,0.017,0.007,0.043,0.084,0.025,0.027	0.072,0.081,0.087,0.031,0.096	-0.039
9436	ENSGALG00000008146	MORF4L2	chr10	-	20099659	20099722	20094438	20094464	20102205	20102286	9436	566,362,405,292,323,383,367	166,77,16,137,112,91,140	537,322,334,466,450	226,177,224,177,213	212	150	9.63224e-06	0.000665973	0.707,0.769,0.947,0.601,0.671,0.749,0.65	0.627,0.563,0.513,0.651,0.599	0.137
10964	ENSGALG00000008318	SLK	chr6	+	25073961	25074054	25072138	25072318	25077515	25077645	10964	2,31,28,5,4,3,4	190,215,165,127,164,164,167	2,0,0,7,3	225,156,146,325,171	242	150	6.16497e-10	2.04286e-07	0.006,0.082,0.095,0.024,0.015,0.011,0.015	0.005,0.0,0.0,0.013,0.011	0.03
24091	ENSGALG00000042148	FKBP5	chr26	-	92312	92471	87624	87753	94165	94211	24091	13,0,3,4,0,0,2	598,657,527,141,105,75,310	12,5,0,5,13	224,216,112,42,158	300	150	0.00177547	0.0487798	0.011,0.0,0.003,0.014,0.0,0.0,0.003	0.026,0.011,0.0,0.056,0.04	-0.022
12370	ENSGALG00000007331	SVIL	chr2	-	14730757	14731636	14729523	14729558	14737907	14738592	12370	8,1,5,22,7,11,5	301,233,372,168,92,110,239	20,23,7,15,12	222,171,157,220,165	300	150	5.65789e-05	0.00299097	0.013,0.002,0.007,0.061,0.037,0.048,0.01	0.043,0.063,0.022,0.033,0.035	-0.014
5066	ENSGALG00000003748	ANO5	chr5	+	2981587	2981635	2975721	2975792	2987880	2987994	5066	16,17,7,0,4,11,6	371,200,137,195,209,198,305	8,8,1,2,0	220,201,209,180,253	197	150	0.00137672	0.0396273	0.032,0.061,0.037,0.0,0.014,0.041,0.015	0.027,0.029,0.004,0.008,0.0	0.015
14028	ENSGALG00000011392	MSH4	chr8	+	30170963	30171164	30168985	30169110	30175100	30175272	14028	138,170,195,111,120,141,133	25,2,3,14,13,11,22	170,118,122,146,196	22,42,25,21,18	300	150	0.00160768	0.0452214	0.734,0.977,0.97,0.799,0.822,0.865,0.751	0.794,0.584,0.709,0.777,0.845	0.104
3659	ENSGALG00000002018	CAPN15	chr14	+	13816583	13816903	13807775	13807958	13839481	13840979	3659	68,42,30,49,70,29,44	67,61,63,51,28,23,29	43,55,45,43,100	22,31,17,28,42	300	150	0.00079466	0.024819	0.337,0.256,0.192,0.325,0.556,0.387,0.431	0.494,0.47,0.57,0.434,0.543	-0.147
27490	ENSGALG00000003701	SGMS1	chr6	+	10430113	10430236	10390942	10391054	10434542	10435385	27490	77,57,38,50,57,41,42	31,46,23,35,23,28,23	15,17,14,18,15	22,20,21,20,20	272	150	1.20322e-05	0.000807254	0.578,0.406,0.477,0.441,0.577,0.447,0.502	0.273,0.319,0.269,0.332,0.293	0.193
15655	ENSGALG00000016328	GSTA2	chr3	+	88422256	88422422	88407336	88407417	88422946	88423053	15655	0,2,0,0,2,0,1	8,6,5,1,10,4,3	6,12,18,4,5	22,11,9,4,10	300	150	1.87959e-09	5.26517e-07	0.0,0.143,0.0,0.0,0.091,0.0,0.143	0.12,0.353,0.5,0.333,0.2	-0.247
15186	ENSGALG00000049431	NA	chr6	+	11458401	11458443	11458061	11458173	11460179	11460262	15186	125,220,179,42,47,77,95	171,59,38,110,140,125,231	118,57,44,74,57	218,204,247,217,248	191	150	0.000262765	0.00990271	0.365,0.745,0.787,0.231,0.209,0.326,0.244	0.298,0.18,0.123,0.211,0.153	0.222
1484	ENSGALG00000001157	DENND1A	chr17	-	9456866	9456900	9452097	9452147	9468838	9468882	1484	11,22,14,6,12,1,5	226,210,155,180,121,141,190	6,2,0,6,1	212,187,192,214,226	183	150	1.7611e-08	3.6252e-06	0.038,0.079,0.069,0.027,0.075,0.006,0.021	0.023,0.009,0.0,0.022,0.004	0.033
15111	ENSGALG00000016463	FAM49A	chr3	-	99603415	99603532	99602837	99602906	99604174	99604219	15111	1,3,0,2,2,0,6	47,27,2,7,15,3,12	12,4,10,17,4	21,31,4,10,21	266	150	3.41443e-05	0.00196561	0.012,0.059,0.0,0.139,0.07,0.0,0.22	0.244,0.068,0.585,0.489,0.097	-0.225
9421	ENSGALG00000043587	CCDC88A	chr3	-	107405	107486	106266	106529	108567	108639	9421	29,63,66,19,22,33,46	10,10,14,8,5,3,16	36,37,24,62,56	21,24,20,25,25	230	150	0.000146289	0.00632228	0.654,0.804,0.755,0.608,0.742,0.878,0.652	0.528,0.501,0.439,0.618,0.594	0.192
15090	ENSGALG00000049653	KMT2C	chr2	-	6674811	6675024	6671018	6671147	6682957	6683067	15090	166,301,282,138,159,193,163	14,9,8,10,20,9,14	166,193,153,336,179	21,15,27,29,16	300	150	0.00100134	0.0302315	0.856,0.944,0.946,0.873,0.799,0.915,0.853	0.798,0.865,0.739,0.853,0.848	0.063
5168	ENSGALG00000032220	ELN	chr19	+	948511	948550	948104	948158	948679	948712	5168	46,48,54,25,233,152,66	4,0,3,2,11,2,5	130,211,168,123,124	21,11,13,7,14	188	150	0.000412288	0.014271	0.902,1.0,0.935,0.909,0.944,0.984,0.913	0.832,0.939,0.912,0.933,0.876	0.043
16391	ENSGALG00000051466	NDFIP2	chr1	-	154417415	154417475	154414239	154414327	154421300	154421428	16391	34,25,36,39,12,29,34	204,232,202,128,187,118,205	18,12,7,37,14	204,129,146,299,204	209	150	1.74315e-05	0.00110665	0.107,0.072,0.113,0.179,0.044,0.15,0.106	0.06,0.063,0.033,0.082,0.047	0.053
5896	ENSGALG00000002345	ATG12	chrZ	+	73137813	73137876	73136959	73137096	73138225	73140245	5896	201,189,133,105,108,88,132	6,1,0,8,0,6,8	192,134,204,151,237	20,8,15,1,18	212	150	0.000131558	0.00580806	0.96,0.993,1.0,0.903,1.0,0.912,0.921	0.872,0.922,0.906,0.991,0.903	0.037
23681	ENSGALG00000006157	INTS6L	chr4	+	4157876	4157987	4157054	4157149	4159553	4159769	23681	428,347,336,234,263,254,251	44,15,0,15,31,18,37	217,189,168,230,266	20,44,31,37,69	260	150	8.17273e-09	1.91439e-06	0.849,0.93,1.0,0.9,0.83,0.891,0.796	0.862,0.712,0.758,0.782,0.69	0.124
14814	ENSGALG00000000847	GARNL3	chr17	+	10720125	10720152	10719808	10719872	10720546	10720622	14814	142,93,78,79,80,80,101	9,7,5,10,14,11,18	123,86,94,148,119	20,35,27,19,27	176	150	0.000111312	0.00504097	0.931,0.919,0.93,0.871,0.83,0.861,0.827	0.84,0.677,0.748,0.869,0.79	0.096
4226	ENSGALG00000006327	FBXL21	chr13	-	15928260	15928401	15924658	15925111	15929874	15929970	4226	171,83,39,107,144,84,152	41,48,53,9,32,27,35	173,147,142,155,180	20,32,10,28,24	290	150	0.00161945	0.0454585	0.683,0.472,0.276,0.86,0.699,0.617,0.692	0.817,0.704,0.88,0.741,0.795	-0.173
22663	ENSGALG00000009130	GPCPD1	chr3	-	16881913	16881989	16879816	16879858	16888123	16888208	22663	218,168,246,186,140,105,101	20,4,0,14,0,0,16	172,139,113,185,150	20,30,25,16,0	225	150	3.43767e-05	0.0019748	0.879,0.966,1.0,0.899,1.0,1.0,0.808	0.851,0.755,0.751,0.885,1.0	0.088
10006	ENSGALG00000040060	NRF1	chr1	+	1467226	1467283	1457140	1457265	1474399	1474563	10006	5,19,10,1,1,7,0	32,54,37,29,49,54,20	0,0,1,0,0	20,25,19,34,36	206	150	5.81143e-09	1.40989e-06	0.102,0.204,0.164,0.024,0.015,0.086,0.0	0.0,0.0,0.037,0.0,0.0	0.078
24550	ENSGALG00000007700	CTTN	chr5	+	18151585	18151696	18150225	18150336	18153392	18153448	24550	55,44,37,18,56,59,70	14,17,12,45,25,18,17	194,163,170,103,241	20,24,23,31,34	260	150	6.90222e-05	0.00351212	0.694,0.599,0.64,0.188,0.564,0.654,0.704	0.848,0.797,0.81,0.657,0.804	-0.206
19870	ENSGALG00000003081	SUCO	chr8	-	4874054	4874075	4873789	4873845	4876280	4876386	19870	94,121,98,48,41,70,56	12,10,0,7,21,6,10	75,57,54,104,57	20,16,16,23,12	170	150	0.00112039	0.0331937	0.874,0.914,1.0,0.858,0.633,0.911,0.832	0.768,0.759,0.749,0.8,0.807	0.084
8020	ENSGALG00000006356	MKLN1	chr1	-	3811169	3811258	3805214	3805324	3812636	3812779	8020	546,386,404,385,334,322,358	1,0,0,0,0,0,0	476,414,373,453,442	20,10,11,0,15	238	150	1.76215e-12	1.33003e-09	0.997,1.0,1.0,1.0,1.0,1.0,1.0	0.938,0.963,0.955,1.0,0.949	0.039
18796	ENSGALG00000003863	P2RX7	chr15	+	5717454	5717526	5716745	5716875	5718107	5718180	18796	950,776,613,722,604,733,862	24,7,25,6,19,12,16	1012,1156,808,868,1002	2,8,8,11,11	221	150	4.71704e-07	5.29634e-05	0.964,0.987,0.943,0.988,0.956,0.976,0.973	0.997,0.99,0.986,0.982,0.984	-0.018
17270	ENSGALG00000008937	PPP1R21	chr3	+	9565445	9565564	9564428	9564471	9566207	9566276	17270	19,26,8,6,4,4,1	4,3,1,3,5,3,1	3,1,1,5,0	2,7,9,5,4	268	150	7.66016e-06	0.00055064	0.727,0.829,0.817,0.528,0.309,0.427,0.359	0.456,0.074,0.059,0.359,0.0	0.381
17271	ENSGALG00000008937	PPP1R21	chr3	+	9565445	9566124	9564428	9564471	9566207	9566276	17271	35,172,95,23,26,40,3	4,3,1,3,5,3,1	22,13,10,25,12	2,7,9,5,4	300	150	1.65521e-05	0.00106074	0.814,0.966,0.979,0.793,0.722,0.87,0.6	0.846,0.481,0.357,0.714,0.6	0.221
17272	ENSGALG00000008937	PPP1R21	chr3	+	9566030	9566124	9564428	9564471	9566207	9566276	17272	16,116,68,10,14,26,2	4,3,1,3,5,3,1	14,9,8,13,11	2,7,9,5,4	243	150	0.000152401	0.00648152	0.712,0.96,0.977,0.673,0.633,0.843,0.552	0.812,0.442,0.354,0.616,0.629	0.194
234	ENSGALG00000041684	FBXO30	chr3	-	46654559	46654664	46645961	46648044	46658571	46658884	234	38,63,37,21,20,13,25	4,0,1,1,4,0,0	35,25,20,28,32	2,7,5,3,3	254	150	0.000229172	0.00889579	0.849,1.0,0.956,0.925,0.747,1.0,1.0	0.912,0.678,0.703,0.846,0.863	0.125
16761	ENSGALG00000010561	GPATCH11	chr3	-	32130380	32130482	32128282	32128368	32131631	32131722	16761	105,59,66,57,87,64,74	0,0,0,0,2,2,1	105,75,97,84,81	2,7,4,5,2	251	150	7.36833e-06	0.000533899	1.0,1.0,1.0,1.0,0.963,0.95,0.978	0.969,0.865,0.935,0.909,0.96	0.057
492	ENSGALG00000032808	NA	chr1	+	167269362	167269576	167268690	167268819	167271521	167271715	492	195,262,176,117,157,178,143	0,0,0,0,0,1,2	121,105,133,227,142	2,6,8,3,0	300	150	4.8393e-05	0.00262987	1.0,1.0,1.0,1.0,1.0,0.989,0.973	0.968,0.897,0.893,0.974,1.0	0.048
16471	ENSGALG00000036736	KXD1	chr28	-	3990704	3990751	3989909	3990352	3990863	3991016	16471	136,118,94,87,112,87,101	18,14,13,6,12,14,7	130,84,68,90,100	2,6,1,7,1	196	150	5.79598e-07	6.24954e-05	0.853,0.866,0.847,0.917,0.877,0.826,0.917	0.98,0.915,0.981,0.908,0.987	-0.082
5196	ENSGALG00000032231	C4	chr16	+	2623477	2623561	2623085	2623175	2623866	2623999	5196	279,186,208,192,219,124,183	29,0,3,0,0,0,0	306,215,209,301,250	2,43,35,0,45	233	150	1.45217e-08	3.10695e-06	0.861,1.0,0.978,1.0,1.0,1.0,1.0	0.99,0.763,0.794,1.0,0.781	0.111
8222	ENSGALG00000007057	LRRC28	chr10	+	17350721	17350762	17346586	17346815	17376734	17376941	8222	37,32,25,44,21,19,45	0,0,0,1,2,4,2	51,35,34,36,43	2,4,6,7,5	190	150	7.033e-05	0.00355251	1.0,1.0,1.0,0.972,0.892,0.789,0.947	0.953,0.874,0.817,0.802,0.872	0.079
21123	ENSGALG00000002469	CDC73	chr8	-	3868980	3869197	3858964	3859063	3871423	3871512	21123	594,543,303,279,497,636,470	9,38,42,5,7,6,6	478,382,313,406,389	2,4,5,9,1	300	150	3.87011e-07	4.55233e-05	0.971,0.877,0.783,0.965,0.973,0.981,0.975	0.992,0.979,0.969,0.958,0.995	-0.046
4686	ENSGALG00000042269	METTL25	chr1	+	40783079	40783180	40778722	40778887	40787206	40787423	4686	74,54,28,78,56,36,94	0,0,0,2,2,0,0	112,79,83,115,131	2,4,3,0,12	250	150	1.51632e-05	0.000988047	1.0,1.0,1.0,0.959,0.944,1.0,1.0	0.971,0.922,0.943,1.0,0.868	0.045
16060	ENSGALG00000014828	ECHDC1	chr3	+	59268414	59268490	59266611	59266654	59275346	59275579	16060	1,4,0,0,3,0,1	11,29,6,3,12,1,8	9,2,16,5,1	2,4,14,8,4	225	150	1.10012e-06	0.000106544	0.057,0.084,0.0,0.0,0.143,0.0,0.077	0.75,0.25,0.432,0.294,0.143	-0.322
17886	ENSGALG00000015022	FYN	chr3	+	65996830	65996995	65993832	65993982	66001555	66001735	17886	35,24,39,24,19,28,27	13,11,8,2,6,3,5	27,31,36,32,19	2,4,1,3,3	300	150	0.00166943	0.046525	0.574,0.522,0.709,0.857,0.613,0.824,0.73	0.871,0.795,0.947,0.842,0.76	-0.153
23692	ENSGALG00000040267	IVD	chr5	+	1028996	1029093	1028156	1028293	1031645	1031739	23692	91,88,48,110,122,70,100	1,12,2,4,2,6,6	150,131,158,136,158	2,4,1,2,1	246	150	2.84557e-05	0.00171061	0.982,0.817,0.936,0.944,0.974,0.877,0.91	0.979,0.952,0.99,0.976,0.99	-0.057
6017	ENSGALG00000034473	PARP4	chr1	-	180609830	180610026	180608456	180608580	180611591	180611724	6017	917,444,442,495,508,435,659	14,11,6,9,11,1,8	933,756,626,911,791	2,3,5,11,6	300	150	0.000313169	0.0114374	0.97,0.953,0.974,0.965,0.958,0.995,0.976	0.996,0.992,0.984,0.976,0.985	-0.016
2889	ENSGALG00000008629	MRC1	chr2	-	19595134	19595283	19593796	19593996	19596629	19596745	2889	72,104,89,18,99,28,112	1,0,0,0,0,0,2	142,128,118,190,212	2,3,4,1,10	298	150	0.000104887	0.00480606	0.973,1.0,1.0,1.0,1.0,1.0,0.966	0.973,0.956,0.937,0.99,0.914	0.037
1790	ENSGALG00000002069	FAM214B	chrZ	-	8601435	8601494	8601045	8601142	8602394	8603625	1790	23,44,35,10,15,11,14	0,0,0,2,1,0,0	24,27,30,21,44	2,3,2,1,2	208	150	0.000861167	0.0265603	1.0,1.0,1.0,0.783,0.915,1.0,1.0	0.896,0.866,0.915,0.938,0.941	0.046
17281	ENSGALG00000010006	SLC10A7	chr4	-	31423407	31423481	31407258	31407404	31428049	31428215	17281	57,47,51,47,58,33,57	5,7,14,0,1,3,3	82,58,64,85,77	2,3,1,0,0	223	150	8.71757e-07	8.74074e-05	0.885,0.819,0.71,1.0,0.975,0.881,0.927	0.965,0.929,0.977,1.0,1.0	-0.089
3827	ENSGALG00000040005	PPP2R5D	chr3	+	4261706	4261834	4259633	4259804	4263920	4264008	3827	94,189,173,100,99,116,85	0,1,1,0,1,4,1	77,49,38,109,91	2,3,0,9,1	277	150	0.000231721	0.00898191	1.0,0.99,0.989,1.0,0.982,0.94,0.979	0.954,0.898,1.0,0.868,0.98	0.043
1056	ENSGALG00000009873	LEMD3	chr1	+	34076235	34076289	34057984	34059419	34077772	34077810	1056	54,81,48,40,59,58,60	11,19,6,3,4,3,4	87,80,60,113,103	2,2,5,1,11	203	150	0.000462548	0.0156713	0.784,0.759,0.855,0.908,0.916,0.935,0.917	0.97,0.967,0.899,0.988,0.874	-0.072
10764	ENSGALG00000002242	GALNT9	chr15	+	2671212	2671393	2645753	2645994	2691047	2691214	10764	28,18,15,31,36,4,20	0,0,0,0,1,0,0	41,39,57,63,32	2,2,3,2,2	300	150	0.000207978	0.00817827	1.0,1.0,1.0,1.0,0.947,1.0,1.0	0.911,0.907,0.905,0.94,0.889	0.082
17121	ENSGALG00000004005	AKR7L	chr21	-	4677523	4677623	4676975	4677105	4677818	4677915	17121	416,374,277,361,288,166,362	6,31,9,1,3,5,9	234,278,200,294,306	2,2,2,2,6	249	150	5.6946e-05	0.00300454	0.977,0.879,0.949,0.995,0.983,0.952,0.96	0.986,0.988,0.984,0.989,0.968	-0.027
110	ENSGALG00000046780	NA	chrZ	+	55259667	55259769	55257156	55257255	55260342	55260423	110	1,5,1,2,0,2,3	0,0,0,3,1,0,8	5,0,1,2,0	2,2,2,0,2	251	150	0.00177476	0.0487798	1.0,1.0,1.0,0.285,0.0,1.0,0.183	0.599,0.0,0.23,1.0,0.0	0.272
13094	ENSGALG00000011642	ANKRD17	chr4	-	50756821	50757577	50750570	50750719	50759070	50759173	13094	240,347,366,195,204,266,251	10,10,15,6,2,2,12	220,183,172,406,202	2,2,1,6,5	300	150	0.000750705	0.0236363	0.923,0.946,0.924,0.942,0.981,0.985,0.913	0.982,0.979,0.989,0.971,0.953	-0.03
3079	ENSGALG00000041564	NA	chr1	-	77157180	77157353	77149913	77150029	77164618	77164838	3079	274,201,127,154,181,103,219	6,6,9,4,3,2,4	302,331,308,406,293	2,2,1,5,5	300	150	0.000359649	0.0127833	0.958,0.944,0.876,0.951,0.968,0.963,0.965	0.987,0.988,0.994,0.976,0.967	-0.036
11366	ENSGALG00000028083	THSD1	chr1	+	171785091	171785250	171776603	171777560	171788793	171790169	11366	1,11,5,10,11,6,4	0,0,0,1,0,2,0	16,11,9,24,9	2,2,0,4,4	300	150	3.34675e-07	4.07219e-05	1.0,1.0,1.0,0.833,1.0,0.6,1.0	0.8,0.733,1.0,0.75,0.529	0.157
1758	ENSGALG00000003826	ANAPC7	chr15	+	5584257	5584444	5583593	5583780	5585102	5585222	1758	457,319,221,264,328,279,326	5,17,45,2,0,3,0	325,299,280,297,394	2,2,0,1,0	300	150	4.87465e-09	1.22643e-06	0.979,0.904,0.711,0.985,1.0,0.979,1.0	0.988,0.987,1.0,0.993,1.0	-0.057
4439	ENSGALG00000011036	HNRNPA2B1	chr2	-	32186181	32186301	32185821	32185944	32186709	32186772	4439	848,529,441,378,537,662,1188	0,23,39,2,6,8,18	1022,1148,967,893,1281	2,2,0,0,0	269	150	2.22045e-16	4.30957e-13	1.0,0.928,0.863,0.991,0.98,0.979,0.974	0.997,0.997,1.0,1.0,1.0	-0.04
9536	ENSGALG00000036447	NA	chr1	+	75772891	75773009	75772294	75772442	75775506	75775732	9536	28,30,34,20,38,41,32	8,5,16,0,0,4,4	12,22,11,15,21	2,2,0,0,0	267	150	4.93007e-05	0.00267385	0.663,0.771,0.544,1.0,1.0,0.852,0.818	0.771,0.861,1.0,1.0,1.0	-0.12
6	ENSGALG00000002973	BECN1	chr27	-	7876854	7877004	7876708	7876769	7877484	7877631	6	201,212,181,160,169,197,254	18,27,12,4,12,11,12	244,265,225,225,305	2,15,9,6,15	299	150	0.000886526	0.0271881	0.849,0.798,0.883,0.953,0.876,0.9,0.914	0.984,0.899,0.926,0.95,0.911	-0.052
14818	ENSGALG00000000847	GARNL3	chr17	+	10730883	10730995	10729843	10729918	10731725	10731824	14818	243,163,118,157,204,182,187	9,4,5,9,9,6,6	346,294,300,296,353	2,14,1,1,4	261	150	7.57377e-05	0.00376913	0.939,0.959,0.931,0.909,0.929,0.946,0.947	0.99,0.923,0.994,0.994,0.981	-0.039
16941	ENSGALG00000003136	IKZF2	chr7	-	3665888	3666032	3660254	3660979	3672654	3672792	16941	53,91,114,52,78,68,72	15,10,4,7,3,6,2	119,160,78,233,126	2,10,1,3,6	293	150	0.000175102	0.00717629	0.644,0.823,0.936,0.792,0.93,0.853,0.949	0.968,0.891,0.976,0.975,0.915	-0.098
4372	ENSGALG00000002827	GPS1	chr18	-	4973066	4973248	4972455	4972620	4974174	4974267	4372	565,430,260,457,442,374,546	26,13,12,4,15,0,22	693,478,557,543,533	2,10,0,4,2	300	150	5.21438e-12	3.58288e-09	0.916,0.943,0.915,0.983,0.936,1.0,0.925	0.994,0.96,1.0,0.985,0.993	-0.041
7904	ENSGALG00000004079	ENOX2	chr4	-	1538173	1538280	1535568	1535683	1539781	1539994	7904	96,135,87,107,139,107,141	10,14,14,5,9,6,10	177,141,137,192,183	2,10,0,3,3	256	150	2.74819e-08	5.11465e-06	0.849,0.85,0.785,0.926,0.9,0.913,0.892	0.981,0.892,1.0,0.974,0.973	-0.09
15970	ENSGALG00000041052	NA	chrZ	+	854607	854733	852387	853228	863934	866294	15970	7,5,5,10,8,8,8	0,1,0,1,0,0,0	17,8,21,16,11	2,1,9,1,4	275	150	8.48364e-10	2.71197e-07	1.0,0.732,1.0,0.845,1.0,1.0,1.0	0.823,0.814,0.56,0.897,0.6	0.201
21310	ENSGALG00000009905	MDM1	chr1	-	35241632	35241671	35241096	35241272	35245972	35246072	21310	109,98,68,80,67,63,83	12,9,13,6,4,6,9	88,67,81,78,100	2,1,2,2,4	188	150	3.51463e-07	4.22565e-05	0.879,0.897,0.807,0.914,0.93,0.893,0.88	0.972,0.982,0.97,0.969,0.952	-0.083
12272	ENSGALG00000011893	SLC38A6	chr5	-	54431796	54431875	54427112	54427195	54439108	54439148	12272	256,137,113,128,241,192,143	4,6,17,4,6,3,2	118,157,144,101,184	2,1,1,3,2	228	150	0.000317532	0.0115657	0.977,0.938,0.814,0.955,0.964,0.977,0.979	0.975,0.99,0.99,0.957,0.984	-0.036
10432	ENSGALG00000050386	NA	chr1	-	51140150	51140219	51139697	51139787	51140546	51140603	10432	123,100,101,115,91,54,102	0,7,15,2,0,3,3	160,135,138,137,164	2,1,1,0,3	218	150	1.50256e-05	0.000982061	1.0,0.908,0.822,0.975,1.0,0.925,0.959	0.982,0.989,0.99,1.0,0.974	-0.046
9117	ENSGALG00000044620	NA	chr4	-	89626236	89626367	89618947	89620682	89627261	89628806	9117	283,184,145,132,172,170,202	2,4,9,9,4,0,3	256,144,155,295,192	2,1,0,4,1	280	150	0.000382014	0.013411	0.987,0.961,0.896,0.887,0.958,1.0,0.973	0.986,0.987,1.0,0.975,0.99	-0.036
6402	ENSGALG00000016047	HLCS	chr1	-	108281494	108281766	108214711	108214779	108306898	108307081	6402	350,254,164,272,333,285,346	9,12,12,7,7,12,9	320,315,244,369,326	2,1,0,2,3	300	150	1.89669e-11	1.01053e-08	0.951,0.914,0.872,0.951,0.96,0.922,0.951	0.988,0.994,1.0,0.989,0.982	-0.059
26626	ENSGALG00000016735	TUBGCP5	chr1	+	131664517	131664720	131664058	131664290	131665298	131665414	26626	420,402,285,260,200,349,303	12,15,23,1,2,4,3	276,247,219,305,295	2,1,0,0,1	300	150	2.0427e-09	5.6065e-07	0.946,0.931,0.861,0.992,0.98,0.978,0.981	0.986,0.992,1.0,1.0,0.993	-0.041
7148	ENSGALG00000042423	NA	chr13	+	3126808	3126965	3123298	3123391	3127199	3127464	7148	67,109,49,102,100,75,101	5,11,6,0,1,3,0	121,119,118,124,222	2,1,0,0,0	300	150	4.17235e-07	4.74356e-05	0.87,0.832,0.803,1.0,0.98,0.926,1.0	0.968,0.983,1.0,1.0,1.0	-0.074
11005	ENSGALG00000008304	STN1	chr6	-	25014206	25014318	25013567	25013727	25015499	25015661	11005	81,86,53,107,86,73,100	9,13,14,2,4,0,4	95,87,103,91,113	2,0,4,5,0	261	150	4.61393e-05	0.00251747	0.838,0.792,0.685,0.969,0.925,1.0,0.935	0.965,1.0,0.937,0.913,1.0	-0.085
21783	ENSGALG00000008163	PSME4	chr3	+	2959961	2960006	2955049	2955166	2960716	2960866	21783	392,250,230,255,267,251,299	11,11,15,0,1,3,6	322,262,216,291,335	2,0,3,2,3	194	150	6.60196e-05	0.00337663	0.965,0.946,0.922,1.0,0.995,0.985,0.975	0.992,1.0,0.982,0.991,0.989	-0.021
375	ENSGALG00000015808	SLC35A1	chr3	-	76458724	76458884	76458215	76458368	76465645	76465823	375	156,98,54,123,126,78,169	1,12,3,1,5,0,7	180,195,160,157,211	2,0,3,1,1	300	150	1.0873e-05	0.000742313	0.987,0.803,0.9,0.984,0.926,1.0,0.923	0.978,1.0,0.964,0.987,0.991	-0.052
2497	ENSGALG00000035919	EPN2	chr14	+	5608903	5608996	5607391	5607504	5609259	5609419	2497	399,362,275,338,279,179,361	3,9,18,0,3,1,7	396,369,315,465,452	2,0,2,4,3	242	150	0.000192405	0.00774524	0.988,0.961,0.904,1.0,0.983,0.991,0.97	0.992,1.0,0.99,0.986,0.989	-0.02
16630	ENSGALG00000007687	MAP2K1	chr10	+	18935651	18935859	18928409	18928461	18936515	18936580	16630	380,232,175,266,324,211,313	9,9,23,2,0,1,0	435,352,301,352,483	2,0,2,1,0	300	150	7.69292e-08	1.20828e-05	0.955,0.928,0.792,0.985,1.0,0.991,1.0	0.991,1.0,0.987,0.994,1.0	-0.044
2204	ENSGALG00000016990	LRCH1	chr1	+	169601377	169601464	169600281	169600349	169603486	169603576	2204	86,118,85,30,51,49,49	9,7,15,0,0,0,4	38,59,37,77,56	2,0,2,0,2	236	150	0.000177921	0.00725897	0.859,0.915,0.783,1.0,1.0,1.0,0.886	0.924,1.0,0.922,1.0,0.947	-0.038
3407	ENSGALG00000003052	AGFG1	chr9	+	9653933	9654053	9649896	9650053	9655689	9655899	3407	577,668,618,426,372,514,349	3,20,25,8,3,12,4	271,208,220,504,240	2,0,1,2,2	269	150	6.05123e-07	6.49897e-05	0.991,0.949,0.932,0.967,0.986,0.96,0.98	0.987,1.0,0.992,0.993,0.985	-0.025
14711	ENSGALG00000003068	EZH1	chr27	-	7840116	7840297	7839366	7839563	7840802	7840894	14711	293,213,157,220,204,187,174	0,20,15,3,2,4,0	225,255,227,225,293	2,0,1,2,1	300	150	1.19524e-07	1.70037e-05	1.0,0.842,0.84,0.973,0.981,0.959,1.0	0.983,1.0,0.991,0.983,0.993	-0.048
11535	ENSGALG00000002786	PSTPIP1	chr10	-	3611128	3611227	3609229	3609275	3612265	3612328	11535	1064,824,752,596,655,840,889	17,20,21,2,6,8,0	590,553,354,522,414	2,0,0,4,1	248	150	8.52549e-05	0.00411191	0.974,0.961,0.956,0.994,0.985,0.984,1.0	0.994,1.0,1.0,0.987,0.996	-0.016
5111	ENSGALG00000010669	TDP1	chr5	+	43880218	43880274	43879467	43879511	43881075	43881172	5111	101,62,23,84,104,107,127	4,22,5,0,8,3,1	97,89,103,108,68	2,0,0,3,2	205	150	4.82583e-06	0.000370924	0.949,0.673,0.771,1.0,0.905,0.963,0.989	0.973,1.0,1.0,0.963,0.961	-0.087
23833	ENSGALG00000034271	UHRF1	chr28	-	4936673	4936778	4935752	4935859	4937576	4937684	23833	1365,1085,708,750,739,860,796	33,8,10,12,19,19,13	372,248,223,487,347	2,0,0,3,0	254	150	1.09876e-07	1.60514e-05	0.961,0.988,0.977,0.974,0.958,0.964,0.973	0.991,1.0,1.0,0.99,1.0	-0.025
7687	ENSGALG00000042452	DPP4	chr7	+	21165871	21165926	21165020	21165215	21168010	21168110	7687	41,160,43,49,42,21,158	5,15,10,1,0,0,10	28,43,32,33,51	2,0,0,2,1	204	150	7.14309e-05	0.0035943	0.858,0.887,0.76,0.973,1.0,1.0,0.921	0.911,1.0,1.0,0.924,0.974	-0.048
17217	ENSGALG00000038810	NA	chr25	+	3957346	3957419	3957187	3957275	3957502	3958419	17217	33,31,21,44,18,22,18	6,8,5,2,2,1,1	41,29,31,38,64	2,0,0,2,1	222	150	6.41641e-06	0.000472484	0.788,0.724,0.739,0.937,0.859,0.937,0.924	0.933,1.0,1.0,0.928,0.977	-0.124
21165	ENSGALG00000024077	NA	chr1	+	92751585	92751709	92748026	92748243	92753727	92753886	21165	366,356,240,201,183,254,306	3,12,17,4,0,0,0	303,293,260,339,269	2,0,0,2,0	273	150	5.01873e-05	0.00270573	0.985,0.942,0.886,0.965,1.0,1.0,1.0	0.988,1.0,1.0,0.989,1.0	-0.027
22289	ENSGALG00000040325	EMC2	chr2	+	132319477	132319588	132318252	132318334	132321185	132321290	22289	281,235,219,196,210,205,246	2,9,25,0,0,0,0	437,183,263,332,369	2,0,0,1,3	260	150	1.84513e-05	0.00116867	0.988,0.938,0.835,1.0,1.0,1.0,1.0	0.992,1.0,1.0,0.995,0.986	-0.029
379	ENSGALG00000006098	HPRT1	chr4	+	4035029	4035047	4034065	4034131	4037048	4037131	379	324,150,169,189,213,147,219	2,8,11,3,6,2,1	298,216,197,256,292	2,0,0,0,1	167	150	0.00178165	0.0488507	0.993,0.944,0.932,0.983,0.97,0.985,0.995	0.993,1.0,1.0,1.0,0.996	-0.026
26291	ENSGALG00000046049	NA	chr10	+	1096993	1097198	1096729	1096822	1098486	1098665	26291	19,29,15,28,31,45,45	0,2,7,3,0,1,1	26,48,26,26,43	2,0,0,0,1	300	150	0.0018009	0.0492293	1.0,0.879,0.517,0.824,1.0,0.957,0.957	0.867,1.0,1.0,1.0,0.956	-0.088
19872	ENSGALG00000003081	SUCO	chr8	-	4880931	4881072	4880606	4880754	4884041	4884187	19872	191,182,155,187,138,165,156	1,14,19,1,0,1,2	228,152,147,217,187	2,0,0,0,0	290	150	7.66158e-08	1.20828e-05	0.99,0.871,0.808,0.99,1.0,0.988,0.976	0.983,1.0,1.0,1.0,1.0	-0.05
24135	ENSGALG00000034989	CEP112	chr18	+	7553013	7553163	7549722	7549785	7575434	7575524	24135	105,109,87,62,86,84,111	1,11,6,4,4,0,2	84,47,120,83,64	2,0,0,0,0	299	150	1.2435e-06	0.00011773	0.981,0.833,0.879,0.886,0.915,1.0,0.965	0.955,1.0,1.0,1.0,1.0	-0.068
2654	ENSGALG00000008974	USP33	chr8	+	19335762	19335972	19332099	19332728	19336823	19336962	2654	24,13,10,4,13,20,13	251,207,135,160,187,115,219	4,5,1,3,10	198,180,150,226,206	300	150	3.91265e-08	6.81503e-06	0.046,0.03,0.036,0.012,0.034,0.08,0.029	0.01,0.014,0.003,0.007,0.024	0.027
27018	ENSGALG00000013935	BCLAF1	chr3	+	55295668	55295807	55290641	55290774	55296843	55296917	27018	265,178,220,138,63,151,158	141,89,69,111,128,91,196	164,95,93,138,110	195,170,138,145,192	288	150	0.000202964	0.00807458	0.495,0.51,0.624,0.393,0.204,0.464,0.296	0.305,0.225,0.26,0.331,0.23	0.156
7005	ENSGALG00000002379	MRPS17	chr19	+	4999217	4999357	4998856	4998914	5000199	5000346	7005	89,44,32,48,72,30,38	191,88,66,123,111,70,150	50,43,37,62,47	194,160,131,167,157	289	150	0.000620166	0.0200848	0.195,0.206,0.201,0.168,0.252,0.182,0.116	0.118,0.122,0.128,0.162,0.134	0.056
2720	ENSGALG00000034001	SPAG9	chr18	+	9994266	9994345	9988370	9988491	9997679	9997750	2720	4,23,7,3,4,6,14	118,121,87,70,76,85,122	1,5,1,3,3	194,137,156,143,169	228	150	2.48092e-10	8.98819e-08	0.022,0.111,0.05,0.027,0.033,0.044,0.07	0.003,0.023,0.004,0.014,0.012	0.04
6236	ENSGALG00000016865	TPP2	chr1	-	144304208	144304247	144297802	144297954	144306161	144306240	6236	66,59,56,39,41,46,45	197,172,135,127,156,129,155	62,19,31,42,37	192,195,172,210,243	188	150	3.66391e-06	0.000295418	0.211,0.215,0.249,0.197,0.173,0.221,0.188	0.205,0.072,0.126,0.138,0.108	0.078
12688	ENSGALG00000001283	SRRM1	chr23	-	2684855	2684897	2683332	2683437	2685444	2685589	12688	0,9,10,1,0,4,5	32,40,27,20,15,19,17	0,2,1,1,2	19,33,19,11,22	191	150	0.00114294	0.0336832	0.0,0.15,0.225,0.038,0.0,0.142,0.188	0.0,0.045,0.04,0.067,0.067	0.062
7589	ENSGALG00000002588	PPARD	chr26	-	4102026	4102128	4093244	4093474	4102582	4102719	7589	1,5,0,0,1,0,3	16,33,12,6,10,10,12	4,11,6,3,12	19,27,16,19,40	251	150	1.89171e-05	0.00119473	0.036,0.083,0.0,0.0,0.056,0.0,0.13	0.112,0.196,0.183,0.086,0.152	-0.102
15545	ENSGALG00000008739	MINDY3	chr2	+	20295098	20295150	20291149	20291323	20296883	20296998	15545	113,114,118,68,38,78,41	9,6,6,22,22,12,16	57,38,29,62,40	19,18,11,19,16	201	150	0.00119083	0.0349054	0.904,0.934,0.936,0.698,0.563,0.829,0.657	0.691,0.612,0.663,0.709,0.651	0.124
23351	ENSGALG00000025915	ARRDC3	chrZ	+	59542624	59542772	59540367	59540449	59543983	59544086	23351	589,577,581,490,331,316,695	40,215,195,12,10,21,39	587,642,642,428,1343	19,17,25,17,52	297	150	1.65052e-05	0.00106024	0.881,0.575,0.601,0.954,0.944,0.884,0.9	0.94,0.95,0.928,0.927,0.929	-0.115
3800	ENSGALG00000015546	TBC1D14	chr4	+	79911689	79911799	79908644	79908773	79918697	79918956	3800	357,345,292,344,266,135,384	3,7,1,4,9,0,18	633,436,450,611,510	19,16,24,20,30	259	150	9.02725e-06	0.000627336	0.986,0.966,0.994,0.98,0.945,1.0,0.925	0.951,0.94,0.916,0.947,0.908	0.038
9324	ENSGALG00000006652	DIP2C	chr2	-	10015329	10015359	10013587	10013649	10022519	10022690	9324	0,0,0,0,2,1,0	4,17,8,7,10,1,8	5,0,10,4,3	19,16,14,25,19	179	150	4.07557e-07	4.7124e-05	0.0,0.0,0.0,0.0,0.144,0.456,0.0	0.181,0.0,0.374,0.118,0.117	-0.072
7905	ENSGALG00000004079	ENOX2	chr4	-	1544392	1544476	1541992	1542148	1545818	1545950	7905	64,72,52,70,88,73,94	14,35,34,9,12,14,21	156,100,105,143,137	19,14,14,15,18	233	150	0.00066261	0.021307	0.746,0.57,0.496,0.834,0.825,0.77,0.742	0.841,0.821,0.828,0.86,0.831	-0.124
2670	ENSGALG00000014807	MTX3	chrZ	+	22065306	22065395	22064727	22064885	22066871	22066982	2670	6,41,16,4,6,7,10	6,12,6,17,11,5,13	12,4,3,9,1	19,12,13,15,22	238	150	0.00116191	0.0341682	0.387,0.683,0.627,0.129,0.256,0.469,0.327	0.285,0.174,0.127,0.274,0.028	0.234
17712	ENSGALG00000016852	TNFSF13B	chr1	-	141629078	141629191	141628832	141628983	141629506	141629563	17712	248,284,391,212,121,67,302	8,5,9,6,5,0,5	382,291,404,552,440	19,11,29,14,21	262	150	0.000114516	0.00516025	0.947,0.97,0.961,0.953,0.933,1.0,0.972	0.92,0.938,0.889,0.958,0.923	0.037
13097	ENSGALG00000011592	MRAS	chr7	+	25229675	25229950	25228930	25229122	25245977	25246188	13097	41,25,47,79,33,6,69	123,64,70,89,71,15,100	180,154,148,127,184	186,127,155,203,184	300	150	3.01582e-05	0.00178531	0.143,0.163,0.251,0.307,0.189,0.167,0.257	0.326,0.377,0.323,0.238,0.333	-0.108
24202	ENSGALG00000040464	STRN3	chr5	-	34496267	34496408	34491808	34491942	34506109	34506251	24202	80,126,140,53,44,72,52	169,70,40,107,141,74,153	73,27,44,68,46	185,186,129,137,200	290	150	0.000137132	0.00600024	0.197,0.482,0.644,0.204,0.139,0.335,0.15	0.17,0.07,0.15,0.204,0.106	0.167
28728	ENSGALG00000016915	MYCBP2	chr1	+	155742678	155742840	155737849	155737975	155751978	155753619	28728	144,139,116,128,187,114,182	249,233,189,135,202,196,192	162,156,211,179,253	184,163,172,210,221	300	150	0.000415674	0.0143516	0.224,0.23,0.235,0.322,0.316,0.225,0.322	0.306,0.324,0.38,0.299,0.364	-0.067
15104	ENSGALG00000016463	FAM49A	chr3	-	99587737	99587817	99578335	99578457	99588006	99588086	15104	67,34,57,45,31,15,53	941,559,807,780,598,319,1065	74,64,43,87,51	1835,1564,1376,1807,1724	229	150	2.83873e-05	0.00171029	0.045,0.038,0.044,0.036,0.033,0.03,0.032	0.026,0.026,0.02,0.031,0.019	0.012
12641	ENSGALG00000017362	HAVCR1	chr13	+	12166370	12166421	12165454	12165799	12168146	12168223	12641	237,62,88,467,258,99,388	48,1,4,117,58,3,95	609,502,427,766,578	182,114,151,155,176	200	150	0.000157461	0.00661288	0.787,0.979,0.943,0.75,0.769,0.961,0.754	0.715,0.768,0.68,0.788,0.711	0.117
14858	ENSGALG00000011389	TRAF3	chr5	+	50033068	50033211	50027922	50028064	50045531	50045788	14858	425,525,440,270,138,181,310	106,58,63,80,72,23,100	374,351,241,445,350	181,197,205,182,189	292	150	9.01032e-08	1.38321e-05	0.673,0.823,0.782,0.634,0.496,0.802,0.614	0.515,0.478,0.377,0.557,0.488	0.206
2022	ENSGALG00000009212	MND1	chr4	+	19905568	19905677	19894808	19894923	19914086	19914131	2022	13,13,11,14,3,5,2	35,30,29,77,24,17,73	27,0,15,11,13	181,184,136,207,142	258	150	7.33111e-06	0.000532623	0.178,0.201,0.181,0.096,0.068,0.146,0.016	0.08,0.0,0.06,0.03,0.051	0.082
15873	ENSGALG00000006783	PLOD2	chr9	-	11654591	11654654	11653131	11653245	11655866	11656008	15873	72,66,80,35,35,80,47	85,53,23,90,78,45,67	98,66,58,105,69	180,185,197,174,254	212	150	0.000131671	0.00580806	0.375,0.468,0.711,0.216,0.241,0.557,0.332	0.278,0.202,0.172,0.299,0.161	0.192
16813	ENSGALG00000029896	NA	chr13	-	17205147	17205162	17203415	17203656	17206210	17206368	16813	11,15,9,9,24,10,14	210,267,295,217,168,197,201	7,13,22,37,38	180,175,148,311,190	164	150	2.69465e-05	0.00163072	0.046,0.049,0.027,0.037,0.116,0.044,0.06	0.034,0.064,0.12,0.098,0.155	-0.04
5893	ENSGALG00000033614	ATF1	chr33	-	5637534	5637611	5635568	5635697	5637707	5637821	5893	198,170,159,113,74,79,100	26,0,0,28,21,12,6	91,58,47,103,129	18,41,30,14,32	226	150	1.27407e-05	0.000847345	0.835,1.0,1.0,0.728,0.7,0.814,0.917	0.77,0.484,0.51,0.83,0.728	0.192
5063	ENSGALG00000008836	ATP6AP1	chr1	+	22532512	22532750	22528794	22528848	22538441	22539257	5063	2504,1340,1217,1519,1717,947,2069	51,39,38,44,47,41,39	1857,1632,1533,1914,1971	18,31,21,47,52	300	150	0.00154285	0.0435782	0.961,0.945,0.941,0.945,0.948,0.92,0.964	0.981,0.963,0.973,0.953,0.95	-0.018
24175	ENSGALG00000005468	SYNRG	chr19	-	8769215	8769518	8768270	8768495	8770725	8770837	24175	127,162,137,135,174,124,131	6,5,7,11,11,7,15	97,125,101,155,172	18,20,19,19,30	300	150	1.74788e-08	3.6252e-06	0.914,0.942,0.907,0.86,0.888,0.899,0.814	0.729,0.758,0.727,0.803,0.741	0.138
22603	ENSGALG00000010164	SMARCA2	chrZ	+	26328170	26328314	26326424	26326754	26336646	26336907	22603	133,231,45,215,225,151,234	329,393,243,111,173,227,219	200,316,403,229,380	178,93,107,148,220	293	150	3.25929e-06	0.000270004	0.171,0.231,0.087,0.498,0.4,0.254,0.354	0.365,0.635,0.658,0.442,0.469	-0.229
22142	ENSGALG00000012468	PRPF39	chr5	-	58960845	58961180	58960599	58960718	58961358	58961484	22142	121,248,223,63,51,94,93	166,113,88,135,190,82,187	63,58,66,89,95	178,183,174,223,175	300	150	0.000294873	0.0108677	0.267,0.523,0.559,0.189,0.118,0.364,0.199	0.15,0.137,0.159,0.166,0.213	0.152
25901	ENSGALG00000011192	PHF10	chr3	+	41231268	41231424	41228586	41228740	41236183	41236292	25901	47,83,60,23,28,32,49	156,86,70,147,105,74,147	31,29,23,51,42	178,173,166,184,189	300	150	3.76952e-06	0.000301251	0.131,0.325,0.3,0.073,0.118,0.178,0.143	0.08,0.077,0.065,0.122,0.1	0.092
28314	ENSGALG00000002487	SFSWAP	chr15	-	3087622	3087778	3086235	3086361	3092139	3092414	28314	127,55,20,135,113,53,96	211,197,188,97,113,129,156	93,134,152,123,142	177,130,114,126,173	300	150	0.00130593	0.037911	0.231,0.122,0.051,0.41,0.333,0.17,0.235	0.208,0.34,0.4,0.328,0.291	-0.092
21234	ENSGALG00000005872	BANP	chr11	+	18023743	18023815	18023108	18023253	18024089	18024184	21234	21,34,27,24,19,43,25	134,76,63,96,125,130,143	21,20,18,21,21	174,198,185,176,174	221	150	5.68192e-08	9.53019e-06	0.096,0.233,0.225,0.145,0.094,0.183,0.106	0.076,0.064,0.062,0.075,0.076	0.084
6691	ENSGALG00000033205	PHF20L1	chr2	+	141733016	141733103	141731967	141732067	141733978	141734174	6691	20,19,13,13,8,22,6	138,119,93,65,106,78,155	7,10,16,19,5	174,131,146,169,177	236	150	0.000500529	0.0167492	0.084,0.092,0.082,0.113,0.046,0.152,0.024	0.025,0.046,0.065,0.067,0.018	0.041
9892	ENSGALG00000003523	IFT52	chr20	-	3637245	3637401	3636334	3636421	3638269	3638396	9892	64,100,48,37,45,40,56	112,101,60,106,144,85,160	36,29,25,48,27	174,127,174,127,156	300	150	1.9939e-09	5.52839e-07	0.222,0.331,0.286,0.149,0.135,0.19,0.149	0.094,0.102,0.067,0.159,0.08	0.108
15113	ENSGALG00000016463	FAM49A	chr3	-	99604174	99604219	99602837	99602906	99604778	99604829	15113	63,39,6,7,23,4,15	956,373,701,602,544,215,988	25,41,11,16,23	1734,1395,1198,1276,1649	194	150	1.24971e-08	2.76074e-06	0.048,0.075,0.007,0.009,0.032,0.014,0.012	0.011,0.022,0.007,0.01,0.011	0.016
25505	ENSGALG00000005840	DENND5A	chr5	+	9723072	9723177	9722086	9722239	9725414	9725499	25505	17,55,36,4,0,12,3	106,99,104,109,134,63,139	2,5,3,7,4	173,145,115,247,209	254	150	5.32907e-15	8.51774e-12	0.087,0.247,0.17,0.021,0.0,0.101,0.013	0.007,0.02,0.015,0.016,0.011	0.077
23948	ENSGALG00000015596	MAP3K7	chr3	+	75110549	75110630	75107824	75107984	75118184	75118249	23948	141,131,109,115,120,90,74	133,100,87,117,115,111,132	86,86,67,123,84	171,190,105,206,150	230	150	3.8578e-07	4.55233e-05	0.409,0.461,0.45,0.391,0.405,0.346,0.268	0.247,0.228,0.294,0.28,0.268	0.127
4220	ENSGALG00000042900	GATAD2A	chr28	-	3567615	3567705	3565552	3565684	3568878	3569010	4220	17,18,28,22,11,15,22	270,207,174,184,223,106,154	6,7,3,9,12	171,188,136,187,204	239	150	6.73725e-07	7.06813e-05	0.038,0.052,0.092,0.07,0.03,0.082,0.082	0.022,0.023,0.014,0.029,0.036	0.039
3349	ENSGALG00000004045	AGAP1	chr7	-	5322738	5322900	5307640	5307802	5337320	5337489	3349	104,91,66,90,107,72,130	23,34,44,17,13,17,33	146,128,205,147,262	17,26,22,25,31	300	150	0.000711032	0.0226013	0.693,0.572,0.429,0.726,0.805,0.679,0.663	0.811,0.711,0.823,0.746,0.809	-0.128
51	ENSGALG00000016716	STAG3	chr1	-	131333568	131333648	131325346	131325454	131335821	131335920	51	103,162,131,36,53,62,68	8,0,8,11,8,17,6	91,71,43,121,73	17,23,18,13,16	229	150	0.000789913	0.0246991	0.894,1.0,0.915,0.682,0.813,0.705,0.881	0.778,0.669,0.61,0.859,0.749	0.108
4731	ENSGALG00000009361	GUCY1B1	chr4	+	20833954	20834037	20833839	20833882	20842913	20843144	4731	174,86,91,79,58,41,109	17,12,0,0,5,0,0	280,223,223,200,306	17,14,43,13,27	232	150	0.00144819	0.0414648	0.869,0.822,1.0,1.0,0.882,1.0,1.0	0.914,0.911,0.77,0.909,0.88	0.062
21197	ENSGALG00000007095	CUL2	chr2	+	13076885	13076972	13074009	13074092	13082592	13082689	21197	59,47,40,43,32,25,25	138,82,74,101,114,75,128	26,35,26,45,28	168,98,106,136,144	236	150	0.00171264	0.0475826	0.214,0.267,0.256,0.213,0.151,0.175,0.11	0.09,0.185,0.135,0.174,0.11	0.059
23471	ENSGALG00000004719	SPTAN1	chr17	+	5551508	5551526	5550568	5550681	5554597	5554652	23471	82,72,53,94,62,74,88	288,124,66,180,220,84,234	173,97,92,88,199	168,125,152,131,198	167	150	0.000384234	0.0134196	0.204,0.343,0.419,0.319,0.202,0.442,0.252	0.481,0.411,0.352,0.376,0.474	-0.107
25222	ENSGALG00000005509	DPYD	chr8	+	12999540	12999570	12995798	12995909	13015360	13015443	25222	15,6,7,6,4,14,2	239,258,161,165,180,226,191	0,1,0,5,2	164,96,99,128,129	179	150	0.000196269	0.00785424	0.05,0.019,0.035,0.03,0.018,0.049,0.009	0.0,0.009,0.0,0.032,0.013	0.019
11423	ENSGALG00000003862	LRRFIP1	chr7	-	4724714	4724786	4722778	4722949	4725082	4725208	11423	1,22,6,2,1,5,1	149,186,172,83,117,116,166	2,0,5,1,1	164,150,169,146,183	221	150	0.00150103	0.0427526	0.005,0.074,0.023,0.016,0.006,0.028,0.004	0.008,0.0,0.02,0.005,0.004	0.015
612	ENSGALG00000009320	PSEN1	chr5	-	26610277	26610402	26607256	26607513	26612141	26612276	612	32,19,6,32,45,17,38	106,115,150,70,70,46,105	105,51,84,68,66	163,131,107,122,121	274	150	1.29426e-06	0.000121268	0.142,0.083,0.021,0.2,0.26,0.168,0.165	0.261,0.176,0.301,0.234,0.23	-0.092
23242	ENSGALG00000006939	PFKP	chr2	+	11467669	11467822	11466622	11466710	11473259	11473412	23242	249,270,84,134,160,159,211	505,292,188,259,244,300,309	68,87,47,79,67	162,170,168,173,194	300	150	3.92493e-05	0.00222183	0.198,0.316,0.183,0.206,0.247,0.209,0.255	0.173,0.204,0.123,0.186,0.147	0.064
28666	ENSGALG00000009870	IL15	chr4	+	30017639	30017749	29999566	29999695	30019009	30019091	28666	2395,797,826,1394,1354,350,1692	126,39,31,94,127,19,116	1550,933,1232,1561,1257	161,104,175,105,112	259	150	8.37864e-09	1.94585e-06	0.917,0.922,0.939,0.896,0.861,0.914,0.894	0.848,0.839,0.803,0.896,0.867	0.056
2278	ENSGALG00000015086	OSBPL1A	chr2	-	103316283	103316446	103307415	103307572	103339048	103339155	2278	107,167,111,117,102,74,129	4,0,9,3,0,2,4	120,98,131,124,142	16,4,2,8,9	300	150	0.000692671	0.0220907	0.93,1.0,0.86,0.951,1.0,0.949,0.942	0.789,0.925,0.97,0.886,0.887	0.056
757	ENSGALG00000002003	BMPR1A	chr6	+	3266502	3266628	3229365	3229451	3284290	3284486	757	49,51,27,24,55,21,51	0,0,0,0,0,0,3	125,58,71,79,94	16,3,6,0,8	275	150	1.45013e-09	4.28292e-07	1.0,1.0,1.0,1.0,1.0,1.0,0.903	0.81,0.913,0.866,1.0,0.865	0.095
23926	ENSGALG00000005552	PTBP2	chr8	-	13383609	13383685	13371787	13371960	13396159	13396190	23926	242,192,142,193,193,151,215	17,5,5,15,23,7,20	198,191,181,213,211	16,25,25,12,41	225	150	0.000848716	0.0262359	0.905,0.962,0.95,0.896,0.848,0.935,0.878	0.892,0.836,0.828,0.922,0.774	0.06
545	ENSGALG00000015458	ILDR2	chr1	+	93274301	93274358	93264927	93265047	93278735	93278852	545	1,11,0,0,8,2,0	8,25,9,5,10,0,20	10,11,6,10,17	16,23,4,11,22	206	150	0.00115427	0.0339804	0.083,0.243,0.0,0.0,0.368,1.0,0.0	0.313,0.258,0.522,0.398,0.36	-0.128
25357	ENSGALG00000003781	SUN1	chr14	+	2567817	2567928	2567417	2567501	2570046	2570140	25357	153,100,57,70,107,79,78	45,31,43,54,11,22,30	86,96,101,109,113	16,20,10,20,16	260	150	0.000295171	0.0108677	0.662,0.65,0.433,0.428,0.849,0.674,0.6	0.756,0.735,0.854,0.759,0.803	-0.168
25359	ENSGALG00000003781	SUN1	chr14	+	2569292	2569391	2567417	2567501	2570046	2570140	25359	165,118,90,71,146,92,133	45,31,43,54,11,22,30	135,109,95,136,143	16,20,10,20,16	248	150	0.000287208	0.0106612	0.689,0.697,0.559,0.443,0.889,0.717,0.728	0.836,0.767,0.852,0.804,0.844	-0.146
24971	ENSGALG00000035932	ZC2HC1A	chr2	+	120300181	120300304	120293432	120293541	120304181	120304293	24971	16,16,29,5,9,6,5	0,4,0,0,0,5,2	21,7,6,10,23	16,14,4,24,42	272	150	1.33184e-09	3.9768e-07	1.0,0.688,1.0,1.0,1.0,0.398,0.58	0.42,0.216,0.453,0.187,0.232	0.508
19440	ENSGALG00000001329	EPB41	chr23	+	2788786	2788903	2787764	2787937	2792476	2792688	19440	419,567,185,446,440,368,381	50,171,187,9,12,21,16	239,371,296,325,407	16,13,5,8,11	266	150	0.000102752	0.00474021	0.825,0.652,0.358,0.965,0.954,0.908,0.931	0.894,0.941,0.971,0.958,0.954	-0.145
671	ENSGALG00000010120	KIF2C	chr8	-	21108243	21108360	21107861	21107962	21109087	21109207	671	130,101,52,98,110,81,99	97,69,81,33,23,26,30	93,59,69,105,101	16,13,14,24,32	266	150	0.000966498	0.0293427	0.43,0.452,0.266,0.626,0.73,0.637,0.65	0.766,0.719,0.735,0.712,0.64	-0.173
10382	ENSGALG00000013532	CAPRIN1	chr5	+	18728322	18728409	18728183	18728236	18733242	18733398	10382	1339,1104,790,1187,1059,844,1278	11,5,4,6,6,4,12	1249,1252,1168,1540,1414	16,10,20,17,15	236	150	0.00089649	0.0274318	0.987,0.993,0.992,0.992,0.991,0.993,0.985	0.98,0.988,0.974,0.983,0.984	0.009
17752	ENSGALG00000033074	ARID2	chr1	+	30940347	30940515	30935918	30935986	30944015	30944082	17752	45,48,96,31,28,37,39	176,169,124,141,126,123,145	21,29,29,77,32	158,182,174,227,202	300	150	0.000383499	0.0134196	0.113,0.124,0.279,0.099,0.1,0.131,0.119	0.062,0.074,0.077,0.145,0.073	0.052
13775	ENSGALG00000013086	IKZF1	chr2	+	80724076	80724181	80718316	80718442	80728487	80729960	13775	146,230,121,119,107,116,117	315,200,193,204,185,194,239	72,53,44,72,63	157,174,154,206,189	254	150	2.17369e-07	2.8533e-05	0.215,0.404,0.27,0.256,0.255,0.261,0.224	0.213,0.152,0.144,0.171,0.164	0.1
13242	ENSGALG00000004329	NA	chr14	-	3735378	3735501	3734916	3735030	3735830	3735901	13242	5,1,0,14,8,8,12	139,106,119,122,97,91,109	33,40,28,18,19	157,117,122,187,125	272	150	4.46765e-12	3.1946e-09	0.019,0.005,0.0,0.06,0.044,0.046,0.057	0.104,0.159,0.112,0.05,0.077	-0.067
20119	ENSGALG00000004594	CD74	chr13	+	13854163	13854352	13853692	13853783	13854727	13855545	20119	4860,4524,6053,3917,2920,1016,4190	76,110,116,275,251,73,230	5798,4662,6407,8498,7095	155,139,389,573,0	300	150	0.00113668	0.0335716	0.97,0.954,0.963,0.877,0.853,0.874,0.901	0.949,0.944,0.892,0.881,1.0	-0.02
9022	ENSGALG00000001313	EIF4H	chr19	-	3026930	3026996	3024949	3025108	3027595	3027692	9022	991,891,680,567,634,784,757	91,76,39,81,138,84,117	827,627,534,990,904	155,132,110,164,167	215	150	3.17192e-07	3.91761e-05	0.884,0.891,0.924,0.83,0.762,0.867,0.819	0.788,0.768,0.772,0.808,0.791	0.068
7290	ENSGALG00000003717	MYO9B	chr28	-	4280236	4280326	4279086	4279197	4280781	4280857	7290	62,50,23,37,24,10,36	90,115,118,86,62,30,64	34,15,20,44,23	154,62,72,157,101	239	150	0.000345763	0.0124109	0.302,0.214,0.109,0.213,0.195,0.173,0.261	0.122,0.132,0.148,0.15,0.125	0.074
17708	ENSGALG00000042182	OXR1	chr2	+	131569483	131569564	131551549	131551712	131572749	131572873	17708	39,79,66,25,26,25,22	136,158,111,121,115,104,122	31,16,13,34,13	153,124,113,173,175	230	150	3.0277e-07	3.77379e-05	0.158,0.246,0.279,0.119,0.129,0.136,0.105	0.117,0.078,0.07,0.114,0.046	0.082
5146	ENSGALG00000035086	MYL6	chr33	-	7016868	7016907	7016254	7016459	7017047	7017125	5146	162,137,75,68,125,82,114	238,280,199,105,191,153,163	194,131,101,96,159	152,132,100,127,121	188	150	4.85559e-08	8.29787e-06	0.352,0.281,0.231,0.341,0.343,0.3,0.358	0.505,0.442,0.446,0.376,0.512	-0.141
12778	ENSGALG00000042458	ACTN1	chr5	+	28503834	28503915	28501730	28501877	28504457	28504523	12778	320,590,252,227,251,260,270	45,28,31,55,136,64,44	282,253,226,361,232	151,91,93,98,129	230	150	1.25956e-06	0.000118836	0.823,0.932,0.841,0.729,0.546,0.726,0.8	0.549,0.645,0.613,0.706,0.54	0.16
21896	ENSGALG00000014698	CASP2	chr1	-	78343016	78343078	78339738	78339864	78343191	78343282	21896	10,14,4,7,5,2,3	127,72,83,92,131,91,145	2,2,1,1,8	151,121,110,182,116	211	150	8.70921e-05	0.00416631	0.053,0.121,0.033,0.051,0.026,0.015,0.014	0.009,0.012,0.006,0.004,0.047	0.029
26630	ENSGALG00000009946	HECTD1	chr5	-	34563298	34563520	34561511	34561645	34566487	34567324	26630	425,355,330,311,320,239,417	24,19,31,8,10,18,21	436,326,327,550,486	15,8,5,13,15	300	150	1.06309e-05	0.000729452	0.899,0.903,0.842,0.951,0.941,0.869,0.908	0.936,0.953,0.97,0.955,0.942	-0.049
28247	ENSGALG00000037015	DACH1	chr1	+	158281513	158281669	158231197	158231359	158282182	158282355	28247	0,6,0,0,0,0,0	6,5,6,4,5,1,2	4,4,3,4,11	15,8,12,13,24	300	150	6.24445e-05	0.00322075	0.0,0.375,0.0,0.0,0.0,0.0,0.0	0.118,0.2,0.111,0.133,0.186	-0.096
2644	ENSGALG00000004578	RABGAP1L	chr8	-	7645690	7645784	7642174	7642325	7656243	7656388	2644	646,1055,521,625,649,595,744	15,96,53,10,20,22,23	650,766,772,792,770	15,46,19,1,24	243	150	0.000123986	0.00551385	0.964,0.872,0.859,0.975,0.952,0.943,0.952	0.964,0.911,0.962,0.998,0.952	-0.026
28401	ENSGALG00000003901	P2RX4	chr15	+	5731916	5732010	5730743	5730880	5732099	5732165	28401	233,230,264,195,96,56,170	7,1,3,3,2,2,5	264,172,163,224,188	15,4,6,13,6	243	150	0.000205875	0.00813951	0.954,0.993,0.982,0.976,0.967,0.945,0.955	0.916,0.964,0.944,0.914,0.951	0.03
26750	ENSGALG00000040632	SDHAF2	chr5	+	345639	345863	344652	344746	345950	346060	26750	483,322,279,361,381,250,451	1,3,8,8,20,10,4	546,354,349,414,445	15,33,29,1,25	300	150	4.62915e-06	0.00036041	0.996,0.982,0.946,0.958,0.905,0.926,0.983	0.948,0.843,0.857,0.995,0.899	0.048
4958	ENSGALG00000016853	ABHD13	chr1	-	141653636	141653672	141647768	141649892	141655157	141655263	4958	422,319,267,230,286,195,378	11,12,13,10,11,8,31	357,297,290,360,370	15,30,24,13,39	185	150	0.00164612	0.0460639	0.969,0.956,0.943,0.949,0.955,0.952,0.908	0.951,0.889,0.907,0.957,0.885	0.03
20946	ENSGALG00000009983	NUBPL	chr5	+	34712048	34712083	34707726	34707874	34722798	34722889	20946	90,82,86,59,77,85,87	10,8,2,6,2,4,7	60,63,68,51,81	15,3,12,7,18	184	150	9.47859e-05	0.00445592	0.88,0.893,0.972,0.889,0.969,0.945,0.91	0.765,0.945,0.822,0.856,0.786	0.088
23175	ENSGALG00000027983	NA	chr9	+	15122993	15123038	15122392	15122484	15123501	15124853	23175	0,12,2,1,0,10,0	12,31,18,19,8,30,13	0,0,0,0,0	15,25,15,19,22	194	150	9.84037e-08	1.48546e-05	0.0,0.23,0.079,0.039,0.0,0.205,0.0	0.0,0.0,0.0,0.0,0.0	0.079
8095	ENSGALG00000032219	FUS	chrKZ626839.1	-	495828	495863	494047	494080	500246	500412	8095	585,480,318,381,321,289,359	32,11,16,11,9,16,5	419,240,184,353,352	15,24,8,14,39	184	150	0.00026363	0.00992155	0.937,0.973,0.942,0.966,0.967,0.936,0.983	0.958,0.891,0.949,0.954,0.88	0.031
11051	ENSGALG00000010843	GPR137B	chr3	-	37904356	37904579	37900539	37900689	37909819	37909869	11051	456,184,226,295,271,213,270	47,44,35,21,11,10,12	318,420,396,440,488	15,24,7,8,18	300	150	1.27338e-07	1.8021e-05	0.829,0.676,0.764,0.875,0.925,0.914,0.918	0.914,0.897,0.966,0.965,0.931	-0.092
4287	ENSGALG00000013397	EXOC3	chr2	+	88916216	88916367	88915396	88915507	88917724	88917847	4287	270,320,309,158,136,195,182	1,0,3,5,19,4,11	192,125,112,228,181	15,23,2,12,15	300	150	8.15106e-06	0.000575274	0.993,1.0,0.981,0.94,0.782,0.961,0.892	0.865,0.731,0.966,0.905,0.858	0.071
9178	ENSGALG00000052460	CYB5R4	chr3	-	77576931	77576989	77576734	77576828	77578543	77578598	9178	137,119,76,60,82,65,81	6,0,0,6,18,3,16	89,69,68,119,85	15,21,19,12,11	207	150	8.87054e-05	0.00421792	0.943,1.0,1.0,0.879,0.768,0.94,0.786	0.811,0.704,0.722,0.878,0.848	0.11
7840	ENSGALG00000010371	FAM13A	chr4	-	35099782	35099866	35095808	35096005	35101364	35101460	7840	130,96,50,98,85,32,176	12,34,24,12,1,5,25	134,221,179,120,165	15,10,6,7,15	233	150	0.000184977	0.00747947	0.875,0.645,0.573,0.84,0.982,0.805,0.819	0.852,0.934,0.951,0.917,0.876	-0.115
9872	ENSGALG00000009440	BMT2	chr1	+	26936206	26936321	26931233	26931407	26940005	26940635	9872	174,94,72,83,76,58,122	6,0,0,3,5,1,7	164,141,138,180,164	15,10,15,6,8	264	150	0.000340557	0.0122402	0.943,1.0,1.0,0.94,0.896,0.971,0.908	0.861,0.889,0.839,0.945,0.921	0.06
3810	ENSGALG00000016734	SLC9A7	chr1	+	131589130	131589190	131582645	131582799	131593316	131593380	3810	136,102,128,88,95,46,103	6,3,0,0,0,0,5	221,157,175,168,200	15,10,12,9,4	209	150	8.8202e-06	0.000616099	0.942,0.961,1.0,1.0,1.0,1.0,0.937	0.914,0.918,0.913,0.931,0.973	0.047
25672	ENSGALG00000003601	ATP2B4	chr26	+	5238801	5238891	5236403	5236586	5243649	5245163	25672	9,23,12,0,6,5,5	83,94,45,60,90,42,101	2,0,9,2,3	148,158,107,253,190	239	150	6.52933e-12	4.03216e-09	0.064,0.133,0.143,0.0,0.04,0.07,0.03	0.008,0.0,0.05,0.005,0.01	0.054
25673	ENSGALG00000003601	ATP2B4	chr26	+	5238801	5238991	5236403	5236586	5243649	5244242	25673	9,15,7,0,4,7,2	83,94,45,60,90,42,101	2,2,5,5,8	148,158,107,253,190	300	150	1.20256e-05	0.000807254	0.051,0.074,0.072,0.0,0.022,0.077,0.01	0.007,0.006,0.023,0.01,0.021	0.03
19680	ENSGALG00000004465	PALD1	chr6	+	12250188	12250247	12249863	12250004	12251784	12251866	19680	4,13,8,1,0,3,3	108,94,61,81,92,57,160	0,0,0,0,1	147,200,219,186,301	208	150	3.28188e-05	0.00190953	0.026,0.091,0.086,0.009,0.0,0.037,0.013	0.0,0.0,0.0,0.0,0.002	0.037
10757	ENSGALG00000002192	PTPRC	chr8	-	2445762	2445900	2445150	2445237	2446313	2446334	10757	874,462,448,678,605,560,937	1119,1099,732,842,801,693,1257	1280,1207,1103,1124,1326	1445,939,863,914,938	287	150	2.13829e-13	2.0035e-10	0.29,0.18,0.242,0.296,0.283,0.297,0.28	0.316,0.402,0.4,0.391,0.425	-0.12
1501	ENSGALG00000014103	FRYL	chr4	+	66372253	66372298	66369477	66369579	66374794	66374898	1501	48,46,35,33,52,31,18	120,91,65,98,100,79,110	28,17,19,34,21	144,129,125,172,133	194	150	5.53504e-09	1.36726e-06	0.236,0.281,0.294,0.207,0.287,0.233,0.112	0.131,0.092,0.105,0.133,0.109	0.122
25044	ENSGALG00000006502	PCGF5	chr6	+	20572782	20572842	20570837	20570927	20575195	20576052	25044	224,258,142,118,175,118,114	179,149,72,132,243,151,173	94,81,53,82,96	143,135,91,149,111	209	150	0.00104959	0.0314991	0.473,0.554,0.586,0.391,0.341,0.359,0.321	0.321,0.301,0.295,0.283,0.383	0.116
28549	ENSGALG00000037014	TSNARE1	chr2	-	147332317	147332363	147293299	147293419	147377520	147377617	28549	3,8,0,0,2,3,4	77,87,65,50,89,69,93	11,5,4,14,8	143,124,102,92,79	195	150	0.00109662	0.032656	0.029,0.066,0.0,0.0,0.017,0.032,0.032	0.056,0.03,0.029,0.105,0.072	-0.033
58	ENSGALG00000016716	STAG3	chr1	-	131354781	131354989	131354127	131354212	131358818	131358996	58	17,40,43,9,7,10,19	144,119,116,76,94,96,95	13,10,2,12,10	143,108,98,161,133	300	150	6.41194e-08	1.06201e-05	0.056,0.144,0.156,0.056,0.036,0.05,0.091	0.043,0.044,0.01,0.036,0.036	0.05
2603	ENSGALG00000011456	CDK17	chr1	-	45868547	45868586	45859776	45859941	45872840	45872989	2603	48,36,21,25,23,23,16	141,110,115,105,127,137,101	14,13,7,8,22	141,171,139,136,171	188	150	2.08195e-10	8.15811e-08	0.214,0.207,0.127,0.16,0.126,0.118,0.112	0.073,0.057,0.039,0.045,0.093	0.091
23378	ENSGALG00000002954	MBTD1	chr18	-	5091970	5092153	5088898	5089100	5094260	5094452	23378	5,16,24,0,4,3,10	97,65,63,79,58,27,77	4,1,1,6,3	141,131,136,132,139	300	150	2.26665e-11	1.16207e-08	0.025,0.11,0.16,0.0,0.033,0.053,0.061	0.014,0.004,0.004,0.022,0.011	0.052
3675	ENSGALG00000050552	NA	chr17	+	776971	777156	776798	776873	777501	777567	3675	105,114,82,85,63,70,89	30,27,24,26,35,29,23	96,70,103,81,119	14,8,9,17,18	300	150	3.56632e-06	0.000290132	0.636,0.679,0.631,0.62,0.474,0.547,0.659	0.774,0.814,0.851,0.704,0.768	-0.176
24034	ENSGALG00000002929	TRIP12	chr9	-	10243164	10243961	10236904	10237010	10251104	10251251	24034	707,564,624,460,524,500,684	2,5,5,6,8,6,0	648,622,523,658,690	14,8,13,14,8	300	150	5.43067e-05	0.00289831	0.994,0.983,0.984,0.975,0.97,0.977,1.0	0.959,0.975,0.953,0.959,0.977	0.019
15012	ENSGALG00000013505	NA	chr3	-	49264853	49264912	49258197	49258438	49266730	49266823	15012	396,467,333,297,343,412,469	23,40,41,7,11,18,16	631,511,416,525,505	14,6,8,10,2	208	150	3.21965e-14	3.57177e-11	0.925,0.894,0.854,0.968,0.957,0.943,0.955	0.97,0.984,0.974,0.974,0.995	-0.051
23663	ENSGALG00000014821	THEMIS	chr3	+	59120309	59120454	59080447	59081493	59129637	59130068	23663	18,13,14,30,13,3,10	1,0,0,4,0,0,0	144,40,136,128,91	14,22,13,17,20	294	150	2.7437e-08	5.11465e-06	0.902,1.0,1.0,0.793,1.0,1.0,1.0	0.84,0.481,0.842,0.793,0.699	0.225
14280	ENSGALG00000003920	NA	chr4	-	1653887	1653911	1651904	1652024	1657299	1657535	14280	37,43,27,35,23,35,25	26,0,3,0,24,0,9	31,34,22,38,29	14,18,16,6,28	173	150	0.00152216	0.0430934	0.552,1.0,0.886,1.0,0.454,1.0,0.707	0.658,0.621,0.544,0.846,0.473	0.171
20764	ENSGALG00000021843	AUH	chrZ	-	44318463	44318551	44291379	44291466	44318648	44318716	20764	91,93,59,63,71,61,73	7,4,0,4,11,3,9	70,58,101,70,98	14,17,27,10,21	237	150	7.50209e-08	1.19209e-05	0.892,0.936,1.0,0.909,0.803,0.928,0.837	0.76,0.683,0.703,0.816,0.747	0.159
19995	ENSGALG00000053509	DDX11	chr1	+	59925355	59925443	59924715	59924823	59925934	59926137	19995	105,95,55,70,65,59,75	10,2,4,3,3,1,10	79,96,78,81,145	14,15,18,6,14	237	150	0.000153282	0.00648835	0.869,0.968,0.897,0.937,0.932,0.974,0.826	0.781,0.802,0.733,0.895,0.868	0.099
14090	ENSGALG00000000906	RALGPS1	chr17	+	10595926	10596019	10595297	10595387	10597220	10597347	14090	110,146,85,95,140,164,174	0,3,4,1,1,6,5	192,204,194,165,217	14,11,15,14,9	242	150	4.1573e-07	4.74356e-05	1.0,0.968,0.929,0.983,0.989,0.944,0.956	0.895,0.92,0.889,0.88,0.937	0.063
8311	ENSGALG00000014915	THOC1	chr2	+	102139104	102139128	102138154	102138225	102139568	102139664	8311	134,125,124,74,61,74,86	112,67,80,73,73,93,79	92,63,50,113,67	138,89,105,108,144	173	150	0.000212752	0.00832984	0.509,0.618,0.573,0.468,0.42,0.408,0.486	0.366,0.38,0.292,0.476,0.287	0.137
8508	ENSGALG00000001976	TRIM33	chr26	-	3846944	3846995	3846649	3846862	3848589	3848742	8508	136,114,109,59,71,67,79	113,49,57,69,82,51,80	139,68,59,117,94	138,103,86,150,154	200	150	0.000373543	0.0131817	0.474,0.636,0.589,0.391,0.394,0.496,0.425	0.43,0.331,0.34,0.369,0.314	0.13
24661	ENSGALG00000021601	EPS15L1	chr28	+	4453618	4453681	4452747	4452904	4454429	4454515	24661	3,19,10,0,4,4,8	94,58,65,81,78,64,108	3,1,2,7,0	137,103,105,133,154	212	150	3.99345e-07	4.63719e-05	0.022,0.188,0.098,0.0,0.035,0.042,0.05	0.015,0.007,0.013,0.036,0.0	0.048
14272	ENSGALG00000006599	ZMYND11	chr2	+	9950390	9950435	9937534	9937694	9953229	9953391	14272	121,122,125,91,98,83,101	51,11,4,37,60,24,72	148,103,77,145,163	136,121,113,75,95	194	150	8.09008e-06	0.000572458	0.647,0.896,0.96,0.655,0.558,0.728,0.52	0.457,0.397,0.345,0.599,0.57	0.236
7628	ENSGALG00000034777	VPS13D	chr21	-	5417928	5418003	5416122	5416228	5418507	5418630	7628	7,7,1,7,5,10,6	182,146,137,110,164,145,166	1,2,4,4,4	134,145,200,200,200	224	150	0.00180992	0.0494263	0.025,0.031,0.005,0.041,0.02,0.044,0.024	0.005,0.009,0.013,0.013,0.013	0.017
1842	ENSGALG00000008542	ADD3	chr6	+	26764578	26764674	26763390	26763514	26765876	26766175	1842	1358,735,532,829,755,450,1054	160,132,64,105,115,49,201	584,428,390,291,450	134,130,104,88,179	245	150	9.99201e-16	1.69689e-12	0.839,0.773,0.836,0.829,0.801,0.849,0.762	0.727,0.668,0.697,0.669,0.606	0.139
25051	ENSGALG00000007919	EIF4E2	chr9	-	15770949	15771027	15767946	15768425	15779028	15779165	25051	81,62,44,52,83,63,82	189,78,86,84,98,81,156	124,104,123,105,115	133,84,107,157,124	227	150	0.000410504	0.0142273	0.221,0.344,0.253,0.29,0.359,0.339,0.258	0.381,0.45,0.432,0.306,0.38	-0.095
26414	ENSGALG00000001550	RBM39	chr20	+	1043346	1043412	1038139	1038334	1043518	1043572	26414	1156,878,761,690,781,683,1109	106,7,8,110,134,28,176	877,1036,906,1017,1278	132,254,175,105,146	215	150	1.14675e-08	2.59662e-06	0.884,0.989,0.985,0.814,0.803,0.945,0.815	0.823,0.74,0.783,0.871,0.859	0.076
8407	ENSGALG00000024034	PI4KB	chr25	-	302543	302588	299552	299780	306477	307441	8407	2,4,1,7,14,0,9	144,145,139,105,104,74,83	13,9,8,6,24	131,78,67,170,117	194	150	6.42835e-05	0.00329777	0.011,0.021,0.006,0.049,0.094,0.0,0.077	0.071,0.082,0.085,0.027,0.137	-0.044
8215	ENSGALG00000054411	NA	chr6	-	19443477	19443506	19441996	19443360	19444187	19444214	8215	99,72,72,138,105,75,130	6,24,21,14,12,12,19	230,153,184,252,149	13,9,7,24,12	178	150	7.44764e-06	0.000536783	0.933,0.717,0.743,0.893,0.881,0.84,0.852	0.937,0.935,0.957,0.898,0.913	-0.091
22217	ENSGALG00000014378	ANAPC4	chr4	-	73488198	73488263	73488059	73488102	73488959	73489046	22217	179,181,120,155,209,172,169	3,1,0,9,10,0,16	237,175,153,270,182	13,23,14,5,17	214	150	6.6111e-05	0.00337663	0.977,0.992,1.0,0.923,0.936,1.0,0.881	0.927,0.842,0.885,0.974,0.882	0.056
19452	ENSGALG00000001329	EPB41	chr23	+	2795143	2795206	2792476	2792688	2797728	2797908	19452	261,333,184,361,249,182,242	27,35,22,15,14,11,41	182,274,187,240,245	13,19,3,15,10	212	150	0.000741431	0.0233714	0.872,0.871,0.855,0.945,0.926,0.921,0.807	0.908,0.911,0.978,0.919,0.945	-0.047
8296	ENSGALG00000028643	ANAPC10	chr4	-	30977666	30977893	30906306	30906391	31007077	31007198	8296	140,78,70,78,58,56,48	13,10,5,9,10,9,6	57,55,54,87,66	13,16,16,15,15	300	150	0.000359901	0.0127833	0.843,0.796,0.875,0.813,0.744,0.757,0.8	0.687,0.632,0.628,0.744,0.688	0.128
27135	ENSGALG00000002263	KLHL6	chr9	-	2735822	2736060	2732425	2732628	2738268	2738718	27135	236,160,100,275,193,244,339	3,39,25,6,1,7,5	675,693,581,575,655	13,15,2,5,14	300	150	1.30498e-05	0.000864854	0.975,0.672,0.667,0.958,0.99,0.946,0.971	0.963,0.959,0.993,0.983,0.959	-0.089
24201	ENSGALG00000040464	STRN3	chr5	-	34496267	34496408	34491808	34491942	34502161	34502272	24201	69,118,111,49,40,66,35	16,12,1,12,9,6,6	52,16,41,57,46	13,13,14,11,20	290	150	0.000329839	0.0119658	0.69,0.836,0.983,0.679,0.697,0.851,0.751	0.674,0.389,0.602,0.728,0.543	0.197
3914	ENSGALG00000001006	TP73	chr21	-	949699	949793	946987	948043	950763	950896	3914	34,48,33,43,20,43,29	20,18,3,16,7,15,9	22,12,10,32,25	13,13,11,21,22	243	150	0.00033501	0.012121	0.512,0.622,0.872,0.624,0.638,0.639,0.665	0.511,0.363,0.359,0.485,0.412	0.227
16025	ENSGALG00000008335	PHTF2	chr1	-	12604881	12605046	12601498	12601700	12605682	12605848	16025	119,164,125,63,80,99,79	4,4,5,3,12,5,4	112,64,52,146,85	13,12,11,4,10	300	150	0.00114085	0.0336583	0.937,0.953,0.926,0.913,0.769,0.908,0.908	0.812,0.727,0.703,0.948,0.81	0.102
25731	ENSGALG00000004613	P2RX5	chr19	+	6779734	6779831	6779313	6779389	6780267	6780348	25731	1540,1043,430,1323,964,1176,1729	32,59,22,27,25,23,22	1542,1083,954,1806,1281	13,12,10,26,23	246	150	1.11915e-07	1.61754e-05	0.967,0.915,0.923,0.968,0.959,0.969,0.98	0.986,0.982,0.983,0.977,0.971	-0.025
21698	ENSGALG00000042325	NA	chr17	+	5468850	5468972	5467703	5467773	5471593	5471804	21698	325,200,190,231,260,194,228	9,0,0,0,12,0,0	226,253,230,229,311	13,0,0,18,8	271	150	0.000248545	0.00945862	0.952,1.0,1.0,1.0,0.923,1.0,1.0	0.906,1.0,1.0,0.876,0.956	0.035
8856	ENSGALG00000013764	AASDH	chr4	+	64796308	64796415	64793091	64793333	64796848	64797021	8856	25,46,37,50,25,43,42	0,0,0,1,0,0,4	75,23,47,27,64	13,0,0,0,8	256	150	1.46043e-06	0.000134975	1.0,1.0,1.0,0.967,1.0,1.0,0.86	0.772,1.0,1.0,1.0,0.824	0.056
25865	ENSGALG00000031741	PTK2	chr2	-	145833233	145833305	145822073	145822300	145863354	145863403	25865	31,12,10,26,14,7,19	157,87,117,95,75,26,108	2,11,11,9,12	127,133,89,130,145	221	150	6.41718e-07	6.78473e-05	0.118,0.086,0.055,0.157,0.112,0.155,0.107	0.011,0.053,0.077,0.045,0.053	0.065
10311	ENSGALG00000008621	NRP2	chr7	-	12722886	12722985	12717809	12717991	12732749	12732927	10311	20,58,79,22,26,15,8	126,272,326,146,102,57,128	4,1,7,0,11	127,129,113,204,140	248	150	0	0	0.088,0.114,0.128,0.084,0.134,0.137,0.036	0.019,0.005,0.036,0.0,0.045	0.082
6029	ENSGALG00000034414	SLU7	chr13	+	8547068	8547116	8545593	8545659	8547580	8547712	6029	29,128,100,6,7,39,16	108,22,10,67,88,103,114	22,10,6,24,12	127,101,124,131,141	197	150	0.000819095	0.025465	0.17,0.816,0.884,0.064,0.057,0.224,0.097	0.117,0.07,0.036,0.122,0.061	0.249
28717	ENSGALG00000016915	MYCBP2	chr1	+	155725155	155725272	155720364	155720462	155734760	155734985	28717	143,174,167,120,123,138,119	128,94,75,117,89,104,116	102,98,95,143,134	126,136,144,126,198	266	150	1.12233e-05	0.000760501	0.387,0.511,0.557,0.366,0.438,0.428,0.366	0.313,0.289,0.271,0.39,0.276	0.128
28720	ENSGALG00000016915	MYCBP2	chr1	+	155726038	155726179	155720364	155720462	155734760	155734985	28720	168,137,143,68,116,109,109	128,94,75,117,89,104,116	98,84,76,128,100	126,136,144,126,198	290	150	8.68385e-05	0.00416151	0.404,0.43,0.497,0.231,0.403,0.352,0.327	0.287,0.242,0.214,0.344,0.207	0.119
14634	ENSGALG00000010325	PPP1R12A	chr1	-	39676036	39676213	39673207	39673298	39676666	39676828	14634	191,209,130,161,201,192,176	152,172,167,84,84,134,83	299,190,227,290,305	125,72,68,135,99	300	150	1.55418e-05	0.00100548	0.386,0.378,0.28,0.489,0.545,0.417,0.515	0.545,0.569,0.625,0.518,0.606	-0.143
19849	ENSGALG00000013778	EXOC1	chr4	-	64972474	64972528	64969092	64969242	64973036	64973146	19849	3,17,4,0,4,0,0	95,54,49,79,69,49,69	0,2,0,0,0	125,124,109,121,133	203	150	2.39819e-05	0.00147096	0.023,0.189,0.057,0.0,0.041,0.0,0.0	0.0,0.012,0.0,0.0,0.0	0.042
19141	ENSGALG00000042396	SLC12A7	chr2	+	55519501	55519618	55516271	55516379	55521358	55521540	19141	4,24,9,0,0,9,1	117,169,99,95,118,100,102	4,1,1,2,0	123,95,132,200,155	266	150	7.06291e-06	0.000514513	0.019,0.074,0.049,0.0,0.0,0.048,0.005	0.018,0.006,0.004,0.006,0.0	0.021
22544	ENSGALG00000029102	PXYLP1	chr9	+	7006873	7006956	7001985	7002145	7010748	7010880	22544	18,16,9,11,13,5,11	30,31,13,42,24,11,53	51,13,17,40,25	123,139,119,165,170	232	150	0.000529101	0.01749	0.28,0.25,0.309,0.145,0.259,0.227,0.118	0.211,0.057,0.085,0.136,0.087	0.112
23746	ENSGALG00000033102	LRRFIP2	chr2	+	49000801	49000873	49000244	49000349	49004545	49004716	23746	23,68,44,13,9,7,7	111,111,70,101,76,41,109	17,4,9,17,7	121,88,67,141,91	221	150	9.35332e-05	0.00440465	0.123,0.294,0.299,0.08,0.074,0.104,0.042	0.087,0.03,0.084,0.076,0.05	0.08
9768	ENSGALG00000023199	HNRNPDL	chr4	+	46405468	46405572	46404989	46405087	46406248	46406523	9768	425,258,359,340,365,347,430	1818,996,763,824,690,677,1042	565,569,454,437,558	1202,721,511,968,869	253	150	9.30925e-07	9.2656e-05	0.122,0.133,0.218,0.197,0.239,0.233,0.197	0.218,0.319,0.345,0.211,0.276	-0.083
24472	ENSGALG00000016282	ZNF451	chr3	-	86801860	86801972	86800921	86801072	86806700	86806826	24472	338,213,184,177,178,222,230	2,2,3,1,0,1,6	273,284,227,355,294	12,4,3,6,11	261	150	0.000106502	0.00486365	0.99,0.984,0.972,0.99,1.0,0.992,0.957	0.929,0.976,0.978,0.971,0.939	0.025
20124	ENSGALG00000006144	CDK10	chr11	+	18761566	18761639	18760174	18760854	18761812	18761884	20124	59,48,15,50,59,33,138	0,0,1,0,0,0,0	48,44,40,45,119	12,4,1,2,0	222	150	3.1688e-07	3.91761e-05	1.0,1.0,0.91,1.0,1.0,1.0,1.0	0.73,0.881,0.964,0.938,1.0	0.085
723	ENSGALG00000010042	CNOT2	chr1	+	35906019	35906167	35902715	35902782	35906787	35906970	723	623,479,503,502,358,321,546	15,2,0,7,5,3,7	612,455,439,596,522	12,21,30,12,10	297	150	2.59568e-08	4.93216e-06	0.954,0.992,1.0,0.973,0.973,0.982,0.975	0.963,0.916,0.881,0.962,0.963	0.041
13875	ENSGALG00000009314	CACUL1	chr6	-	30795147	30795250	30785356	30785452	30799440	30799567	13875	357,242,283,403,289,127,262	21,11,16,10,18,5,24	483,470,351,530,433	12,20,7,11,16	252	150	0.00035513	0.012684	0.91,0.929,0.913,0.96,0.905,0.938,0.867	0.96,0.933,0.968,0.966,0.942	-0.036
12719	ENSGALG00000015511	ROBO1	chr1	+	97963558	97963585	97960051	97960249	97966258	97966301	12719	8,21,11,4,10,3,14	13,15,13,13,6,2,5	10,7,6,7,10	12,19,22,18,45	176	150	0.0010607	0.0317415	0.344,0.544,0.419,0.208,0.587,0.561,0.705	0.415,0.239,0.189,0.249,0.159	0.231
9559	ENSGALG00000002666	RAB11FIP3	chr14	+	13440021	13440156	13436361	13436535	13442706	13442742	9559	2,4,9,6,3,3,3	12,14,21,16,21,11,8	1,0,0,0,1	12,19,21,25,36	284	150	1.5423e-09	4.4113e-07	0.081,0.131,0.185,0.165,0.07,0.126,0.165	0.042,0.0,0.0,0.0,0.014	0.121
19170	ENSGALG00000012978	CDYL2	chr11	+	15313048	15313221	15305576	15305794	15317762	15317973	19170	322,196,138,182,273,310,190	19,0,1,5,12,7,13	136,107,102,140,147	12,18,2,18,19	300	150	2.33082e-07	3.01586e-05	0.894,1.0,0.986,0.948,0.919,0.957,0.88	0.85,0.748,0.962,0.795,0.795	0.111
9265	ENSGALG00000014656	RPRD2	chr25	-	3718009	3718087	3716661	3716717	3719331	3719432	9265	80,204,174,55,60,96,65	20,9,1,23,37,5,8	36,29,27,146,38	12,11,20,40,16	227	150	0.000110739	0.00503179	0.726,0.937,0.991,0.612,0.517,0.927,0.843	0.665,0.635,0.471,0.707,0.611	0.175
22176	ENSGALG00000030115	WISP1	chr2	+	141950960	141951240	141922044	141922414	141954304	141954562	22176	10,2,11,24,30,9,35	1,0,1,0,0,0,4	113,71,74,38,59	12,10,5,11,10	300	150	7.35369e-07	7.59751e-05	0.833,1.0,0.846,1.0,1.0,1.0,0.814	0.825,0.78,0.881,0.633,0.747	0.154
11684	ENSGALG00000005787	ZNF143	chr5	-	9607459	9607543	9607185	9607266	9608082	9608175	11684	168,201,173,127,141,195,116	2,1,1,5,9,4,10	161,136,102,190,207	12,10,19,11,11	233	150	1.81905e-06	0.000163126	0.982,0.992,0.991,0.942,0.91,0.969,0.882	0.896,0.897,0.776,0.917,0.924	0.071
20412	ENSGALG00000012938	AMN1	chr1	+	59390035	59390180	59386614	59386747	59393500	59393718	20412	85,40,12,151,50,60,82	0,0,0,0,0,0,2	288,228,176,310,165	12,10,0,0,0	294	150	0.000712009	0.0226013	1.0,1.0,1.0,1.0,1.0,1.0,0.954	0.924,0.921,1.0,1.0,1.0	0.024
3748	ENSGALG00000008154	SRPK2	chr1	-	13962437	13962530	13958934	13959119	13962968	13963061	3748	82,99,29,42,44,56,56	14,30,25,4,2,19,5	71,65,61,97,60	12,1,2,2,2	242	150	7.40944e-06	0.00053545	0.784,0.672,0.418,0.867,0.932,0.646,0.874	0.786,0.976,0.95,0.968,0.949	-0.184
6635	ENSGALG00000008593	ATP1B4	chr4	-	16445357	16445486	16444829	16444934	16446712	16446875	6635	184,191,98,187,161,18,375	0,0,0,0,0,0,4	695,659,926,471,948	12,0,4,0,49	278	150	1.75529e-06	0.000158454	1.0,1.0,1.0,1.0,1.0,1.0,0.981	0.969,1.0,0.992,1.0,0.913	0.022
19446	ENSGALG00000001329	EPB41	chr23	+	2794445	2794502	2792476	2792688	2795143	2795206	19446	18,62,37,9,14,8,6	193,210,115,248,162,104,150	14,9,7,7,4	118,188,131,159,185	206	150	7.04123e-06	0.000514313	0.064,0.177,0.19,0.026,0.059,0.053,0.028	0.08,0.034,0.037,0.031,0.015	0.046
23534	ENSGALG00000044716	KIAA1109	chr4	-	53777107	53777158	53774248	53774455	53778660	53778754	23534	8,28,66,11,12,12,8	83,32,43,63,103,72,98	12,8,3,7,4	118,111,109,148,123	200	150	1.28388e-07	1.80754e-05	0.067,0.396,0.535,0.116,0.08,0.111,0.058	0.071,0.051,0.02,0.034,0.024	0.155
28380	ENSGALG00000006672	LARP4B	chr2	-	10355928	10360008	10353872	10354020	10367080	10367215	28380	3,2,2,3,1,0,6	182,109,129,93,130,105,103	5,7,6,0,15	118,106,96,132,105	300	150	0.000251246	0.00953473	0.008,0.009,0.008,0.016,0.004,0.0,0.028	0.021,0.032,0.03,0.0,0.067	-0.02
22057	ENSGALG00000005257	NA	chr8	+	12273767	12274085	12272751	12273027	12274833	12275106	22057	3011,2189,2101,2506,2370,827,3386	50,20,16,26,50,6,20	6433,5042,5189,4882,5867	117,59,120,52,149	300	150	8.03225e-06	0.000571341	0.968,0.982,0.985,0.98,0.96,0.986,0.988	0.965,0.977,0.956,0.979,0.952	0.013
27838	ENSGALG00000041978	K123	chr1	+	4066301	4066632	4061501	4061697	4069127	4069448	27838	293,395,315,312,191,28,347	6,42,49,38,20,0,44	487,246,408,271,421	115,57,89,43,70	300	150	6.36464e-07	6.75547e-05	0.961,0.825,0.763,0.804,0.827,1.0,0.798	0.679,0.683,0.696,0.759,0.75	0.141
16357	ENSGALG00000054939	RAPH1	chr7	+	13564579	13564654	13550330	13550848	13572721	13572799	16357	7,28,26,9,14,13,5	54,61,47,40,52,34,55	9,15,8,22,14	114,88,76,84,136	224	150	0.000251859	0.00954467	0.08,0.235,0.27,0.131,0.153,0.204,0.057	0.05,0.102,0.066,0.149,0.064	0.075
6689	ENSGALG00000033205	PHF20L1	chr2	+	141726254	141726473	141720703	141720910	141726670	141726727	6689	59,128,166,19,38,50,41	110,57,16,69,85,55,94	42,30,22,51,25	114,102,91,153,98	300	150	0.000273746	0.0102455	0.211,0.529,0.838,0.121,0.183,0.313,0.179	0.156,0.128,0.108,0.143,0.113	0.21
13320	ENSGALG00000006520	MYH11	chr14	-	8000221	8000242	7998117	7998210	8001944	8002047	13320	2,6,28,1,7,0,5	316,379,370,288,397,142,546	40,15,33,59,37	1132,600,754,822,717	170	150	3.62179e-08	6.47443e-06	0.006,0.014,0.063,0.003,0.015,0.0,0.008	0.03,0.022,0.037,0.06,0.044	-0.023
12751	ENSGALG00000010622	ZC3H14	chr5	+	43332376	43333325	43330710	43330825	43333766	43333807	12751	13,13,24,5,4,10,10	107,76,63,80,74,71,115	8,6,4,8,8	113,120,147,123,111	300	150	3.02593e-05	0.00178741	0.057,0.079,0.16,0.03,0.026,0.066,0.042	0.034,0.024,0.013,0.031,0.035	0.038
19189	ENSGALG00000006043	RBBP6	chr14	+	7182518	7182557	7180538	7180638	7183209	7183246	19189	28,82,78,16,23,42,18	106,92,118,124,86,76,86	6,15,12,31,12	113,115,78,112,125	188	150	8.03249e-07	8.17449e-05	0.174,0.416,0.345,0.093,0.176,0.306,0.143	0.041,0.094,0.109,0.181,0.071	0.137
4813	ENSGALG00000040364	HERPUD2	chr2	+	46961506	46961584	46955703	46955931	46964736	46964850	4813	333,281,234,154,160,153,165	43,10,0,33,73,11,50	274,208,254,278,392	113,107,179,74,132	227	150	5.86875e-09	1.4112e-06	0.837,0.949,1.0,0.755,0.592,0.902,0.686	0.616,0.562,0.484,0.713,0.662	0.21
12624	ENSGALG00000009674	CLCN3	chr4	-	25338624	25338700	25336746	25336905	25340909	25341126	12624	21,47,16,17,14,15,16	47,33,40,46,35,45,66	15,12,3,24,17	110,80,90,128,91	225	150	2.7245e-08	5.11465e-06	0.23,0.487,0.211,0.198,0.211,0.182,0.139	0.083,0.091,0.022,0.111,0.111	0.153
18294	ENSGALG00000021213	UBE2D1	chr6	-	5941578	5941696	5941021	5941099	5943816	5943848	18294	188,128,116,96,174,110,151	50,9,33,8,26,25,20	162,103,84,93,116	11,8,9,2,11	267	150	3.30861e-05	0.00192097	0.679,0.889,0.664,0.871,0.79,0.712,0.809	0.892,0.879,0.84,0.963,0.856	-0.113
25733	ENSGALG00000004613	P2RX5	chr19	+	6780267	6780348	6779313	6779389	6780919	6781058	25733	545,482,167,403,393,436,671	35,133,112,3,21,21,19	474,367,344,642,466	11,8,2,30,32	230	150	0.000880953	0.0270477	0.91,0.703,0.493,0.989,0.924,0.931,0.958	0.966,0.968,0.991,0.933,0.905	-0.109
16931	ENSGALG00000005614	SRRD	chr15	+	7445435	7445476	7445259	7445369	7445559	7445690	16931	43,35,30,29,24,19,26	11,0,0,7,0,0,0	16,7,15,22,17	11,8,14,0,13	190	150	1.27628e-06	0.000119996	0.755,1.0,1.0,0.766,1.0,1.0,1.0	0.535,0.409,0.458,1.0,0.508	0.35
7732	ENSGALG00000009714	CBR4	chr4	+	25547232	25547367	25546599	25546736	25548620	25548799	7732	158,99,62,122,106,88,136	6,12,21,5,0,1,1	287,191,157,219,184	11,5,0,1,4	284	150	0.00131827	0.0381877	0.933,0.813,0.609,0.928,1.0,0.979,0.986	0.932,0.953,1.0,0.991,0.96	-0.075
956	ENSGALG00000011007	OSBPL3	chr2	-	31666620	31666728	31663751	31663886	31671708	31671839	956	31,32,8,60,45,47,52	11,43,35,7,10,12,21	52,42,59,98,66	11,4,9,11,13	257	150	0.000556658	0.0182235	0.622,0.303,0.118,0.833,0.724,0.696,0.591	0.734,0.86,0.793,0.839,0.748	-0.24
14522	ENSGALG00000002510	IP6K1	chr12	-	2837435	2837535	2815791	2816134	2841665	2841720	14522	204,180,136,198,180,164,160	16,30,37,9,28,9,26	120,217,150,175,228	11,4,7,9,20	249	150	4.56699e-05	0.00249687	0.885,0.783,0.689,0.93,0.795,0.917,0.788	0.868,0.97,0.928,0.921,0.873	-0.085
3864	ENSGALG00000014026	DNAJB14	chr4	-	60148375	60148550	60139192	60139338	60153337	60153671	3864	417,270,239,323,246,219,262	0,0,0,0,0,0,0	329,332,293,348,446	11,27,0,13,2	300	150	2.35367e-14	2.78061e-11	1.0,1.0,1.0,1.0,1.0,1.0,1.0	0.937,0.86,1.0,0.93,0.991	0.056
11436	ENSGALG00000011149	PLA2R1	chr7	+	21845982	21846095	21841113	21841221	21848171	21848341	11436	2072,1686,777,978,730,360,986	76,134,185,15,20,13,35	510,445,398,824,484	11,25,16,0,16	262	150	3.95022e-05	0.00223151	0.94,0.878,0.706,0.974,0.954,0.941,0.942	0.964,0.911,0.934,1.0,0.945	-0.046
18536	ENSGALG00000012681	MBOAT1	chr2	+	59589523	59589601	59566192	59566744	59602619	59602675	18536	1,13,8,0,0,0,2	9,17,6,17,10,21,5	1,0,0,1,0	11,2,4,2,14	227	150	3.88731e-05	0.00220975	0.068,0.336,0.468,0.0,0.0,0.0,0.209	0.057,0.0,0.0,0.248,0.0	0.093
14014	ENSGALG00000011392	MSH4	chr8	+	30154991	30155156	30152807	30153054	30159494	30159605	14014	87,99,202,54,68,66,65	6,1,0,9,8,4,11	65,74,85,50,126	11,17,11,4,17	300	150	0.000510214	0.0170314	0.879,0.98,1.0,0.75,0.81,0.892,0.747	0.747,0.685,0.794,0.862,0.787	0.09
14015	ENSGALG00000011392	MSH4	chr8	+	30157965	30158129	30152807	30153054	30159494	30159605	14015	104,130,114,99,107,110,107	6,1,0,9,8,4,11	116,122,123,112,127	11,17,11,4,17	300	150	0.00171664	0.0476451	0.897,0.985,1.0,0.846,0.87,0.932,0.829	0.841,0.782,0.848,0.933,0.789	0.07
22386	ENSGALG00000001121	SH3GL1	chr28	-	2582200	2582254	2578635	2580858	2582730	2582855	22386	106,113,75,68,88,55,63	7,0,8,1,2,9,7	80,90,60,94,99	11,16,13,11,20	203	150	1.45102e-06	0.000134564	0.918,1.0,0.874,0.98,0.97,0.819,0.869	0.843,0.806,0.773,0.863,0.785	0.105
19162	ENSGALG00000043081	WDR26	chr3	+	17631576	17631676	17630049	17630377	17631808	17631865	19162	181,234,182,132,133,123,148	1,0,0,7,6,4,6	184,165,108,170,155	11,12,8,6,12	249	150	2.291e-06	0.000198885	0.991,1.0,1.0,0.919,0.93,0.949,0.937	0.91,0.892,0.891,0.945,0.886	0.056
19943	ENSGALG00000010401	EIF2A	chr9	-	23792690	23792756	23791275	23791640	23793827	23793956	19943	284,205,239,186,147,176,192	6,0,5,3,1,0,0	256,217,183,219,212	11,11,13,3,3	215	150	3.6965e-07	4.42472e-05	0.971,1.0,0.971,0.977,0.99,1.0,1.0	0.942,0.932,0.908,0.981,0.98	0.038
17450	ENSGALG00000008051	MTMR3	chr15	-	11283488	11283532	11256487	11256565	11284006	11284143	17450	270,295,171,297,236,238,187	50,9,31,0,0,0,24	238,260,248,215,314	11,0,0,0,8	193	150	6.72854e-09	1.60375e-06	0.808,0.962,0.811,1.0,1.0,1.0,0.858	0.944,1.0,1.0,1.0,0.968	-0.063
28522	ENSGALG00000008230	PCGF6	chr6	-	24535176	24535225	24534853	24534940	24537652	24537751	28522	5,36,7,4,5,2,6	184,107,80,83,99,101,120	3,4,3,0,3	109,97,106,119,145	198	150	1.33168e-06	0.000124345	0.02,0.203,0.062,0.035,0.037,0.015,0.036	0.02,0.03,0.021,0.0,0.015	0.041
8811	ENSGALG00000032770	VRK2	chr3	+	942427	942519	941575	941746	944698	944821	8811	14,29,28,11,19,10,11	89,84,81,107,77,32,67	17,17,17,7,22	109,169,145,58,199	241	150	0.00013685	0.00599756	0.089,0.177,0.177,0.06,0.133,0.163,0.093	0.088,0.059,0.068,0.07,0.064	0.058
24573	ENSGALG00000041706	FAM13B	chr13	+	15101604	15101700	15100336	15100420	15103871	15103955	24573	217,170,97,160,167,192,182	156,117,147,72,81,87,121	270,194,200,264,231	108,95,69,119,86	245	150	0.000925513	0.0281613	0.46,0.471,0.288,0.576,0.558,0.575,0.479	0.605,0.556,0.64,0.576,0.622	-0.113
18516	ENSGALG00000012246	R3HDM1	chr7	+	30603612	30603663	30603492	30603530	30603795	30604022	18516	42,142,74,6,15,23,17	104,138,79,70,71,101,90	9,17,6,25,17	108,91,94,131,101	200	150	2.92454e-05	0.00175421	0.232,0.436,0.413,0.06,0.137,0.146,0.124	0.059,0.123,0.046,0.125,0.112	0.128
27936	ENSGALG00000005687	CUEDC2	chr6	-	17817645	17817726	17817486	17817548	17817876	17818047	27936	8,6,9,0,1,8,2	121,71,29,110,104,73,92	4,2,0,0,0	108,84,84,125,124	230	150	7.29847e-05	0.00365893	0.041,0.052,0.168,0.0,0.006,0.067,0.014	0.024,0.015,0.0,0.0,0.0	0.042
27998	ENSGALG00000008231	PACSIN3	chr5	+	23423714	23423777	23422993	23423130	23424286	23424447	27998	13,12,7,15,5,7,8	53,17,40,31,26,23,44	15,23,12,9,3	107,175,109,157,129	212	150	6.08462e-07	6.50911e-05	0.148,0.333,0.11,0.255,0.12,0.177,0.114	0.09,0.085,0.072,0.039,0.016	0.119
20262	ENSGALG00000001433	B3GNTL1	chr18	+	3185507	3185608	3153791	3153896	3198840	3198936	20262	3,13,8,1,3,8,1	51,22,19,83,51,33,86	7,5,4,4,1	107,166,75,160,110	250	150	0.000102995	0.00474334	0.034,0.262,0.202,0.007,0.034,0.127,0.007	0.038,0.018,0.031,0.015,0.005	0.075
14539	ENSGALG00000013427	SORBS2	chr4	-	61161334	61161952	61150006	61150151	61162949	61163074	14539	8,33,10,1,0,1,6	59,57,49,34,48,29,77	2,3,2,0,3	106,115,61,44,98	300	150	6.01605e-10	2.04286e-07	0.063,0.224,0.093,0.014,0.0,0.017,0.037	0.009,0.013,0.016,0.0,0.015	0.053
13357	ENSGALG00000039541	SH3GLB2	chr17	-	5733453	5733468	5732720	5732985	5733899	5734000	13357	13,9,2,2,2,1,2	67,55,46,41,60,44,49	3,3,3,4,2	104,104,92,88,164	164	150	0.000621525	0.0201048	0.151,0.13,0.038,0.043,0.03,0.02,0.036	0.026,0.026,0.029,0.04,0.011	0.038
15460	ENSGALG00000010543	EPS15	chr8	-	24414717	24414754	24413200	24413467	24415330	24415509	15460	23,21,28,5,5,0,14	59,47,42,53,57,25,78	5,3,5,20,5	101,95,104,167,127	186	150	1.15281e-07	1.64864e-05	0.239,0.265,0.35,0.071,0.066,0.0,0.126	0.038,0.025,0.037,0.088,0.031	0.116
683	ENSGALG00000014236	ATP8A1	chr4	+	68184322	68184367	68182845	68182934	68186792	68186865	683	31,4,21,11,18,5,4	268,89,108,100,150,97,141	1,1,0,12,2	101,102,75,242,104	194	150	4.33535e-09	1.11132e-06	0.082,0.034,0.131,0.078,0.085,0.038,0.021	0.008,0.008,0.0,0.037,0.015	0.053
22008	ENSGALG00000014159	PACSIN2	chr1	-	68413199	68413316	68412089	68412286	68413913	68414038	22008	528,376,426,432,408,238,529	18,4,25,5,9,10,18	629,553,618,634,605	10,9,9,10,10	266	150	0.000547748	0.0180033	0.943,0.981,0.906,0.98,0.962,0.931,0.943	0.973,0.972,0.975,0.973,0.972	-0.024
21587	ENSGALG00000041802	LYRM9	chr19	-	9377864	9377957	9376587	9376658	9378402	9378543	21587	110,106,66,65,98,85,99	3,0,0,8,5,3,7	137,89,73,113,113	10,9,15,3,13	242	150	0.000370366	0.0131036	0.958,1.0,1.0,0.834,0.924,0.946,0.898	0.895,0.86,0.751,0.959,0.843	0.076
1373	ENSGALG00000036284	RPGR	chr1	+	114287684	114287724	114287220	114287466	114288999	114289088	1373	12,32,25,19,11,33,30	4,1,1,2,1,2,5	54,22,12,39,47	10,9,12,7,17	189	150	3.85162e-05	0.00219405	0.704,0.962,0.952,0.883,0.897,0.929,0.826	0.811,0.66,0.442,0.816,0.687	0.196
10548	ENSGALG00000004088	FNBP1	chr17	-	6083984	6084132	6074694	6074757	6086703	6086760	10548	1688,2018,1445,1250,1248,1424,1584	23,25,24,15,20,16,5	1749,1631,1657,1858,1971	10,8,8,5,6	297	150	3.13271e-08	5.71289e-06	0.974,0.976,0.968,0.977,0.969,0.978,0.994	0.989,0.99,0.991,0.995,0.994	-0.015
2381	ENSGALG00000041795	WWP1	chr2	+	123002213	123002338	122999759	122999898	123005164	123005302	2381	534,453,576,243,217,150,446	10,2,3,10,1,1,4	354,246,220,241,322	10,8,14,3,14	274	150	1.10417e-06	0.000106544	0.967,0.992,0.991,0.93,0.992,0.988,0.984	0.951,0.944,0.896,0.978,0.926	0.039
2282	ENSGALG00000015086	OSBPL1A	chr2	-	103351359	103351471	103350199	103350285	103352593	103352668	2282	101,138,110,102,82,50,154	2,3,3,0,0,0,1	158,135,173,155,159	10,6,2,3,2	261	150	0.000553435	0.0181399	0.967,0.964,0.955,1.0,1.0,1.0,0.989	0.901,0.928,0.98,0.967,0.979	0.031
9853	ENSGALG00000015709	TACC3	chr4	-	83899552	83899695	83896149	83897190	83899834	83899914	9853	1115,729,759,757,668,570,846	4,0,0,7,3,0,9	630,360,373,656,471	10,4,10,3,13	292	150	3.27682e-06	0.000270631	0.993,1.0,1.0,0.982,0.991,1.0,0.98	0.97,0.979,0.95,0.991,0.949	0.024
5105	ENSGALG00000028439	SHLD2	chr6	+	3416467	3416513	3395933	3396211	3418172	3420586	5105	28,3,10,34,11,15,21	0,0,0,0,0,0,5	52,19,13,39,41	10,3,0,0,9	195	150	2.87338e-06	0.00024475	1.0,1.0,1.0,1.0,1.0,1.0,0.764	0.8,0.83,1.0,1.0,0.778	0.085
24012	ENSGALG00000040484	SEC31A	chr4	+	46338539	46338617	46337781	46337838	46339697	46339773	24012	184,270,207,185,187,165,166	37,35,34,32,31,52,48	248,240,211,352,358	10,20,23,83,14	227	150	5.28998e-06	0.000401506	0.767,0.836,0.801,0.793,0.799,0.677,0.696	0.942,0.888,0.858,0.737,0.944	-0.107
28523	ENSGALG00000008230	PCGF6	chr6	-	24540733	24540761	24537652	24537751	24544718	24544827	28523	159,138,112,69,92,101,148	8,2,0,3,7,3,2	104,57,93,160,109	10,20,11,5,13	177	150	3.76827e-08	6.69226e-06	0.944,0.983,1.0,0.951,0.918,0.966,0.984	0.898,0.707,0.878,0.964,0.877	0.099
17353	ENSGALG00000016537	SCML2	chr1	+	122114215	122114466	122099897	122100141	122118767	122118903	17353	19,7,10,9,13,10,9	4,0,0,0,0,1,7	12,17,4,6,15	10,15,4,9,15	300	150	2.54462e-08	4.86919e-06	0.704,1.0,1.0,1.0,1.0,0.833,0.391	0.375,0.362,0.333,0.25,0.333	0.516
16011	ENSGALG00000004455	USP34	chr3	-	2328788	2328856	2321284	2321477	2332785	2332935	16011	170,184,200,147,170,200,172	10,6,8,7,10,5,15	151,116,110,207,160	10,14,17,21,8	217	150	0.000513318	0.0170732	0.922,0.955,0.945,0.936,0.922,0.965,0.888	0.913,0.851,0.817,0.872,0.933	0.056
5462	ENSGALG00000009195	MCM8	chr3	+	17017605	17017691	17016903	17017102	17019347	17019499	5462	57,53,37,26,43,61,58	7,4,9,1,8,3,2	40,30,23,48,54	10,13,9,10,10	235	150	0.000113408	0.00511882	0.839,0.894,0.724,0.943,0.774,0.928,0.949	0.719,0.596,0.62,0.754,0.775	0.172
19284	ENSGALG00000010624	MEMO1	chr3	+	33789362	33789439	33788070	33788213	33796166	33796271	19284	371,314,264,363,278,219,241	8,0,0,3,11,2,2	297,244,276,312,281	10,11,9,0,11	226	150	0.000375169	0.0132219	0.969,1.0,1.0,0.988,0.944,0.986,0.988	0.952,0.936,0.953,1.0,0.944	0.025
2669	ENSGALG00000014807	MTX3	chrZ	+	22065306	22065395	22064727	22064885	22066845	22068952	2669	9,13,6,8,7,6,7	4,1,1,9,5,4,7	3,6,4,4,1	10,11,23,15,16	238	150	5.42341e-08	9.1531e-06	0.586,0.891,0.791,0.359,0.469,0.486,0.387	0.159,0.256,0.099,0.144,0.038	0.428
2046	ENSGALG00000005670	SLMAP	chr12	+	9203857	9203920	9199238	9199289	9209553	9209610	2046	5,20,22,6,15,18,3	13,0,0,0,6,0,5	5,1,9,4,6	10,10,0,8,5	212	150	0.00134173	0.0387847	0.214,1.0,1.0,1.0,0.639,1.0,0.298	0.261,0.066,1.0,0.261,0.459	0.326
298	ENSGALG00000012965	FAM105A	chr2	-	76303170	76303349	76292035	76292195	76303500	76303532	298	125,35,6,106,151,40,117	15,26,29,5,20,27,7	131,117,65,108,108	10,1,4,9,14	300	150	0.000584155	0.0190092	0.806,0.402,0.094,0.914,0.791,0.426,0.893	0.868,0.983,0.89,0.857,0.794	-0.26
4881	ENSGALG00000031666	CCDC91	chr1	+	72896307	72896496	72894019	72894189	72898873	72898978	4881	204,143,106,78,125,129,137	2,0,1,4,1,0,0	197,180,197,164,190	10,1,3,4,10	300	150	8.98967e-06	0.000626327	0.981,1.0,0.981,0.907,0.984,1.0,1.0	0.908,0.989,0.97,0.953,0.905	0.034
20126	ENSGALG00000020253	NA	chr4	-	20619186	20619332	20616731	20617596	20619962	20620124	20126	31,77,32,16,42,48,25	0,0,0,3,0,0,3	35,33,37,42,55	10,0,4,2,0	295	150	4.20416e-05	0.00233134	1.0,1.0,1.0,0.731,1.0,1.0,0.809	0.64,1.0,0.825,0.914,1.0	0.058
13043	ENSGALG00000000189	YTHDC2	chrZ	-	45786748	45786845	45786453	45786606	45789243	45789426	13043	186,209,112,100,113,80,161	0,0,1,0,6,3,4	169,135,198,210,248	1,9,15,11,6	246	150	5.6193e-06	0.000420627	1.0,1.0,0.986,1.0,0.92,0.942,0.961	0.99,0.901,0.889,0.921,0.962	0.04
22308	ENSGALG00000015836	CEP162	chr3	+	77488271	77488418	77479388	77479527	77488626	77488813	22308	21,39,11,16,32,36,29	0,0,0,0,3,2,2	34,30,21,47,41	1,8,3,0,4	296	150	0.000162471	0.0067864	1.0,1.0,1.0,1.0,0.844,0.901,0.88	0.945,0.655,0.78,1.0,0.839	0.103
17405	ENSGALG00000030065	TENM3	chr4	-	40223017	40223227	40187590	40187828	40364204	40364507	17405	30,48,19,32,38,3,52	2,0,1,1,0,0,0	58,87,100,81,130	1,7,3,9,7	300	150	5.39291e-07	5.90872e-05	0.882,1.0,0.905,0.941,1.0,1.0,1.0	0.967,0.861,0.943,0.818,0.903	0.063
17406	ENSGALG00000030065	TENM3	chr4	-	40349726	40350005	40187590	40187828	40364204	40364507	17406	9,11,14,10,19,5,30	2,0,1,1,0,0,0	50,72,66,51,111	1,7,3,9,7	300	150	4.88395e-06	0.000373822	0.692,1.0,0.875,0.833,1.0,1.0,1.0	0.962,0.837,0.917,0.739,0.888	0.046
15868	ENSGALG00000011365	WDR20	chr5	+	49735133	49736411	49730238	49730421	49747171	49747225	15868	151,101,83,103,120,76,114	3,7,10,1,9,5,2	178,127,141,140,145	1,6,4,0,0	300	150	8.25067e-05	0.00402544	0.962,0.878,0.806,0.981,0.87,0.884,0.966	0.989,0.914,0.946,1.0,1.0	-0.063
4578	ENSGALG00000035337	AARS2	chr3	+	30335326	30335410	30334417	30334528	30335530	30335641	4578	85,88,46,63,60,76,68	0,1,0,0,2,0,2	75,73,58,98,50	1,6,3,4,2	233	150	0.000100948	0.00468817	1.0,0.983,1.0,1.0,0.951,1.0,0.956	0.98,0.887,0.926,0.94,0.942	0.049
25407	ENSGALG00000030179	NA	chr6	-	12622052	12622160	12621631	12621659	12622398	12622446	25407	944,652,481,710,644,378,550	10,26,16,6,4,4,4	454,442,421,391,510	1,5,4,1,6	257	150	0.000862687	0.026577	0.982,0.936,0.946,0.986,0.989,0.982,0.988	0.996,0.981,0.984,0.996,0.98	-0.015
2021	ENSGALG00000009212	MND1	chr4	+	19894808	19894923	19879986	19880135	19914086	19914131	2021	27,27,24,56,18,12,53	1,0,0,0,0,0,1	124,131,91,148,94	1,5,2,12,3	264	150	5.47985e-06	0.000413607	0.939,1.0,1.0,1.0,1.0,1.0,0.968	0.986,0.937,0.963,0.875,0.947	0.045
16446	ENSGALG00000016984	ZC3H13	chr1	-	169316555	169316665	169311250	169311362	169317104	169317221	16446	119,131,108,73,80,113,96	13,5,6,2,2,1,3	90,63,78,115,100	1,5,0,0,1	259	150	0.000465064	0.0157369	0.841,0.938,0.912,0.955,0.959,0.985,0.949	0.981,0.879,1.0,1.0,0.983	-0.034
6828	ENSGALG00000008357	TPCN1	chr15	-	12883290	12883375	12881786	12881923	12883800	12883869	6828	101,155,123,90,101,140,115	12,8,32,6,1,1,3	136,167,163,171,187	1,4,6,0,11	234	150	0.000278331	0.0103885	0.844,0.925,0.711,0.906,0.985,0.989,0.961	0.989,0.964,0.946,1.0,0.916	-0.06
13019	ENSGALG00000043765	NA	chr14	+	7836436	7836646	7834760	7834840	7840469	7840646	13019	82,98,64,45,59,85,80	3,32,31,3,0,4,4	80,61,88,80,93	1,4,3,3,0	300	150	8.87918e-05	0.00421792	0.932,0.605,0.508,0.882,1.0,0.914,0.909	0.976,0.884,0.936,0.93,1.0	-0.124
20379	ENSGALG00000012607	ZCCHC6	chrZ	-	40851037	40851115	40850259	40850437	40851223	40851337	20379	62,137,59,42,58,55,65	0,0,0,1,1,4,0	98,49,103,77,99	1,4,1,3,8	227	150	0.000368357	0.0130666	1.0,1.0,1.0,0.965,0.975,0.901,1.0	0.985,0.89,0.986,0.944,0.891	0.038
22116	ENSGALG00000004500	COP1	chr8	+	7265163	7265232	7263541	7263661	7275158	7275218	22116	229,257,165,180,209,153,205	3,12,13,5,4,6,1	226,205,231,215,303	1,4,1,2,1	218	150	3.49415e-06	0.000285973	0.981,0.936,0.897,0.961,0.973,0.946,0.993	0.994,0.972,0.994,0.987,0.995	-0.033
824	ENSGALG00000007227	MSI1	chr15	+	9646040	9646097	9644665	9644746	9648871	9648940	824	49,45,34,40,38,35,32	5,11,22,4,1,10,10	27,39,33,54,49	1,3,2,7,0	206	150	7.20568e-05	0.00361909	0.877,0.749,0.529,0.879,0.965,0.718,0.7	0.952,0.904,0.923,0.849,1.0	-0.152
5711	ENSGALG00000015746	JAM2	chr1	+	103854925	103854941	103854019	103854127	103855246	103855277	5711	27,21,15,32,36,7,37	0,7,5,7,0,0,0	113,102,174,156,147	1,3,2,2,4	165	150	0.000209651	0.00822026	1.0,0.732,0.732,0.806,1.0,1.0,1.0	0.99,0.969,0.988,0.986,0.971	-0.085
2858	ENSGALG00000013911	ZC3HAV1	chr1	-	71392652	71392748	71391975	71392074	71393078	71393204	2858	282,182,124,171,206,157,204	10,5,18,3,5,7,8	158,120,110,354,96	1,3,0,5,1	245	150	2.70208e-06	0.000233083	0.945,0.957,0.808,0.972,0.962,0.932,0.94	0.99,0.961,1.0,0.977,0.983	-0.051
9607	ENSGALG00000040089	HPS3	chr9	-	24072626	24072808	24072122	24072300	24073002	24073111	9607	339,263,189,289,332,307,351	0,47,87,0,10,8,2	402,387,350,511,390	1,3,0,1,1	300	150	4.83779e-11	2.26642e-08	1.0,0.737,0.521,1.0,0.943,0.95,0.989	0.995,0.985,1.0,0.996,0.995	-0.117
11399	ENSGALG00000006982	EEF2K	chr14	+	9065954	9066017	9065071	9065149	9066621	9066756	11399	249,125,58,163,291,141,215	34,7,12,6,23,7,9	272,366,297,287,436	1,20,10,12,13	212	150	1.70676e-05	0.00108609	0.838,0.927,0.774,0.951,0.9,0.934,0.944	0.995,0.928,0.955,0.944,0.96	-0.061
18048	ENSGALG00000041104	USP20	chr17	+	6013512	6013582	6013229	6013326	6014155	6014269	18048	97,110,66,83,60,53,59	5,6,5,8,3,5,4	64,56,53,94,88	1,2,4,0,0	219	150	3.72596e-05	0.00213141	0.93,0.926,0.9,0.877,0.932,0.879,0.91	0.978,0.95,0.901,1.0,1.0	-0.058
28290	ENSGALG00000008725	KIF16B	chr3	-	5542084	5542207	5512535	5512619	5549371	5549422	28290	56,41,26,33,42,25,51	5,3,8,0,1,2,0	88,30,54,51,60	1,2,2,0,1	272	150	0.0016478	0.0460639	0.861,0.883,0.642,1.0,0.959,0.873,1.0	0.98,0.892,0.937,1.0,0.971	-0.068
12366	ENSGALG00000007331	SVIL	chr2	-	14728411	14728473	14727873	14728013	14729523	14729558	12366	488,373,563,302,168,207,379	3,5,32,1,1,1,4	393,275,239,370,322	1,2,1,0,0	211	150	9.68712e-05	0.00453825	0.991,0.981,0.926,0.995,0.992,0.993,0.985	0.996,0.99,0.994,1.0,1.0	-0.016
28159	ENSGALG00000004493	RSRC2	chr15	-	6201326	6201404	6199524	6199737	6202297	6202325	28159	97,103,83,56,85,70,75	3,1,0,3,0,1,3	84,93,74,73,98	1,14,6,3,15	227	150	2.45678e-08	4.76825e-06	0.955,0.986,1.0,0.925,1.0,0.979,0.943	0.982,0.814,0.891,0.941,0.812	0.082
3045	ENSGALG00000018702	NA	chr25	+	3765796	3765859	3764404	3764496	3766095	3766182	3045	70,99,41,64,86,39,58	0,2,2,1,5,0,0	200,141,151,178,206	1,14,4,4,15	212	150	0.00053056	0.0175169	1.0,0.972,0.936,0.978,0.924,1.0,1.0	0.993,0.877,0.964,0.969,0.907	0.031
16778	ENSGALG00000009429	RXFP1	chr4	+	21910876	21910948	21896055	21896211	21912204	21912276	16778	5,1,2,4,8,1,2	0,0,0,0,0,0,0	42,43,53,74,39	1,11,3,0,3	221	150	7.44748e-07	7.66527e-05	1.0,1.0,1.0,1.0,1.0,1.0,1.0	0.966,0.726,0.923,1.0,0.898	0.097
26346	ENSGALG00000010201	ABHD18	chr4	+	34372832	34372941	34371997	34372129	34376606	34376691	26346	230,160,97,184,219,135,265	25,4,0,8,2,0,15	345,274,195,252,255	1,1,9,0,8	258	150	6.22348e-05	0.00322075	0.842,0.959,1.0,0.93,0.985,1.0,0.911	0.995,0.994,0.926,1.0,0.949	-0.026
24844	ENSGALG00000014835	C7	chrZ	+	12938281	12938357	12937559	12937615	12939284	12939426	24844	70,349,39,17,180,428,251	1,25,26,1,0,9,0	79,221,260,318,151	1,1,2,3,1	225	150	7.7911e-06	0.000557104	0.979,0.903,0.5,0.919,1.0,0.969,1.0	0.981,0.993,0.989,0.986,0.99	-0.092
6711	ENSGALG00000008328	RSBN1L	chr1	-	12673706	12673771	12664264	12664402	12674089	12674441	6711	41,41,25,32,45,31,46	8,7,2,6,3,2,6	59,39,36,65,59	1,1,1,0,6	214	150	3.40178e-05	0.00196249	0.782,0.804,0.898,0.789,0.913,0.916,0.843	0.976,0.965,0.962,1.0,0.873	-0.106
7113	ENSGALG00000012207	NA	chr7	+	30479265	30479336	30476367	30477036	30479524	30480683	7113	167,202,83,114,126,166,147	5,24,26,0,0,2,0	143,206,133,145,187	1,1,1,0,0	220	150	3.91329e-09	1.02242e-06	0.958,0.852,0.685,1.0,1.0,0.983,1.0	0.99,0.993,0.989,1.0,1.0	-0.069
7604	ENSGALG00000006140	NA	chr14	+	7336086	7336256	7335179	7335328	7336990	7337160	7604	200,175,75,157,156,109,134	9,6,8,0,0,6,0	101,117,86,167,145	1,1,0,3,0	300	150	0.000136363	0.00599115	0.917,0.936,0.824,1.0,1.0,0.901,1.0	0.981,0.983,1.0,0.965,1.0	-0.046
8767	ENSGALG00000006138	HELZ2	chr20	+	9743213	9746727	9741834	9741910	9747509	9747595	8767	210,183,148,185,244,349,153	13,9,4,5,6,4,8	87,90,56,211,86	1,1,0,3,0	300	150	7.77449e-06	0.000557104	0.89,0.91,0.949,0.949,0.953,0.978,0.905	0.978,0.978,1.0,0.972,1.0	-0.052
9579	ENSGALG00000026278	NA	chr4	+	1251366	1251472	1249691	1249745	1254818	1254924	9579	45,45,39,36,37,54,28	4,6,4,5,2,2,3	40,65,30,45,87	1,1,0,1,5	255	150	0.00069464	0.0221275	0.869,0.815,0.852,0.809,0.916,0.941,0.846	0.959,0.975,1.0,0.964,0.911	-0.098
7876	ENSGALG00000000223	TMEM183A	chr26	-	926559	926716	925100	925181	929931	930091	7876	31,27,35,33,15,13,12	1,0,4,3,2,2,1	10,23,22,15,29	1,1,0,1,0	300	150	0.00161916	0.0454585	0.939,1.0,0.814,0.846,0.789,0.765,0.857	0.833,0.92,1.0,0.882,1.0	-0.068
18849	ENSGALG00000032502	HPS5	chr5	-	12701951	12702075	12700183	12700330	12704086	12704246	18849	331,266,251,231,251,272,265	3,23,10,2,0,0,8	374,274,296,469,317	1,0,4,0,5	273	150	1.84727e-06	0.000163499	0.984,0.864,0.932,0.984,1.0,1.0,0.948	0.995,1.0,0.976,1.0,0.972	-0.03
15247	ENSGALG00000043178	SBF1	chr1	-	1223430	1223523	1223063	1223141	1224289	1224427	15247	206,290,137,126,197,138,101	1,12,27,5,0,5,0	73,129,80,156,172	1,0,4,0,4	242	150	0.000383748	0.0134196	0.992,0.937,0.759,0.94,1.0,0.945,1.0	0.978,1.0,0.925,1.0,0.964	-0.034
5198	ENSGALG00000032231	C4	chr16	+	2623866	2623999	2623477	2623561	2624136	2624278	5198	463,340,396,356,375,244,364	3,11,22,0,0,0,1	551,425,431,566,565	1,0,2,3,3	282	150	0.000566145	0.0184754	0.988,0.943,0.905,1.0,1.0,1.0,0.995	0.997,1.0,0.991,0.99,0.99	-0.018
27156	ENSGALG00000039589	NA	chr2	-	55310830	55310938	55309847	55309922	55311610	55311787	27156	139,86,59,101,96,84,91	10,12,5,2,1,1,4	142,95,115,142,110	1,0,2,0,6	257	150	5.57621e-05	0.00295355	0.89,0.807,0.873,0.967,0.982,0.98,0.93	0.988,1.0,0.971,1.0,0.915	-0.056
1316	ENSGALG00000001835	SCNN1D	chr21	-	2463139	2463239	2458947	2459282	2464845	2465436	1316	9,3,4,7,6,1,1	3,4,1,0,3,0,4	0,1,0,2,0	1,0,1,3,1	249	150	1.07083e-05	0.000732915	0.644,0.311,0.707,1.0,0.546,1.0,0.131	0.0,1.0,0.0,0.287,0.0	0.362
1939	ENSGALG00000014192	ATP10D	chr4	-	66785038	66785170	66784007	66784135	66785856	66785963	1939	567,314,306,350,328,115,582	1,0,43,0,0,1,0	519,428,418,664,501	1,0,1,2,4	281	150	0.000150092	0.00644281	0.997,1.0,0.792,1.0,1.0,0.984,1.0	0.996,1.0,0.996,0.994,0.985	-0.027
9739	ENSGALG00000033416	HIC2	chr15	-	543509	543648	535646	537462	604113	604246	9739	49,35,30,56,56,30,53	5,19,16,1,3,6,5	55,51,32,78,49	1,0,1,2,2	288	150	3.53973e-08	6.36964e-06	0.836,0.49,0.494,0.967,0.907,0.723,0.847	0.966,1.0,0.943,0.953,0.927	-0.206
14102	ENSGALG00000013737	TMEM181	chr3	+	52148127	52148218	52146782	52146838	52148790	52148909	14102	118,70,87,97,76,75,67	13,3,11,0,1,0,1	124,155,129,168,146	1,0,1,2,1	240	150	8.87887e-07	8.86973e-05	0.85,0.936,0.832,1.0,0.979,1.0,0.977	0.987,1.0,0.988,0.981,0.989	-0.05
19935	ENSGALG00000006567	UBASH3B	chr24	-	3170229	3170339	3169789	3169927	3170750	3170857	19935	302,139,179,227,143,162,153	12,2,5,0,2,9,0	276,295,191,270,361	1,0,1,1,3	259	150	7.46863e-05	0.00373047	0.936,0.976,0.954,1.0,0.976,0.912,1.0	0.994,1.0,0.991,0.994,0.986	-0.028
18522	ENSGALG00000030175	FBXL2	chr2	+	44552713	44552808	44548720	44548795	44556310	44556379	18522	86,34,61,23,131,105,62	8,1,4,0,4,3,1	40,38,78,41,65	1,0,1,0,0	244	150	0.000181339	0.00738732	0.869,0.954,0.904,1.0,0.953,0.956,0.974	0.961,1.0,0.98,1.0,1.0	-0.044
19574	ENSGALG00000026301	NA	chr3	+	105696575	105696828	105694938	105695155	105699857	105700580	19574	83,85,36,71,79,65,60	7,2,0,2,9,1,4	42,27,33,55,40	1,0,1,0,0	300	150	1.02135e-05	0.000704366	0.856,0.955,1.0,0.947,0.814,0.97,0.882	0.955,1.0,0.943,1.0,1.0	-0.062
19346	ENSGALG00000015675	NA	chr1	+	99427105	99427263	99425552	99425694	99428248	99428426	19346	94,152,77,117,54,54,92	2,4,25,1,2,0,0	158,103,122,109,115	1,0,0,4,1	300	150	7.31256e-05	0.00365924	0.959,0.95,0.606,0.983,0.931,1.0,1.0	0.987,1.0,1.0,0.932,0.983	-0.062
5264	ENSGALG00000015858	DOP1A	chr3	-	77987128	77987310	77985249	77985420	77988538	77988730	5264	171,160,105,123,146,148,152	12,6,8,2,2,2,1	211,155,151,162,147	1,0,0,3,0	300	150	8.63258e-07	8.68757e-05	0.877,0.93,0.868,0.969,0.973,0.974,0.987	0.991,1.0,1.0,0.964,1.0	-0.051
21083	ENSGALG00000004153	NADSYN1	chr5	-	1885690	1885793	1884829	1884998	1886138	1886187	21083	38,44,25,54,39,49,47	3,11,12,8,2,2,0	60,38,55,57,47	1,0,0,2,5	252	150	6.24664e-05	0.00322075	0.883,0.704,0.554,0.801,0.921,0.936,1.0	0.973,1.0,1.0,0.944,0.848	-0.125
27502	ENSGALG00000011950	ACO2	chr1	-	49615760	49615866	49614335	49614493	49616130	49616222	27502	909,533,329,643,624,366,743	6,11,24,4,2,0,8	910,814,703,930,951	1,0,0,2,3	255	150	8.25177e-05	0.00402544	0.989,0.966,0.89,0.99,0.995,1.0,0.982	0.998,1.0,1.0,0.996,0.995	-0.025
13654	ENSGALG00000052873	MAPKBP1	chr5	+	25350916	25351828	25349800	25350111	25355067	25355153	13654	25,40,28,19,21,28,46	0,15,11,0,0,2,2	55,41,47,77,70	1,0,0,1,3	300	150	1.99388e-05	0.00124326	1.0,0.571,0.56,1.0,1.0,0.875,0.92	0.965,1.0,1.0,0.975,0.921	-0.126
9047	ENSGALG00000033087	STAT4	chr7	-	7957180	7957273	7955489	7955568	7958065	7958164	9047	337,770,423,425,280,606,545	0,33,23,2,0,0,2	619,622,351,904,520	1,0,0,1,1	242	150	2.44623e-07	3.14814e-05	1.0,0.935,0.919,0.992,1.0,1.0,0.994	0.997,1.0,1.0,0.998,0.997	-0.021
15687	ENSGALG00000040433	NA	chr1	-	187145302	187145474	187145002	187145155	187146132	187147189	15687	122,54,35,80,157,114,104	0,16,10,0,0,1,0	93,86,105,98,143	1,0,0,1,1	300	150	8.12375e-05	0.00399165	1.0,0.628,0.636,1.0,1.0,0.983,1.0	0.979,1.0,1.0,0.98,0.986	-0.097
9942	ENSGALG00000007874	IL18	chr24	+	6171024	6171030	6170034	6170101	6171562	6171700	9942	188,150,171,106,100,94,101	17,17,33,1,3,38,0	105,67,60,144,88	1,0,0,1,0	155	150	1.67644e-14	2.27761e-11	0.915,0.895,0.834,0.99,0.97,0.705,1.0	0.99,1.0,1.0,0.993,1.0	-0.095
19543	ENSGALG00000014509	BST1	chr4	-	76646922	76647058	76646407	76646490	76648264	76648394	19543	99,109,59,64,83,55,97	3,14,34,5,0,1,0	125,84,141,130,132	1,0,0,0,2	285	150	5.06565e-09	1.26279e-06	0.946,0.804,0.477,0.871,1.0,0.967,1.0	0.985,1.0,1.0,1.0,0.972	-0.125
26266	ENSGALG00000009502	ATE1	chr6	-	32017558	32017591	32011790	32011972	32032383	32032616	26266	26,33,47,23,26,22,37	0,0,0,3,9,2,3	33,38,35,34,38	1,0,0,0,1	182	150	0.000245522	0.00936985	1.0,1.0,1.0,0.863,0.704,0.901,0.91	0.965,1.0,1.0,1.0,0.969	-0.076
9400	ENSGALG00000009279	SFMBT2	chr1	-	4575410	4575508	4563435	4563537	4582082	4582329	9400	165,141,129,86,146,168,117	2,4,8,0,7,3,0	92,52,86,82,81	1,0,0,0,0	247	150	0.000673453	0.0216046	0.98,0.955,0.907,1.0,0.927,0.971,1.0	0.982,1.0,1.0,1.0,1.0	-0.034
12814	ENSGALG00000010314	NEK9	chr5	-	38379850	38380043	38378875	38379020	38381076	38381127	12814	354,238,191,243,257,289,290	0,15,14,0,0,0,0	265,265,246,342,305	1,0,0,0,0	300	150	0.000835997	0.0259016	1.0,0.888,0.872,1.0,1.0,1.0,1.0	0.993,1.0,1.0,1.0,1.0	-0.033
15212	ENSGALG00000037097	GRK3	chr15	+	7331375	7331538	7330196	7330292	7333230	7333344	15212	456,280,174,253,355,335,341	8,10,15,0,3,0,3	360,433,262,501,469	1,0,0,0,0	300	150	2.02135e-06	0.000177174	0.966,0.933,0.853,1.0,0.983,1.0,0.983	0.994,1.0,1.0,1.0,1.0	-0.039
15213	ENSGALG00000037097	GRK3	chr15	+	7332126	7332263	7330196	7330292	7333230	7333344	15213	492,337,307,319,422,500,471	8,10,15,0,3,0,3	396,462,334,540,531	1,0,0,0,0	286	150	0.000260134	0.00981715	0.97,0.946,0.915,1.0,0.987,1.0,0.988	0.995,1.0,1.0,1.0,1.0	-0.027
16995	ENSGALG00000013851	UBE3B	chr15	+	7049174	7049342	7048312	7048482	7050939	7051058	16995	96,122,110,87,97,82,102	7,5,0,0,0,5,1	92,105,75,116,132	1,0,0,0,0	300	150	0.00156103	0.0440003	0.873,0.924,1.0,1.0,1.0,0.891,0.981	0.979,1.0,1.0,1.0,1.0	-0.043
16996	ENSGALG00000013851	UBE3B	chr15	+	7050008	7050180	7048312	7048482	7050939	7051058	16996	106,90,81,75,81,91,87	7,5,0,0,0,5,1	73,77,77,110,124	1,0,0,0,0	300	150	0.00066423	0.0213339	0.883,0.9,1.0,1.0,1.0,0.901,0.978	0.973,1.0,1.0,1.0,1.0	-0.043
18535	ENSGALG00000012681	MBOAT1	chr2	+	59588854	59589000	59566192	59566744	59589523	59589601	18535	262,240,129,224,286,332,293	0,17,14,0,0,0,4	211,156,173,95,180	1,0,0,0,0	295	150	2.99249e-05	0.00178009	1.0,0.878,0.824,1.0,1.0,1.0,0.974	0.991,1.0,1.0,1.0,1.0	-0.044
23171	ENSGALG00000027983	NA	chr9	+	15108839	15109001	15106135	15106498	15115598	15115776	23171	12,30,8,6,5,19,12	0,10,1,2,4,0,0	10,16,14,7,28	1,0,0,0,0	300	150	8.05334e-06	0.000571346	1.0,0.6,0.8,0.6,0.385,1.0,1.0	0.833,1.0,1.0,1.0,1.0	-0.197
26808	ENSGALG00000046915	PPP1R12C	chrKZ626836.1	-	65365	65510	64892	64967	66094	66254	26808	204,292,102,96,118,135,119	0,0,17,0,0,9,0	112,123,84,84,213	1,0,0,0,0	294	150	9.14658e-05	0.00432228	1.0,1.0,0.754,1.0,1.0,0.884,1.0	0.983,1.0,1.0,1.0,1.0	-0.048
22928	ENSGALG00000027428	ZDHHC21	chrZ	-	31678473	31678590	31663933	31663977	31686811	31686950	22928	124,115,87,116,110,53,209	0,0,0,0,3,0,5	255,215,302,322,318	0,9,4,5,13	266	150	0.000444362	0.0151686	1.0,1.0,1.0,1.0,0.954,1.0,0.959	1.0,0.931,0.977,0.973,0.932	0.025
10080	ENSGALG00000006254	ERCC6	chr6	-	19568772	19568918	19567973	19568687	19570663	19570758	10080	131,88,65,64,70,113,147	1,0,1,3,1,0,3	159,122,143,111,127	0,8,8,1,6	295	150	0.000265491	0.00996398	0.985,1.0,0.971,0.916,0.973,1.0,0.961	1.0,0.886,0.901,0.983,0.915	0.035
27586	ENSGALG00000013061	PAPD7	chr2	-	79724890	79724991	79724445	79724618	79736870	79737084	27586	17,21,28,29,22,13,11	0,0,0,0,1,0,0	26,31,12,23,28	0,8,3,1,1	250	150	5.36485e-06	0.000406055	1.0,1.0,1.0,1.0,0.93,1.0,1.0	1.0,0.699,0.706,0.932,0.944	0.134
27587	ENSGALG00000013061	PAPD7	chr2	-	79730017	79730144	79724445	79724618	79736870	79737084	27587	32,37,18,27,24,28,33	0,0,0,0,1,0,0	26,26,27,45,33	0,8,3,1,1	276	150	1.15623e-05	0.000781516	1.0,1.0,1.0,1.0,0.929,1.0,1.0	1.0,0.639,0.83,0.961,0.947	0.114
10259	ENSGALG00000012898	RELCH	chr2	-	68274973	68275086	68270112	68270203	68283765	68283861	10259	228,247,191,131,133,140,186	0,0,0,0,0,0,0	162,243,141,289,221	0,8,17,4,10	262	150	9.64417e-12	5.45941e-09	1.0,1.0,1.0,1.0,1.0,1.0,1.0	1.0,0.946,0.826,0.976,0.927	0.065
2735	ENSGALG00000016506	ZNF512	chr3	+	104308965	104309049	104305552	104305639	104310258	104310383	2735	375,261,276,235,248,306,279	0,4,0,0,0,0,3	340,180,262,339,394	0,68,0,0,0	233	150	0.000678648	0.0217455	1.0,0.977,1.0,1.0,1.0,1.0,0.984	1.0,0.63,1.0,1.0,1.0	0.068
27866	ENSGALG00000007522	NA	chr18	-	10152384	10152451	10150657	10150784	10153438	10153526	27866	115,100,62,74,62,58,76	4,0,5,3,4,0,0	65,60,47,118,108	0,6,9,6,9	216	150	0.000493569	0.0165367	0.952,1.0,0.896,0.945,0.915,1.0,1.0	1.0,0.874,0.784,0.932,0.893	0.062
28241	ENSGALG00000009269	PTGR2	chr5	-	26306731	26306800	26305958	26306077	26311035	26311104	28241	120,95,20,103,144,62,77	1,0,0,1,5,0,3	91,109,81,71,91	0,6,9,2,3	218	150	0.000566393	0.0184754	0.988,1.0,1.0,0.986,0.952,1.0,0.946	1.0,0.926,0.861,0.961,0.954	0.041
16993	ENSGALG00000013851	UBE3B	chr15	+	7047685	7047863	7046887	7047008	7048312	7048482	16993	193,187,184,141,148,163,206	7,11,10,3,2,4,2	153,199,143,254,278	0,6,6,0,0	300	150	0.000455393	0.0154674	0.932,0.895,0.902,0.959,0.974,0.953,0.981	1.0,0.943,0.923,1.0,1.0	-0.031
10430	ENSGALG00000030908	NA	chr12	+	4400089	4400176	4393584	4393767	4410289	4410601	10430	4,8,3,1,2,8,5	0,0,5,0,0,0,0	9,7,4,3,7	0,6,2,2,3	236	150	6.41042e-06	0.000472484	1.0,1.0,0.276,1.0,1.0,1.0,1.0	1.0,0.426,0.56,0.488,0.597	0.282
16599	ENSGALG00000023355	TMEM154	chr4	-	33870987	33871151	33870024	33870348	33871964	33872062	16599	6,4,1,10,7,6,2	0,0,0,2,0,0,1	4,9,11,15,12	0,6,2,1,1	300	150	8.85532e-05	0.00421792	1.0,1.0,1.0,0.714,1.0,1.0,0.5	1.0,0.429,0.733,0.882,0.857	0.108
3826	ENSGALG00000040005	PPP2R5D	chr3	+	4261706	4261834	4256959	4257013	4263920	4264008	3826	51,92,77,41,52,50,47	4,2,0,0,2,2,3	34,20,11,54,48	0,6,1,6,5	277	150	0.000879655	0.0270384	0.873,0.961,1.0,1.0,0.934,0.931,0.895	1.0,0.644,0.856,0.83,0.839	0.108
10203	ENSGALG00000004065	SLC25A16	chr6	-	11337573	11337640	11335643	11335712	11343602	11343666	10203	19,18,21,5,10,9,25	0,0,0,0,0,0,0	7,12,13,21,18	0,6,1,2,9	216	150	2.1788e-10	8.33836e-08	1.0,1.0,1.0,1.0,1.0,1.0,1.0	1.0,0.581,0.9,0.879,0.581	0.212
15245	ENSGALG00000043178	SBF1	chr1	-	1223063	1223141	1222436	1222621	1224289	1224427	15245	57,72,72,28,39,39,36	9,32,35,5,5,12,4	14,27,23,44,45	0,6,0,4,5	227	150	0.000524591	0.017362	0.807,0.598,0.576,0.787,0.838,0.682,0.856	1.0,0.748,1.0,0.879,0.856	-0.162
15246	ENSGALG00000043178	SBF1	chr1	-	1223430	1223523	1222436	1222621	1224289	1224427	15246	205,276,157,141,216,121,118	9,32,35,5,5,12,4	58,117,76,136,117	0,6,0,4,5	242	150	4.78334e-05	0.00260467	0.934,0.842,0.735,0.946,0.964,0.862,0.948	1.0,0.924,1.0,0.955,0.936	-0.073
421	ENSGALG00000030139	NA	chr24	+	5231172	5231235	5230900	5230975	5231474	5231535	421	2,10,12,2,4,1,4	0,0,0,0,0,0,0	7,1,5,11,8	0,6,0,11,0	212	150	0.000232689	0.00899906	1.0,1.0,1.0,1.0,1.0,1.0,1.0	1.0,0.105,1.0,0.414,1.0	0.296
10461	ENSGALG00000019336	CEP83	chr1	-	45174685	45174800	45172683	45172828	45177766	45177898	10461	41,57,41,47,58,20,58	4,0,0,1,0,0,1	104,48,62,75,62	0,5,11,0,13	264	150	3.48215e-07	4.2052e-05	0.853,1.0,1.0,0.964,1.0,1.0,0.971	1.0,0.845,0.762,1.0,0.73	0.102
24465	ENSGALG00000052646	EXD3	chr17	-	1169002	1169103	1162118	1162192	1169895	1170035	24465	123,177,114,136,124,120,123	0,1,0,0,0,3,0	105,107,143,151,161	0,4,6,5,2	250	150	0.00150977	0.0429117	1.0,0.991,1.0,1.0,1.0,0.96,1.0	1.0,0.941,0.935,0.948,0.98	0.032
2219	ENSGALG00000005042	IQSEC1	chr12	-	5658971	5659021	5657061	5657667	5666030	5666207	2219	31,38,45,43,28,26,62	7,17,20,0,4,1,7	46,47,34,63,73	0,4,4,1,4	199	150	4.98946e-05	0.0026953	0.769,0.628,0.629,1.0,0.841,0.951,0.87	1.0,0.899,0.865,0.979,0.932	-0.122
21951	ENSGALG00000007958	GTF3C3	chr7	-	10002942	10003015	10001787	10001877	10004686	10004834	21951	138,86,30,129,125,92,108	5,17,26,3,3,8,5	86,123,143,104,115	0,4,3,5,0	222	150	7.98613e-06	0.000569552	0.949,0.774,0.438,0.967,0.966,0.886,0.936	1.0,0.954,0.97,0.934,1.0	-0.126
12116	ENSGALG00000000795	MFSD12	chr28	+	1160093	1160188	1159755	1159926	1160549	1160680	12116	50,64,36,47,31,20,31	1,0,0,0,0,0,0	69,74,60,89,97	0,4,3,2,5	244	150	0.00110524	0.0328573	0.968,1.0,1.0,1.0,1.0,1.0,1.0	1.0,0.919,0.925,0.965,0.923	0.049
28668	ENSGALG00000009870	IL15	chr4	+	30019009	30019091	29999566	29999695	30019505	30019547	28668	500,157,165,300,364,73,314	4,0,0,0,0,0,0	439,245,364,352,320	0,4,17,4,6	231	150	0.000318791	0.0115805	0.988,1.0,1.0,1.0,1.0,1.0,1.0	1.0,0.975,0.933,0.983,0.972	0.026
13882	ENSGALG00000012595	AGTPBP1	chrZ	-	40714743	40714781	40712527	40712736	40716221	40716315	13882	34,36,35,16,24,20,32	3,0,1,1,0,0,0	32,23,23,19,57	0,4,11,2,6	187	150	1.00056e-07	1.50205e-05	0.901,1.0,0.966,0.928,1.0,1.0,1.0	1.0,0.822,0.626,0.884,0.884	0.128
8253	ENSGALG00000013209	SLC39A6	chr2	-	88565380	88565450	88563798	88564176	88566670	88566883	8253	218,166,136,136,176,138,151	1,0,3,0,0,0,6	132,92,96,221,134	0,4,10,3,6	219	150	5.04255e-05	0.00271319	0.993,1.0,0.969,1.0,1.0,1.0,0.945	1.0,0.94,0.868,0.981,0.939	0.041
3728	ENSGALG00000045514	PEX6	chr3	-	16140937	16141143	16140791	16140853	16143667	16143800	3728	143,241,94,164,184,127,164	10,15,10,5,5,2,3	211,270,182,221,282	0,4,1,3,6	300	150	1.34987e-06	0.000125612	0.877,0.889,0.825,0.943,0.948,0.969,0.965	1.0,0.971,0.989,0.974,0.959	-0.062
19178	ENSGALG00000005775	NA	chr4	+	2453714	2453796	2452574	2452670	2454994	2455146	19178	4,15,9,13,18,22,2	0,3,5,0,0,0,0	3,4,8,5,13	0,4,0,4,13	231	150	0.000451575	0.0153762	1.0,0.765,0.539,1.0,1.0,1.0,1.0	1.0,0.394,1.0,0.448,0.394	0.253
769	ENSGALG00000006898	EIF4ENIF1	chr15	+	9276083	9276263	9275620	9275756	9278311	9278541	769	144,130,69,130,155,169,149	0,4,15,0,2,2,1	201,160,149,183,226	0,4,0,0,1	300	150	0.000336564	0.0121288	1.0,0.942,0.697,1.0,0.975,0.977,0.987	1.0,0.952,1.0,1.0,0.991	-0.049
9515	ENSGALG00000005035	KAT6B	chr6	-	15867683	15867765	15866637	15866770	15867914	15868030	9515	71,116,64,36,57,51,62	9,0,0,8,1,4,1	71,80,69,84,78	0,4,0,0,0	231	150	5.779e-05	0.00304316	0.837,1.0,1.0,0.745,0.974,0.892,0.976	1.0,0.929,1.0,1.0,1.0	-0.068
13067	ENSGALG00000005020	NA	chr12	+	5480233	5480267	5478704	5478798	5481149	5481324	13067	55,78,76,42,21,86,20	0,0,0,0,3,0,0	31,14,7,45,21	0,35,15,1,0	183	150	1.27545e-05	0.000847345	1.0,1.0,1.0,1.0,0.852,1.0,1.0	1.0,0.247,0.277,0.974,1.0	0.279
21876	ENSGALG00000008747	ITGA8	chr2	+	20386135	20386273	20384895	20385050	20386750	20386818	21876	145,207,141,185,230,86,235	8,9,8,15,20,11,31	570,467,458,586,735	0,31,14,0,55	287	150	3.73582e-07	4.45062e-05	0.905,0.923,0.902,0.866,0.857,0.803,0.798	1.0,0.887,0.945,1.0,0.875	-0.077
16608	ENSGALG00000004727	ULK2	chr19	+	6984137	6984346	6983233	6983386	6985650	6985829	16608	864,1128,743,253,171,176,384	14,11,1,6,11,3,7	354,267,260,317,334	0,30,16,3,21	300	150	1.03442e-07	1.53949e-05	0.969,0.981,0.997,0.955,0.886,0.967,0.965	1.0,0.817,0.89,0.981,0.888	0.045
23696	ENSGALG00000008689	NA	chr4	+	16600989	16601225	16599219	16599373	16601707	16603217	23696	54,58,45,23,63,44,47	1,0,0,2,0,0,6	37,55,32,45,78	0,3,4,8,4	300	150	0.000226884	0.00881958	0.964,1.0,1.0,0.852,1.0,1.0,0.797	1.0,0.902,0.8,0.738,0.907	0.075
26612	ENSGALG00000006522	HCK	chr20	+	10108569	10108752	10108307	10108460	10108927	10109004	26612	495,153,633,322,199,78,260	0,0,24,10,3,0,0	229,233,210,345,458	0,3,4,2,0	300	150	0.000984502	0.0297894	1.0,1.0,0.93,0.942,0.971,1.0,1.0	1.0,0.975,0.963,0.989,1.0	-0.008
18453	ENSGALG00000036301	KIAA0895	chr2	+	46729718	46729851	46727923	46728067	46730850	46731156	18453	20,5,5,6,3,11,22	0,1,1,1,1,0,1	14,27,19,27,13	0,3,3,5,4	282	150	5.87291e-05	0.00307473	1.0,0.727,0.727,0.761,0.615,1.0,0.921	1.0,0.827,0.771,0.742,0.634	0.027
20471	ENSGALG00000043613	TXNDC16	chr5	-	58326006	58326089	58324874	58324948	58332110	58332417	20471	21,41,30,28,30,27,22	5,6,4,0,0,4,7	26,21,19,22,27	0,3,2,1,0	232	150	0.00175924	0.0485856	0.731,0.815,0.829,1.0,1.0,0.814,0.67	1.0,0.819,0.86,0.934,1.0	-0.086
27359	ENSGALG00000037327	DCAF17	chr7	-	18026222	18026310	18024531	18024615	18026724	18026834	27359	108,80,89,51,62,71,59	2,0,0,3,6,0,2	115,39,52,110,103	0,3,10,5,11	237	150	0.000172816	0.00712558	0.972,1.0,1.0,0.915,0.867,1.0,0.949	1.0,0.892,0.767,0.933,0.856	0.068
6523	ENSGALG00000041790	SAMD4A	chr5	-	56571565	56571829	56567203	56567313	56582918	56583437	6523	9,45,31,10,31,30,11	0,9,5,0,0,3,0	11,16,17,18,24	0,3,0,0,1	300	150	0.000711834	0.0226013	1.0,0.714,0.756,1.0,1.0,0.833,1.0	1.0,0.727,1.0,1.0,0.923	-0.03
17641	ENSGALG00000010694	SECISBP2	chrZ	+	43577295	43577441	43574621	43574754	43578011	43578167	17641	117,396,162,103,101,115,111	6,0,0,12,7,5,1	245,165,238,243,296	0,29,17,11,25	295	150	0.000282846	0.0105351	0.908,1.0,1.0,0.814,0.88,0.921,0.983	1.0,0.743,0.877,0.918,0.858	0.05
20404	ENSGALG00000016823	TFDP1	chr1	-	138653389	138653556	138652696	138652778	138654405	138654557	20404	716,391,340,479,415,297,383	8,34,19,1,3,6,5	355,266,207,377,282	0,2,4,1,0	300	150	1.17294e-08	2.63398e-06	0.978,0.852,0.899,0.996,0.986,0.961,0.975	1.0,0.985,0.963,0.995,1.0	-0.039
8499	ENSGALG00000028191	GLCE	chr10	+	19754453	19754547	19753987	19754357	19757463	19757709	8499	29,31,29,31,18,21,16	0,0,0,0,0,0,0	13,25,18,28,34	0,2,4,0,4	243	150	0.00145542	0.041628	1.0,1.0,1.0,1.0,1.0,1.0,1.0	1.0,0.885,0.735,1.0,0.84	0.108
23942	ENSGALG00000015155	CARNMT1	chrZ	-	36833634	36833775	36829279	36829458	36839947	36840111	23942	304,215,106,235,256,184,263	4,14,10,0,0,2,0	200,247,246,343,297	0,2,3,0,0	290	150	0.000207562	0.00817373	0.975,0.888,0.846,1.0,1.0,0.979,1.0	1.0,0.985,0.977,1.0,1.0	-0.037
12127	ENSGALG00000015490	FBXL4	chr3	+	71702996	71703241	71696072	71696418	71709513	71709727	12127	166,139,113,146,140,154,135	6,2,0,5,13,4,3	216,132,152,235,213	0,2,2,0,6	300	150	0.000250075	0.00950354	0.933,0.972,1.0,0.936,0.843,0.951,0.957	1.0,0.971,0.974,1.0,0.947	-0.037
25100	ENSGALG00000001965	AARS	chr11	+	1175644	1175790	1174758	1174947	1176596	1176788	25100	532,337,291,369,345,300,369	5,10,16,3,1,0,1	340,342,264,394,426	0,2,1,0,0	295	150	0.000379608	0.0133437	0.982,0.945,0.902,0.984,0.994,1.0,0.995	1.0,0.989,0.993,1.0,1.0	-0.025
279	ENSGALG00000038059	NR1H3	chr5	-	23355159	23355273	23354246	23354341	23356476	23356576	279	728,551,614,498,546,415,637	9,9,12,12,2,3,5	645,731,612,905,984	0,2,0,4,4	263	150	0.000152663	0.00648152	0.979,0.972,0.967,0.959,0.994,0.987,0.986	1.0,0.995,1.0,0.992,0.993	-0.018
9282	ENSGALG00000006763	EXOC6	chr6	-	21539024	21539036	21538461	21538594	21539315	21539428	9282	119,82,149,57,76,64,102	11,16,23,0,2,2,0	129,84,77,113,104	0,2,0,4,1	161	150	1.46914e-08	3.11871e-06	0.91,0.827,0.858,1.0,0.973,0.968,1.0	1.0,0.975,1.0,0.963,0.99	-0.052
10260	ENSGALG00000012898	RELCH	chr2	-	68289552	68289644	68288254	68288563	68289733	68289937	10260	264,256,180,197,154,150,271	4,8,5,3,0,6,8	226,266,199,270,335	0,2,0,4,0	241	150	5.94051e-05	0.00309819	0.976,0.952,0.957,0.976,1.0,0.94,0.955	1.0,0.988,1.0,0.977,1.0	-0.028
6101	ENSGALG00000007996	ANKRD44	chr7	-	10075489	10075691	10072137	10072216	10078031	10078103	6101	1577,1755,1022,1134,1439,1465,1431	4,36,66,4,5,10,0	1527,1319,1258,2408,1329	0,2,0,3,2	300	150	1.44325e-11	7.84317e-09	0.995,0.961,0.886,0.993,0.993,0.987,1.0	1.0,0.997,1.0,0.998,0.997	-0.025
25680	ENSGALG00000015540	RAD23B	chrZ	+	55732614	55732670	55729076	55729333	55736072	55736200	25680	355,585,319,166,265,207,285	9,10,14,0,0,2,8	308,246,211,228,274	0,2,0,3,2	205	150	0.000576559	0.0187845	0.967,0.977,0.943,1.0,1.0,0.987,0.963	1.0,0.989,1.0,0.982,0.99	-0.015
3784	ENSGALG00000015056	LAMA3	chr2	+	103161063	103161201	103158691	103158826	103161666	103161713	3784	47,114,57,86,84,52,116	3,3,9,1,4,2,0	35,67,95,93,76	0,2,0,2,0	287	150	0.000164832	0.00685883	0.891,0.952,0.768,0.978,0.916,0.931,1.0	1.0,0.946,1.0,0.96,1.0	-0.062
20448	ENSGALG00000010324	MRPL1	chr4	-	34945297	34945317	34943509	34943593	34945389	34945541	20448	36,7,9,36,12,26,9	6,5,5,0,5,0,0	19,18,25,24,29	0,2,0,2,0	169	150	4.02981e-05	0.00225769	0.842,0.554,0.615,1.0,0.681,1.0,1.0	1.0,0.889,1.0,0.914,1.0	-0.147
5260	ENSGALG00000015858	DOP1A	chr3	-	77942488	77942653	77940871	77941001	77943547	77943603	5260	157,122,75,103,158,132,153	10,19,21,0,2,6,0	197,111,155,182,183	0,2,0,1,1	300	150	4.76981e-11	2.26642e-08	0.887,0.763,0.641,1.0,0.975,0.917,1.0	1.0,0.965,1.0,0.989,0.989	-0.105
17647	ENSGALG00000019741	PSMC3IP	chr27	-	7792810	7792922	7792577	7792723	7792986	7793076	17647	93,63,47,32,27,31,27	9,8,3,2,5,0,2	51,15,23,44,40	0,2,0,1,1	261	150	9.39495e-06	0.000651223	0.856,0.819,0.9,0.902,0.756,1.0,0.886	1.0,0.812,1.0,0.962,0.958	-0.072
15855	ENSGALG00000014011	LRMP	chr1	+	67160035	67160113	67159348	67159392	67160218	67160283	15855	111,79,95,107,105,65,151	0,6,8,4,5,1,2	225,150,161,201,167	0,2,0,1,0	227	150	5.68054e-06	0.000424043	1.0,0.897,0.887,0.946,0.933,0.977,0.98	1.0,0.98,1.0,0.993,1.0	-0.049
4446	ENSGALG00000044628	NA	chr4	+	1213255	1213540	1212973	1213184	1214871	1215067	4446	190,219,126,189,130,88,116	9,2,1,2,17,6,4	178,166,123,139,209	0,2,0,0,2	300	150	2.38531e-08	4.66573e-06	0.913,0.982,0.984,0.979,0.793,0.88,0.935	1.0,0.976,1.0,1.0,0.981	-0.068
24426	ENSGALG00000012947	CAPRIN2	chr1	+	59592488	59593331	59591079	59591123	59597288	59597420	24426	49,47,11,35,62,32,58	8,11,2,0,0,12,2	94,56,70,90,115	0,2,0,0,0	300	150	6.71446e-11	2.94267e-08	0.754,0.681,0.733,1.0,1.0,0.571,0.935	1.0,0.933,1.0,1.0,1.0	-0.176
24831	ENSGALG00000033054	RMC1	chr2	+	103046169	103046276	103045699	103045828	103047004	103047124	24831	313,175,151,213,264,228,280	1,12,20,2,3,0,0	367,321,318,342,337	0,2,0,0,0	256	150	6.45425e-07	6.79748e-05	0.995,0.895,0.816,0.984,0.981,1.0,1.0	1.0,0.989,1.0,1.0,1.0	-0.045
12186	ENSGALG00000037076	GART	chr1	-	106728294	106728343	106725404	106725553	106732101	106732248	12186	130,134,47,62,90,52,110	1,0,0,30,0,0,0	212,52,0,0,53	0,19,80,76,56	198	150	6.31019e-11	2.81083e-08	0.99,1.0,1.0,0.61,1.0,1.0,1.0	1.0,0.675,0.0,0.0,0.418	0.524
3372	ENSGALG00000014464	MTR	chr3	-	37688911	37689018	37687601	37687661	37689109	37689202	3372	279,242,161,244,296,148,380	3,0,0,0,3,5,5	554,462,333,539,472	0,18,12,5,12	256	150	0.000257872	0.00974536	0.982,1.0,1.0,1.0,0.983,0.945,0.978	1.0,0.938,0.942,0.984,0.958	0.02
13954	ENSGALG00000008372	XRN2	chr3	-	3572525	3572633	3572360	3572450	3576047	3576183	13954	600,423,352,407,359,251,394	0,2,0,3,2,1,8	435,368,383,490,484	0,15,12,8,2	257	150	0.000101196	0.00468817	1.0,0.992,1.0,0.988,0.991,0.993,0.966	1.0,0.935,0.949,0.973,0.993	0.02
18000	ENSGALG00000009338	ZFYVE1	chr5	+	26664800	26665305	26654544	26655405	26667244	26667459	18000	191,112,145,161,166,91,183	12,16,9,1,9,9,7	144,272,263,216,205	0,14,2,2,8	300	150	6.99275e-05	0.00355153	0.888,0.778,0.89,0.988,0.902,0.835,0.929	1.0,0.907,0.985,0.982,0.928	-0.073
1301	ENSGALG00000005090	SKA2	chr19	-	7338346	7338436	7337458	7337635	7342253	7342479	1301	793,343,246,414,547,287,438	0,12,0,11,19,0,17	494,349,375,557,477	0,13,4,0,0	239	150	0.000143593	0.0062413	1.0,0.947,1.0,0.959,0.948,1.0,0.942	1.0,0.944,0.983,1.0,1.0	-0.015
2395	ENSGALG00000026776	NA	chr1	-	73447443	73447521	73445192	73445303	73452430	73452552	2395	119,87,35,87,90,80,118	7,0,1,3,0,0,4	140,94,55,106,78	0,11,4,7,7	227	150	0.000482177	0.0162552	0.918,1.0,0.959,0.95,1.0,1.0,0.951	1.0,0.85,0.901,0.909,0.88	0.06
4566	ENSGALG00000035879	ITGA7	chr33	-	5479986	5480118	5479737	5479857	5480912	5481168	4566	1,1,3,3,2,1,5	0,0,0,1,0,0,2	15,7,8,14,13	0,11,2,2,5	281	150	3.3046e-07	4.04471e-05	1.0,1.0,1.0,0.616,1.0,1.0,0.572	1.0,0.254,0.681,0.789,0.581	0.223
6492	ENSGALG00000009552	NA	chr5	+	29153265	29153359	29151953	29152118	29154641	29154730	6492	38,4,8,109,15,19,7	0,0,0,0,0,0,1	15,9,11,6,19	0,10,5,3,2	243	150	9.56568e-12	5.45941e-09	1.0,1.0,1.0,1.0,1.0,1.0,0.812	1.0,0.357,0.576,0.552,0.854	0.305
10690	ENSGALG00000007036	PITRM1	chr2	-	11489797	11489874	11489215	11489381	11490659	11490780	10690	138,111,68,104,76,85,104	2,0,0,0,1,0,4	160,68,60,107,110	0,10,4,10,6	226	150	1.30593e-08	2.85188e-06	0.979,1.0,1.0,1.0,0.981,1.0,0.945	1.0,0.819,0.909,0.877,0.924	0.081
22082	ENSGALG00000016098	EXOC6B	chr4	+	89915101	89915147	89908603	89908769	89918304	89918509	22082	19,89,35,19,27,32,24	5,2,0,0,0,0,0	13,17,34,32,51	0,10,2,0,1	195	150	0.00151959	0.0430934	0.745,0.972,1.0,1.0,1.0,1.0,1.0	1.0,0.567,0.929,1.0,0.975	0.065
15221	ENSGALG00000009450	DUSP10	chr3	+	18424402	18425242	18423362	18423595	18440470	18440845	15221	256,182,147,236,160,213,257	0,25,13,0,0,4,0	244,239,145,239,271	0,10,0,0,0	300	150	0.000145886	0.00632217	1.0,0.784,0.85,1.0,1.0,0.964,1.0	1.0,0.923,1.0,1.0,1.0	-0.042
17463	ENSGALG00000017008	RCBTB1	chr1	-	170570325	170570477	170569602	170569733	170570957	170571084	17463	274,228,143,224,191,212,263	9,5,0,13,0,8,0	204,190,221,191,228	0,1,4,0,0	300	150	2.60748e-05	0.00158148	0.938,0.958,1.0,0.896,1.0,0.93,1.0	1.0,0.99,0.965,1.0,1.0	-0.031
12160	ENSGALG00000008808	DTD1	chr3	-	15465570	15465806	15463409	15463507	15467989	15468080	12160	520,319,207,428,412,328,416	7,8,19,6,0,0,0	589,400,395,404,530	0,1,3,0,2	300	150	4.5174e-05	0.00247974	0.974,0.952,0.845,0.973,1.0,1.0,1.0	1.0,0.995,0.985,1.0,0.993	-0.031
14503	ENSGALG00000039222	DPY19L4	chr2	+	126181091	126181237	126180078	126180200	126183121	126183245	14503	175,140,91,94,188,147,175	3,8,2,3,5,4,0	194,201,218,231,201	0,1,3,0,2	295	150	0.000244738	0.00936357	0.967,0.899,0.959,0.941,0.95,0.949,1.0	1.0,0.99,0.974,1.0,0.981	-0.037
21585	ENSGALG00000009325	OLA1	chr7	+	16970374	16970502	16965847	16965991	17000346	17000522	21585	728,661,494,551,459,472,585	8,16,5,4,7,11,5	717,478,435,720,633	0,1,2,8,4	277	150	0.00016139	0.00675698	0.98,0.957,0.982,0.987,0.973,0.959,0.984	1.0,0.996,0.992,0.98,0.988	-0.017
8723	ENSGALG00000048926	WAS	chr30	-	281825	282151	281499	281605	282285	282439	8723	461,381,299,342,370,326,383	4,30,24,3,1,1,1	391,359,303,274,444	0,1,2,2,4	300	150	6.15807e-08	1.02655e-05	0.983,0.864,0.862,0.983,0.995,0.994,0.995	1.0,0.994,0.987,0.986,0.982	-0.036
22536	ENSGALG00000001782	PLAA	chrZ	-	68713662	68713734	68712310	68712406	68715191	68715260	22536	93,151,83,74,69,64,60	6,10,6,0,0,0,4	67,50,107,82,131	0,1,2,1,1	221	150	0.000138732	0.00605075	0.913,0.911,0.904,1.0,1.0,1.0,0.911	1.0,0.971,0.973,0.982,0.989	-0.035
1883	ENSGALG00000016713	PLA2G7	chr3	-	109835621	109835713	109835068	109835242	109835969	109836083	1883	533,229,99,397,422,437,465	5,18,26,2,7,4,2	239,225,203,262,257	0,1,2,0,2	241	150	3.91881e-07	4.58974e-05	0.985,0.888,0.703,0.992,0.974,0.986,0.993	1.0,0.993,0.984,1.0,0.988	-0.061
2318	ENSGALG00000049588	NA	chr8	-	6064621	6064765	6060808	6062668	6065990	6066169	2318	70,67,22,49,10,53,74	12,25,8,8,9,5,3	142,48,53,61,85	0,1,12,5,6	293	150	0.000417883	0.0143798	0.749,0.578,0.585,0.758,0.363,0.844,0.927	1.0,0.961,0.693,0.862,0.879	-0.193
11681	ENSGALG00000009881	HHAT	chr3	-	22746301	22746473	22734155	22734306	22751100	22751313	11681	12,15,11,4,17,13,11	1,14,2,10,6,1,6	17,19,9,21,18	0,1,1,2,1	300	150	1.04541e-06	0.000102548	0.857,0.349,0.733,0.167,0.586,0.867,0.478	1.0,0.905,0.818,0.84,0.9	-0.316
7739	ENSGALG00000011266	PPM1K	chr4	-	46997893	46998038	46996811	46996946	46998531	46998697	7739	528,165,120,202,321,154,306	5,8,12,0,0,0,4	303,530,319,437,344	0,1,1,2,0	294	150	0.000521408	0.0172988	0.982,0.913,0.836,1.0,1.0,1.0,0.975	1.0,0.996,0.994,0.991,1.0	-0.038
18668	ENSGALG00000004801	PHKA1	chr4	+	1876448	1876487	1875985	1876101	1877409	1877439	18668	56,60,40,32,48,52,40	9,11,16,6,1,6,0	32,46,35,48,46	0,1,1,0,1	188	150	5.35806e-10	1.8429e-07	0.832,0.813,0.666,0.81,0.975,0.874,1.0	1.0,0.973,0.965,1.0,0.973	-0.129
7650	ENSGALG00000012342	SASH1	chr3	+	47821512	47821614	47819739	47819852	47836015	47836148	7650	278,378,518,285,199,118,338	5,13,37,2,0,1,7	239,168,197,620,225	0,1,0,9,6	251	150	3.16571e-05	0.00185786	0.971,0.946,0.893,0.988,1.0,0.986,0.967	1.0,0.99,1.0,0.976,0.957	-0.02
3018	ENSGALG00000007992	GGA3	chr18	-	10712534	10712610	10711979	10712078	10713345	10713430	3018	306,341,248,240,254,225,282	5,6,7,2,10,1,5	189,296,245,249,318	0,1,0,2,4	225	150	0.000977558	0.0296453	0.976,0.974,0.959,0.988,0.944,0.993,0.974	1.0,0.995,1.0,0.988,0.981	-0.02
26020	ENSGALG00000012263	NEMF	chr5	-	57833500	57833589	57832771	57832875	57834086	57834150	26020	227,195,143,134,150,145,222	10,0,19,3,0,1,1	189,148,166,217,199	0,1,0,1,2	238	150	1.55284e-05	0.00100548	0.935,1.0,0.826,0.966,1.0,0.989,0.993	1.0,0.989,1.0,0.993,0.984	-0.035
11420	ENSGALG00000003862	LRRFIP1	chr7	-	4708651	4708731	4707922	4708027	4709202	4709320	11420	104,152,81,80,76,96,112	1,21,13,0,0,0,0	95,134,139,85,136	0,1,0,1,0	229	150	2.70604e-07	3.45204e-05	0.986,0.826,0.803,1.0,1.0,1.0,1.0	1.0,0.989,1.0,0.982,1.0	-0.049
16525	ENSGALG00000010942	NUP42	chr2	+	30983420	30983505	30981804	30981891	30983703	30984334	16525	100,89,96,95,77,57,67	15,8,0,0,4,7,10	80,71,63,80,67	0,1,0,1,0	234	150	7.59857e-10	2.45796e-07	0.81,0.877,1.0,1.0,0.925,0.839,0.811	1.0,0.979,1.0,0.981,1.0	-0.097
22844	ENSGALG00000019543	OTULIN	chr2	-	76267667	76267793	76266334	76266604	76268953	76269097	22844	20,4,12,13,19,16,4	2,0,0,4,2,0,4	28,3,8,23,23	0,1,0,1,0	275	150	0.00103454	0.0311645	0.845,1.0,1.0,0.639,0.838,1.0,0.353	1.0,0.621,1.0,0.926,1.0	-0.099
25939	ENSGALG00000006639	CEP55	chr6	-	21382979	21383121	21380682	21380999	21383622	21383688	25939	201,146,98,142,154,99,102	2,4,6,3,0,0,10	64,75,82,130,87	0,1,0,1,0	291	150	0.000166506	0.00691791	0.981,0.95,0.894,0.961,1.0,1.0,0.84	1.0,0.975,1.0,0.985,1.0	-0.045
14458	ENSGALG00000001099	ANKHD1	chr13	+	2302246	2302411	2301289	2301465	2302876	2302936	14458	161,204,211,165,151,152,134	1,15,25,0,0,0,1	146,181,159,197,233	0,1,0,0,2	300	150	7.05305e-08	1.14075e-05	0.988,0.872,0.808,1.0,1.0,1.0,0.985	1.0,0.989,1.0,1.0,0.983	-0.044
6606	ENSGALG00000004224	MAD1L1	chr14	-	3272143	3272351	3241155	3241346	3302235	3302326	6606	131,216,116,93,128,101,178	0,8,10,0,3,4,0	129,99,129,104,158	0,1,0,0,1	300	150	8.46896e-05	0.00411191	1.0,0.931,0.853,1.0,0.955,0.927,1.0	1.0,0.98,1.0,1.0,0.987	-0.041
21910	ENSGALG00000004645	TBC1D13	chr17	+	5641020	5641228	5640307	5640467	5641954	5642118	21910	79,80,37,105,74,83,100	2,15,12,1,0,0,0	121,158,131,155,195	0,1,0,0,1	300	150	2.45623e-07	3.14814e-05	0.952,0.727,0.607,0.981,1.0,1.0,1.0	1.0,0.987,1.0,1.0,0.99	-0.1
27001	ENSGALG00000017139	NA	chr1	-	180364479	180364631	180360965	180361080	180365558	180365727	27001	93,88,57,71,86,83,105	0,11,23,0,0,1,0	133,123,119,104,142	0,1,0,0,1	300	150	2.43238e-06	0.000210486	1.0,0.8,0.553,1.0,1.0,0.976,1.0	1.0,0.984,1.0,1.0,0.986	-0.09
15131	ENSGALG00000008025	SLF2	chr6	-	24071770	24071879	24071253	24071430	24072173	24072315	15131	228,209,207,144,181,146,176	3,8,12,0,0,0,2	196,176,162,231,195	0,1,0,0,0	258	150	0.00173186	0.0480185	0.978,0.938,0.909,1.0,1.0,1.0,0.981	1.0,0.99,1.0,1.0,1.0	-0.026
24905	ENSGALG00000001538	ST7L	chr26	-	3527956	3528111	3527334	3527432	3530074	3530190	24905	152,204,126,126,137,130,159	3,5,10,0,0,0,3	127,152,135,188,199	0,1,0,0,0	300	150	0.00175279	0.0484999	0.962,0.953,0.863,1.0,1.0,1.0,0.964	1.0,0.987,1.0,1.0,1.0	-0.034
24906	ENSGALG00000001538	ST7L	chr26	-	3528402	3528481	3527334	3527432	3530074	3530190	24906	86,83,76,55,76,56,81	3,5,10,0,0,0,3	69,78,64,93,90	0,1,0,0,0	228	150	8.79312e-05	0.00419906	0.95,0.916,0.833,1.0,1.0,1.0,0.947	1.0,0.981,1.0,1.0,1.0	-0.047
26509	ENSGALG00000042476	TEX9	chr10	-	8124365	8124541	8121930	8122013	8125819	8125905	26509	66,73,56,65,57,86,71	4,7,4,2,3,2,2	85,80,72,73,124	0,0,6,0,0	300	150	0.000151968	0.00648152	0.892,0.839,0.875,0.942,0.905,0.956,0.947	1.0,1.0,0.857,1.0,1.0	-0.063
19401	ENSGALG00000020939	SLC35C2	chr20	-	10729520	10729689	10729151	10729235	10729861	10729934	19401	83,121,73,55,80,77,99	9,13,4,6,2,5,3	60,97,92,64,140	0,0,5,6,2	300	150	0.00124795	0.0363054	0.822,0.823,0.901,0.821,0.952,0.885,0.943	1.0,1.0,0.902,0.842,0.972	-0.065
28369	ENSGALG00000005065	PLA2G4A	chr8	-	10613486	10613671	10610844	10611040	10621272	10621515	28369	348,274,423,249,297,171,398	3,2,17,2,1,2,5	318,290,294,458,387	0,0,5,1,0	300	150	0.00108673	0.0324847	0.983,0.986,0.926,0.984,0.993,0.977,0.975	1.0,1.0,0.967,0.996,1.0	-0.018
26798	ENSGALG00000013430	NA	chr2	+	89110115	89110212	89108382	89108490	89111220	89111421	26798	88,100,42,87,121,97,112	1,17,6,1,0,2,0	158,182,169,165,219	0,0,4,3,1	246	150	5.45059e-05	0.00289831	0.982,0.782,0.81,0.981,1.0,0.967,1.0	1.0,1.0,0.963,0.971,0.993	-0.054
23301	ENSGALG00000054345	RFKL	chrZ	-	34450499	34450651	34449077	34449180	34451988	34452877	23301	229,260,152,152,187,149,199	5,16,13,0,3,1,9	167,146,136,180,230	0,0,4,0,5	300	150	1.89946e-05	0.00119473	0.958,0.89,0.854,1.0,0.969,0.987,0.917	1.0,1.0,0.944,1.0,0.958	-0.041
8289	ENSGALG00000001948	NA	chr28	+	1458923	1459422	1457993	1458021	1459854	1459904	8289	91,129,91,53,56,86,126	5,11,7,0,2,4,0	89,88,78,142,148	0,0,4,0,4	300	150	0.000390283	0.013594	0.901,0.854,0.867,1.0,0.933,0.915,1.0	1.0,1.0,0.907,1.0,0.949	-0.047
21543	ENSGALG00000030194	SCLY	chr9	-	904105	904206	903851	903999	904280	904456	21543	78,113,67,73,112,79,84	2,7,5,5,0,0,5	84,98,84,75,117	0,0,4,0,1	250	150	0.000272755	0.0102225	0.959,0.906,0.889,0.898,1.0,1.0,0.91	1.0,1.0,0.926,1.0,0.986	-0.045
14885	ENSGALG00000027747	TROJANZ	chrZ	-	9025739	9025845	9025002	9025654	9026069	9026109	14885	281,383,144,149,206,198,151	3,41,38,0,14,0,0	53,54,39,33,84	0,0,4,0,0	255	150	1.99493e-05	0.00124326	0.982,0.846,0.69,1.0,0.896,1.0,1.0	1.0,1.0,0.852,1.0,1.0	-0.054
21609	ENSGALG00000029610	RGS9	chr18	-	7722349	7722435	7720344	7720516	7723028	7723167	21609	264,468,187,216,284,418,266	8,13,13,1,4,3,0	143,213,143,128,146	0,0,3,2,1	235	150	0.00146765	0.0418615	0.955,0.958,0.902,0.993,0.978,0.989,1.0	1.0,1.0,0.968,0.976,0.989	-0.019
9844	ENSGALG00000011847	TTC26	chr1	+	49025270	49025326	49023270	49023373	49027166	49027220	9844	28,42,18,22,24,18,23	0,0,4,1,1,0,1	32,23,44,32,37	0,0,2,1,17	205	150	0.000589527	0.019161	1.0,1.0,0.767,0.942,0.946,1.0,0.944	1.0,1.0,0.942,0.959,0.614	0.04
862	ENSGALG00000009569	TLK1	chr7	+	18074153	18074313	18072746	18072820	18116516	18116635	862	120,109,81,46,76,106,86	15,7,4,1,7,2,4	16,13,8,12,11	0,0,2,1,0	300	150	0.000426059	0.0145813	0.8,0.886,0.91,0.958,0.844,0.964,0.915	1.0,1.0,0.667,0.857,1.0	-0.008
19186	ENSGALG00000015410	BVES	chr3	+	68871348	68871457	68870239	68870427	68873534	68873702	19186	43,102,26,47,25,73,67	1,11,1,9,4,3,10	7,8,4,3,17	0,0,2,0,0	258	150	4.1214e-05	0.00229481	0.962,0.844,0.938,0.752,0.784,0.934,0.796	1.0,1.0,0.538,1.0,1.0	-0.049
25649	ENSGALG00000010874	UNC79	chr5	+	45370124	45370265	45369369	45369493	45371511	45371733	25649	11,27,0,10,16,40,17	3,4,5,0,1,3,1	28,33,27,21,15	0,0,2,0,0	290	150	4.73969e-06	0.000367057	0.655,0.777,0.0,1.0,0.892,0.873,0.898	1.0,1.0,0.875,1.0,1.0	-0.247
27499	ENSGALG00000039307	GNB5	chr10	+	9331185	9331318	9329644	9329721	9334985	9335129	27499	90,84,63,51,58,69,78	0,0,0,0,0,0,0	82,69,70,70,71	0,0,14,1,0	282	150	0.000390731	0.013594	1.0,1.0,1.0,1.0,1.0,1.0,1.0	1.0,1.0,0.727,0.974,1.0	0.06
9387	ENSGALG00000014810	TENT2	chrZ	-	22190454	22190498	22187339	22187476	22195081	22195210	9387	238,229,165,110,81,93,145	0,0,2,0,0,3,0	172,109,156,118,176	0,0,10,4,6	193	150	0.00174611	0.0483642	1.0,1.0,0.985,1.0,1.0,0.96,1.0	1.0,1.0,0.924,0.958,0.958	0.024
2652	ENSGALG00000026192	ST8SIA4	chrZ	+	50755938	50756232	50746292	50746550	50784640	50785339	2652	757,555,431,586,518,434,604	3,15,17,6,0,0,3	668,577,652,876,834	0,0,1,3,3	300	150	0.000877758	0.0270107	0.992,0.949,0.927,0.98,1.0,1.0,0.99	1.0,1.0,0.997,0.993,0.993	-0.02
13249	ENSGALG00000003800	PABPC4	chr23	-	5621660	5621854	5621226	5621342	5627462	5627687	13249	69,68,47,66,49,45,64	3,13,15,1,0,0,1	56,70,44,41,70	0,0,1,2,0	300	150	1.81575e-06	0.000163126	0.92,0.723,0.61,0.971,1.0,1.0,0.97	1.0,1.0,0.957,0.911,1.0	-0.089
7002	ENSGALG00000009907	G2E3	chr5	+	34360378	34360500	34358817	34358934	34360606	34360739	7002	262,201,146,217,276,192,234	7,20,18,3,9,8,0	288,159,176,307,225	0,0,1,1,5	271	150	7.96958e-11	3.38359e-08	0.954,0.848,0.818,0.976,0.944,0.93,1.0	1.0,1.0,0.99,0.994,0.961	-0.065
12153	ENSGALG00000003249	CHUK	chr6	+	9991486	9991610	9990862	9990965	9992845	9992997	12153	397,351,299,252,258,223,352	8,7,11,5,0,3,2	314,385,284,419,530	0,0,1,1,5	273	150	0.000175523	0.00718271	0.965,0.965,0.937,0.965,1.0,0.976,0.99	1.0,1.0,0.994,0.996,0.983	-0.023
13286	ENSGALG00000015078	MLLT3	chrZ	-	34078516	34078660	34064167	34064287	34082418	34082501	13286	22,62,23,25,11,12,27	3,4,3,3,0,0,5	59,26,20,21,23	0,0,1,1,3	293	150	0.00038415	0.0134196	0.79,0.888,0.797,0.81,1.0,1.0,0.734	1.0,1.0,0.911,0.915,0.797	-0.065
26844	ENSGALG00000007579	APBB1IP	chr2	-	16150119	16150237	16147259	16147357	16151185	16151284	26844	160,205,139,165,152,147,142	7,13,6,5,2,0,0	135,165,161,275,124	0,0,1,1,0	267	150	1.15451e-06	0.000110459	0.928,0.899,0.929,0.949,0.977,1.0,1.0	1.0,1.0,0.989,0.994,1.0	-0.042
28485	ENSGALG00000011822	CANT1	chr18	+	9756155	9756796	9750312	9750437	9757017	9757221	28485	75,29,27,47,46,26,44	7,0,0,3,5,0,3	50,59,50,40,86	0,0,1,1,0	300	150	1.56917e-05	0.00101277	0.843,1.0,1.0,0.887,0.821,1.0,0.88	1.0,1.0,0.962,0.952,1.0	-0.064
23744	ENSGALG00000033102	LRRFIP2	chr2	+	48999472	48999517	48981989	48982076	49004545	49004716	23744	42,44,33,37,35,26,50	0,0,0,0,0,0,0	53,33,26,43,35	0,0,1,0,13	194	150	0.000559299	0.0182879	1.0,1.0,1.0,1.0,1.0,1.0,1.0	1.0,1.0,0.953,1.0,0.676	0.074
5452	ENSGALG00000006949	CHD2	chr10	+	15102697	15102848	15102424	15102563	15104149	15104272	5452	280,267,204,160,188,233,247	0,19,7,0,0,0,0	240,268,209,298,282	0,0,1,0,0	300	150	0.00176962	0.0487491	1.0,0.875,0.936,1.0,1.0,1.0,1.0	1.0,1.0,0.991,1.0,1.0	-0.025
9630	ENSGALG00000008603	ITPKA	chr5	+	24928773	24928845	24927595	24927697	24929713	24930838	9630	243,332,197,233,219,286,151	3,12,11,2,1,3,0	137,89,88,147,123	0,0,1,0,0	221	150	0.00179452	0.0491045	0.982,0.949,0.924,0.988,0.993,0.985,1.0	1.0,1.0,0.984,1.0,1.0	-0.022
26313	ENSGALG00000016833	F7	chr1	-	138945178	138945339	138944297	138944411	138948088	138948241	26313	27,26,48,9,12,5,40	2,5,11,0,0,0,6	15,15,7,15,16	0,0,1,0,0	300	150	2.2393e-07	2.9253e-05	0.871,0.722,0.686,1.0,1.0,1.0,0.769	1.0,1.0,0.778,1.0,1.0	-0.092
1721	ENSGALG00000016885	STK24	chr1	+	146302936	146303073	146291720	146291951	146316665	146316722	1721	62,70,27,54,56,58,59	97,61,71,0,29,50,59	73,59,66,37,82	0,0,0,92,0	286	150	6.87182e-08	1.11809e-05	0.251,0.376,0.166,1.0,0.503,0.378,0.344	1.0,1.0,1.0,0.174,1.0	-0.404
27684	ENSGALG00000010538	TTC27	chr3	-	31500690	31500789	31499464	31499517	31504668	31504896	27684	202,199,127,157,143,161,196	0,0,0,14,17,0,0	276,177,179,196,304	0,0,0,8,1	248	150	0.000474804	0.0160266	1.0,1.0,1.0,0.872,0.836,1.0,1.0	1.0,1.0,1.0,0.937,0.995	-0.028
28411	ENSGALG00000037315	KLHDC4	chr11	-	17933296	17933433	17926006	17926099	17936406	17936505	28411	132,169,161,77,75,130,133	2,4,15,3,0,6,2	96,85,101,110,111	0,0,0,5,0	286	150	4.27179e-05	0.00235921	0.972,0.957,0.849,0.931,1.0,0.919,0.972	1.0,1.0,1.0,0.92,1.0	-0.041
23405	ENSGALG00000030276	SHTN1	chr6	-	29953745	29953892	29953505	29953659	29962655	29962750	23405	146,129,100,39,79,23,105	10,11,17,10,0,0,8	63,123,111,147,141	0,0,0,4,10	296	150	1.2018e-05	0.000807254	0.881,0.856,0.749,0.664,1.0,1.0,0.869	1.0,1.0,1.0,0.949,0.877	-0.105
24161	ENSGALG00000006047	TPRA1	chr12	+	10154763	10154896	10154422	10154624	10156695	10156782	24161	341,133,107,194,263,135,310	14,24,37,3,2,11,4	297,252,187,214,245	0,0,0,4,1	282	150	3.28626e-14	3.57177e-11	0.928,0.747,0.606,0.972,0.986,0.867,0.976	1.0,1.0,1.0,0.966,0.992	-0.123
11945	ENSGALG00000012361	NIN	chr5	-	58070077	58070191	58069310	58069457	58070709	58070832	11945	26,29,24,22,18,34,30	1,9,3,0,0,3,0	20,33,23,35,20	0,0,0,3,1	263	150	0.000296254	0.0108929	0.937,0.648,0.82,1.0,1.0,0.866,1.0	1.0,1.0,1.0,0.869,0.919	-0.062
20334	ENSGALG00000016438	MELK	chrZ	-	82206726	82206873	82205782	82206008	82211578	82211707	20334	183,328,110,113,121,69,113	7,4,1,6,3,5,0	81,45,96,100,99	0,0,0,3,1	296	150	0.00140615	0.0403888	0.93,0.977,0.982,0.905,0.953,0.875,1.0	1.0,1.0,1.0,0.944,0.98	-0.039
26178	ENSGALG00000003284	CRLF3	chr18	-	6619813	6619960	6615555	6615778	6621306	6621462	26178	17,3,2,18,13,13,18	7,6,4,2,0,1,3	23,15,23,31,20	0,0,0,3,0	296	150	1.65396e-07	2.24707e-05	0.552,0.202,0.202,0.82,1.0,0.868,0.753	1.0,1.0,1.0,0.84,1.0	-0.34
26352	ENSGALG00000010201	ABHD18	chr4	+	34382263	34382402	34381326	34381373	34383713	34383803	26352	94,63,33,64,106,71,104	3,10,8,0,0,0,0	120,91,83,149,103	0,0,0,3,0	288	150	6.65414e-05	0.00339224	0.942,0.766,0.682,1.0,1.0,1.0,1.0	1.0,1.0,1.0,0.963,1.0	-0.08
6833	ENSGALG00000008357	TPCN1	chr15	-	12902240	12902417	12900504	12900618	12904418	12904543	6833	142,152,125,91,140,132,119	2,3,10,0,0,4,2	140,141,155,136,220	0,0,0,2,2	300	150	0.00124583	0.0362827	0.973,0.962,0.862,1.0,1.0,0.943,0.967	1.0,1.0,1.0,0.971,0.982	-0.032
12335	ENSGALG00000001513	CNTRL	chr17	+	8656977	8657154	8656233	8656454	8658033	8658168	12335	525,613,368,398,499,557,598	0,16,25,0,1,0,2	484,460,426,422,410	0,0,0,2,0	300	150	0.000305258	0.0111785	1.0,0.95,0.88,1.0,0.996,1.0,0.993	1.0,1.0,1.0,0.991,1.0	-0.024
22787	ENSGALG00000016142	MX1	chr1	+	110251276	110251475	110250673	110250812	110252440	110252519	22787	866,637,394,780,518,478,533	30,21,49,7,0,5,9	170,120,73,744,77	0,0,0,2,0	300	150	2.88285e-11	1.42423e-08	0.935,0.938,0.801,0.982,1.0,0.98,0.967	1.0,1.0,1.0,0.995,1.0	-0.056
10204	ENSGALG00000004065	SLC25A16	chr6	-	11338157	11338279	11337573	11337640	11343602	11343666	10204	243,118,133,166,191,142,152	0,0,0,0,6,0,0	179,175,152,227,228	0,0,0,13,9	271	150	0.000235852	0.00909016	1.0,1.0,1.0,1.0,0.946,1.0,1.0	1.0,1.0,1.0,0.906,0.933	0.024
3119	ENSGALG00000009944	KAT7	chr27	-	5713578	5713818	5712949	5713032	5714006	5714183	3119	302,206,117,248,255,204,260	13,44,24,2,2,8,2	222,221,237,206,221	0,0,0,1,6	300	150	2.178e-11	1.13809e-08	0.921,0.701,0.709,0.984,0.985,0.927,0.985	1.0,1.0,1.0,0.99,0.948	-0.1
2632	ENSGALG00000006284	SH3GLB1	chr8	-	16327673	16327905	16326268	16326738	16328728	16328829	2632	761,375,349,522,593,464,669	9,35,56,0,0,0,1	873,654,650,823,824	0,0,0,1,4	300	150	1.26521e-12	9.82237e-10	0.977,0.843,0.757,1.0,1.0,1.0,0.997	1.0,1.0,1.0,0.998,0.99	-0.058
18308	ENSGALG00000031589	ZNF592	chr10	+	1444234	1444394	1443251	1443428	1448231	1448510	18308	96,82,76,82,63,72,113	2,7,10,1,2,0,0	95,109,88,113,154	0,0,0,1,2	300	150	1.70403e-05	0.00108609	0.96,0.854,0.792,0.976,0.94,1.0,1.0	1.0,1.0,1.0,0.983,0.975	-0.06
25600	ENSGALG00000002159	ACOX1	chr18	+	4594562	4594723	4587776	4587936	4596437	4596545	25600	324,185,277,192,212,165,215	7,0,10,0,7,0,4	349,252,267,342,318	0,0,0,1,2	300	150	0.000233772	0.0090228	0.959,1.0,0.933,1.0,0.938,1.0,0.964	1.0,1.0,1.0,0.994,0.988	-0.026
14125	ENSGALG00000014721	NA	chrZ	-	17497993	17498018	17495630	17495776	17498780	17499010	14125	36,30,12,15,20,28,20	1,6,18,0,0,1,0	30,21,41,26,62	0,0,0,1,1	174	150	0.000103687	0.00475907	0.969,0.812,0.365,1.0,1.0,0.96,1.0	1.0,1.0,1.0,0.957,0.982	-0.116
20322	ENSGALG00000040917	PIK3R4	chr2	-	41563991	41564125	41563228	41563811	41565388	41566156	20322	211,177,76,180,120,142,192	0,37,34,0,0,0,0	267,222,164,286,246	0,0,0,1,1	283	150	1.12719e-06	0.000108226	1.0,0.717,0.542,1.0,1.0,1.0,1.0	1.0,1.0,1.0,0.993,0.992	-0.103
25801	ENSGALG00000001146	UBXN6	chr28	-	2622382	2622528	2621314	2621897	2623165	2623296	25801	161,123,79,118,123,94,148	2,7,5,2,2,2,2	169,162,151,179,117	0,0,0,1,1	295	150	0.000151041	0.00647334	0.976,0.899,0.889,0.968,0.969,0.96,0.974	1.0,1.0,1.0,0.989,0.983	-0.047
3016	ENSGALG00000007992	GGA3	chr18	-	10704918	10704986	10704196	10704519	10705824	10706094	3016	151,161,123,122,164,115,136	1,4,19,0,0,0,1	131,178,156,127,229	0,0,0,1,0	217	150	0.000981941	0.029745	0.991,0.965,0.817,1.0,1.0,1.0,0.989	1.0,1.0,1.0,0.989,1.0	-0.032
6733	ENSGALG00000004412	NA	chr15	-	6099011	6099132	6098498	6098630	6099507	6099589	6733	81,82,64,97,90,69,84	1,7,6,1,0,0,3	127,98,90,91,173	0,0,0,1,0	270	150	0.000680892	0.0217918	0.978,0.867,0.856,0.982,1.0,1.0,0.94	1.0,1.0,1.0,0.981,1.0	-0.05
16400	ENSGALG00000004940	TAMM41	chr12	-	4997464	4997527	4989550	4990641	5001246	5001412	16400	60,80,72,56,55,73,50	1,4,11,1,1,1,2	71,35,46,91,70	0,0,0,1,0	212	150	5.80413e-05	0.00305048	0.977,0.934,0.822,0.975,0.975,0.981,0.946	1.0,1.0,1.0,0.985,1.0	-0.053
17216	ENSGALG00000038810	NA	chr25	+	3956822	3956935	3956646	3956705	3957037	3957099	17216	44,34,34,44,23,17,30	1,5,0,4,0,3,1	20,25,43,23,53	0,0,0,1,0	262	150	0.000512427	0.0170732	0.962,0.796,1.0,0.863,1.0,0.764,0.945	1.0,1.0,1.0,0.929,1.0	-0.082
22340	ENSGALG00000037396	ASB8	chr33	+	7257448	7257553	7256755	7257114	7258177	7259786	22340	220,146,135,97,124,86,126	0,14,10,2,0,1,0	128,126,105,135,153	0,0,0,1,0	254	150	2.60064e-05	0.00158086	1.0,0.86,0.889,0.966,1.0,0.981,1.0	1.0,1.0,1.0,0.988,1.0	-0.041
25842	ENSGALG00000037778	NAB1	chr7	-	95129	95279	93418	94016	96457	96599	25842	462,306,338,273,402,222,317	3,14,7,3,0,2,4	418,423,337,474,448	0,0,0,1,0	299	150	0.000524165	0.017362	0.987,0.916,0.96,0.979,1.0,0.982,0.975	1.0,1.0,1.0,0.996,1.0	-0.028
10410	ENSGALG00000023506	NA	chr3	-	16511904	16511994	16510195	16510292	16512621	16512732	10410	22,22,39,22,17,9,27	0,10,0,2,1,1,2	29,25,17,25,20	0,0,0,0,4	239	150	0.000369533	0.0130912	1.0,0.58,1.0,0.873,0.914,0.85,0.894	1.0,1.0,1.0,1.0,0.758	-0.079
703	ENSGALG00000028512	LCOR	chr6	-	23409060	23409348	23406252	23406346	23413730	23413863	703	85,70,65,58,58,76,61	0,4,9,2,0,2,0	65,80,46,96,96	0,0,0,0,3	300	150	0.00111555	0.0331276	1.0,0.897,0.783,0.935,1.0,0.95,1.0	1.0,1.0,1.0,1.0,0.941	-0.05
2758	ENSGALG00000033278	NLRC3	chr14	+	13155198	13155459	13150265	13150387	13156230	13157618	2758	169,163,111,105,113,169,97	3,9,20,0,0,10,0	62,92,60,49,72	0,0,0,0,3	300	150	4.25369e-06	0.000337957	0.966,0.901,0.735,1.0,1.0,0.894,1.0	1.0,1.0,1.0,1.0,0.923	-0.057
17965	ENSGALG00000003605	NA	chrZ	+	11401040	11402588	11388106	11388739	11411279	11411462	17965	134,356,207,108,121,154,146	0,15,2,0,7,1,2	162,159,210,260,314	0,0,0,0,3	300	150	9.07036e-05	0.00429372	1.0,0.922,0.981,1.0,0.896,0.987,0.973	1.0,1.0,1.0,1.0,0.981	-0.031
27946	ENSGALG00000001108	MIER2	chr28	-	2572722	2572810	2572062	2572214	2576456	2576547	27946	89,51,48,47,61,38,61	1,9,3,3,0,2,1	43,52,43,38,57	0,0,0,0,3	237	150	0.00021966	0.00857556	0.983,0.782,0.91,0.908,1.0,0.923,0.975	1.0,1.0,1.0,1.0,0.923	-0.059
17004	ENSGALG00000006425	SLC6A6	chr12	+	11361858	11361894	11357583	11357672	11380214	11380454	17004	961,918,1133,674,739,568,1062	0,34,0,11,10,19,28	894,844,840,1002,1134	0,0,0,0,24	185	150	4.83244e-06	0.000370924	1.0,0.956,1.0,0.98,0.984,0.96,0.969	1.0,1.0,1.0,1.0,0.975	-0.017
2499	ENSGALG00000051674	NA	chr22	-	152330	152683	150167	151402	153081	153264	2499	190,202,138,160,91,133,128	4,6,11,0,0,2,0	192,157,237,165,185	0,0,0,0,2	300	150	0.000357061	0.0127323	0.96,0.944,0.863,1.0,1.0,0.971,1.0	1.0,1.0,1.0,1.0,0.979	-0.033
10035	ENSGALG00000001605	PPM1J	chr26	-	3560957	3561042	3559575	3559694	3562230	3562343	10035	265,136,146,169,183,77,185	0,12,9,0,3,4,0	161,250,187,272,250	0,0,0,0,2	234	150	0.000105135	0.00480931	1.0,0.879,0.912,1.0,0.975,0.925,1.0	1.0,1.0,1.0,1.0,0.988	-0.042
14121	ENSGALG00000042598	PUM1	chr23	-	638893	639267	624545	624614	641780	641869	14121	815,537,397,556,552,430,610	27,28,0,8,16,5,5	555,608,553,438,810	0,0,0,0,11	300	150	5.89373e-12	3.81296e-09	0.938,0.906,1.0,0.972,0.945,0.977,0.984	1.0,1.0,1.0,1.0,0.974	-0.035
1276	ENSGALG00000035260	RBM14	chr33	+	6349054	6350666	6345023	6346040	6351021	6351623	1276	16,25,10,37,16,15,9	4,3,0,3,0,0,3	5,9,3,31,5	0,0,0,0,1	300	150	0.00028453	0.0105763	0.667,0.806,1.0,0.86,1.0,1.0,0.6	1.0,1.0,1.0,1.0,0.714	-0.095
1556	ENSGALG00000006034	PITPNM3	chr19	+	10000004	10000134	9997983	9997997	10000652	10000888	1556	72,143,80,53,52,121,83	4,4,3,2,0,5,3	17,28,32,41,41	0,0,0,0,1	279	150	0.000275272	0.0102884	0.906,0.951,0.935,0.934,1.0,0.929,0.937	1.0,1.0,1.0,1.0,0.957	-0.05
7831	ENSGALG00000054685	UBXN11	chr23	+	320686	320792	319932	320195	322114	322332	7831	38,41,19,44,62,108,33	0,10,0,7,0,0,0	28,12,27,16,21	0,0,0,0,1	255	150	0.000889049	0.0272348	1.0,0.707,1.0,0.787,1.0,1.0,1.0	1.0,1.0,1.0,1.0,0.925	-0.057
17155	ENSGALG00000005028	TOP3A	chr14	-	5486310	5486440	5485785	5485899	5486906	5487092	17155	100,116,56,96,66,59,72	11,16,7,1,1,1,0	68,39,102,117,87	0,0,0,0,1	279	150	1.73454e-09	4.90947e-07	0.83,0.796,0.811,0.981,0.973,0.969,1.0	1.0,1.0,1.0,1.0,0.979	-0.087
21295	ENSGALG00000033338	GPT2	chr11	-	7740784	7740921	7739919	7740094	7741471	7741551	21295	55,478,81,21,11,8,10	0,25,8,0,0,0,0	35,21,18,10,24	0,0,0,0,1	286	150	1.89525e-05	0.00119473	1.0,0.909,0.842,1.0,1.0,1.0,1.0	1.0,1.0,1.0,1.0,0.926	-0.021
22715	ENSGALG00000028551	NA	chr3	+	88400917	88401031	88395963	88396148	88402143	88402195	22715	765,473,298,472,764,461,673	13,18,16,0,0,3,5	672,554,453,473,623	0,0,0,0,1	263	150	1.0921e-05	0.000743725	0.971,0.937,0.914,1.0,1.0,0.989,0.987	1.0,1.0,1.0,1.0,0.997	-0.028
25377	ENSGALG00000009915	EML4	chr3	+	23819239	23819309	23817623	23817773	23820578	23820689	25377	368,262,208,180,445,445,313	11,9,0,0,9,15,0	192,256,180,188,181	0,0,0,0,1	219	150	6.43243e-05	0.00329777	0.958,0.952,1.0,1.0,0.971,0.953,1.0	1.0,1.0,1.0,1.0,0.992	-0.022
425	ENSGALG00000048209	NA	chr19	+	175861	175902	175429	175558	228889	228965	425	4,5,4,14,10,10,4	4,8,4,0,0,0,0	3,4,4,9,12	0,0,0,0,0	190	150	3.21979e-05	0.00187743	0.441,0.33,0.441,1.0,1.0,1.0,1.0	1.0,1.0,1.0,1.0,1.0	-0.255
1966	ENSGALG00000015226	SPIDR	chr2	+	107774281	107774382	107760971	107761216	107787454	107787674	1966	89,197,123,100,75,69,87	1,5,19,0,0,0,0	96,73,57,93,80	0,0,0,0,0	250	150	3.35273e-05	0.00193831	0.982,0.959,0.795,1.0,1.0,1.0,1.0	1.0,1.0,1.0,1.0,1.0	-0.038
2418	ENSGALG00000042469	PRKDC	chr2	-	107976902	107977036	107975634	107975889	107977968	107978068	2418	329,244,170,186,255,244,256	2,13,26,1,0,2,0	187,206,193,297,258	0,0,0,0,0	283	150	6.8222e-08	1.1167e-05	0.989,0.909,0.776,0.99,1.0,0.985,1.0	1.0,1.0,1.0,1.0,1.0	-0.05
5973	ENSGALG00000016689	ASMTL	chr1	+	130434173	130434588	130432345	130432454	130437588	130437751	5973	161,135,106,150,135,107,166	1,7,8,0,0,3,2	257,186,194,300,185	0,0,0,0,0	300	150	0.000815382	0.0253787	0.988,0.906,0.869,1.0,1.0,0.947,0.976	1.0,1.0,1.0,1.0,1.0	-0.045
5975	ENSGALG00000014736	NA	chr1	+	78556130	78556272	78552908	78552926	78557738	78557939	5975	36,10,26,72,25,23,2	10,0,0,25,0,0,0	8,29,25,16,6	0,0,0,0,0	291	150	4.1503e-07	4.74356e-05	0.65,1.0,1.0,0.598,1.0,1.0,1.0	1.0,1.0,1.0,1.0,1.0	-0.107
6227	ENSGALG00000027305	SKAP1	chr27	+	6341871	6341977	6335893	6335927	6350455	6350481	6227	277,568,242,224,217,358,311	0,14,10,0,3,5,6	193,245,125,208,180	0,0,0,0,0	255	150	0.000153486	0.00648835	1.0,0.96,0.934,1.0,0.977,0.977,0.968	1.0,1.0,1.0,1.0,1.0	-0.026
6675	ENSGALG00000002278	UNK	chr18	-	4680357	4680405	4674882	4674951	4681681	4681824	6675	17,21,22,6,8,23,10	0,4,10,0,0,1,0	4,9,3,9,12	0,0,0,0,0	197	150	8.54081e-05	0.00411191	1.0,0.8,0.626,1.0,1.0,0.946,1.0	1.0,1.0,1.0,1.0,1.0	-0.09
7013	ENSGALG00000007928	MLLT10	chr2	-	17994845	17994941	17985152	17985248	17996985	17997079	7013	292,184,146,259,236,220,240	1,18,28,0,0,6,0	259,223,231,247,264	0,0,0,0,0	245	150	9.88581e-10	3.12346e-07	0.994,0.862,0.761,1.0,1.0,0.957,1.0	1.0,1.0,1.0,1.0,1.0	-0.061
7245	ENSGALG00000053836	SIPA1	chr33	+	6313348	6313907	6312872	6313030	6314634	6314906	7245	42,144,80,40,63,109,50	0,15,9,0,0,2,3	61,50,30,69,95	0,0,0,0,0	300	150	7.0993e-08	1.14143e-05	1.0,0.828,0.816,1.0,1.0,0.965,0.893	1.0,1.0,1.0,1.0,1.0	-0.071
7989	ENSGALG00000017132	XPO4	chr1	+	180101924	180102094	180100304	180100464	180103028	180103203	7989	210,132,67,173,209,127,179	0,16,10,1,0,0,1	264,211,226,306,239	0,0,0,0,0	300	150	5.49749e-06	0.000413789	1.0,0.805,0.77,0.989,1.0,1.0,0.989	1.0,1.0,1.0,1.0,1.0	-0.064
8661	ENSGALG00000012802	F13A1	chr2	+	65064911	65065065	65063414	65063503	65065642	65065930	8661	343,382,687,420,71,167,256	0,0,70,5,0,0,0	83,53,28,118,76	0,0,0,0,0	300	150	3.5893e-06	0.00029113	1.0,1.0,0.831,0.977,1.0,1.0,1.0	1.0,1.0,1.0,1.0,1.0	-0.027
8938	ENSGALG00000002403	ULK1	chr15	-	2939523	2939708	2938625	2938741	2941195	2941279	8938	56,64,61,23,37,38,32	3,0,17,0,0,3,4	20,51,46,36,29	0,0,0,0,0	300	150	8.27286e-08	1.2919e-05	0.903,1.0,0.642,1.0,1.0,0.864,0.8	1.0,1.0,1.0,1.0,1.0	-0.113
8939	ENSGALG00000002403	ULK1	chr15	-	2940359	2940622	2938625	2938741	2941195	2941279	8939	44,76,66,33,37,38,27	3,0,17,0,0,3,4	28,37,32,35,50	0,0,0,0,0	300	150	9.10729e-08	1.39024e-05	0.88,1.0,0.66,1.0,1.0,0.864,0.771	1.0,1.0,1.0,1.0,1.0	-0.118
9222	ENSGALG00000025950	PRKCA	chr18	-	7425189	7425221	7380139	7380222	7427943	7428179	9222	177,246,130,103,121,104,215	1,26,10,2,0,0,0	220,167,169,134,190	0,0,0,0,0	181	150	3.75089e-07	4.45062e-05	0.993,0.887,0.915,0.977,1.0,1.0,1.0	1.0,1.0,1.0,1.0,1.0	-0.033
10113	ENSGALG00000041505	PRRC2B	chr17	+	6508467	6508660	6507788	6507893	6509714	6509812	10113	130,218,180,139,130,180,126	2,15,7,0,1,0,0	124,153,156,210,206	0,0,0,0,0	300	150	8.68022e-05	0.00416151	0.97,0.879,0.928,1.0,0.985,1.0,1.0	1.0,1.0,1.0,1.0,1.0	-0.034
10284	ENSGALG00000020003	MAP3K4	chr3	-	45371194	45371295	45369607	45369688	45375712	45375809	10284	133,93,71,56,98,82,92	1,4,18,1,0,1,0	122,101,112,108,98	0,0,0,0,0	250	150	6.76875e-06	0.000497082	0.988,0.933,0.703,0.971,1.0,0.98,1.0	1.0,1.0,1.0,1.0,1.0	-0.061
10609	ENSGALG00000014811	SMCHD1	chr2	-	101132271	101132416	101131843	101131940	101134603	101134723	10609	780,568,401,555,767,621,731	3,25,25,0,0,2,2	635,591,567,1393,696	0,0,0,0,0	294	150	4.43784e-06	0.000348512	0.993,0.921,0.891,1.0,1.0,0.994,0.995	1.0,1.0,1.0,1.0,1.0	-0.029
10731	ENSGALG00000050757	ZDHHC12	chr17	-	5614416	5614553	5613377	5613464	5614818	5614929	10731	99,55,30,64,99,51,67	4,10,10,4,1,4,4	105,53,88,72,83	0,0,0,0,0	286	150	8.75877e-12	5.28874e-09	0.928,0.743,0.611,0.894,0.981,0.87,0.898	1.0,1.0,1.0,1.0,1.0	-0.154
11653	ENSGALG00000028849	SCAF11	chr1	-	30989022	30989241	30988504	30988624	30991439	30991550	11653	406,314,200,282,275,290,312	5,14,52,0,0,2,0	464,360,347,407,466	0,0,0,0,0	300	150	2.50139e-09	6.66351e-07	0.976,0.918,0.658,1.0,1.0,0.986,1.0	1.0,1.0,1.0,1.0,1.0	-0.066
11654	ENSGALG00000028849	SCAF11	chr1	-	30989070	30989241	30988504	30988624	30991439	30991783	11654	171,94,60,109,85,91,99	5,14,52,0,0,2,0	181,143,120,140,162	0,0,0,0,0	300	150	1.15084e-07	1.64864e-05	0.945,0.77,0.366,1.0,1.0,0.958,1.0	1.0,1.0,1.0,1.0,1.0	-0.137
13133	ENSGALG00000029586	RNF141	chr5	+	9170392	9170688	9168820	9168928	9173618	9173717	13133	243,134,103,142,166,104,205	2,1,27,0,0,0,0	307,233,244,299,316	0,0,0,0,0	300	150	0.000215715	0.0084337	0.984,0.985,0.656,1.0,1.0,1.0,1.0	1.0,1.0,1.0,1.0,1.0	-0.054
13648	ENSGALG00000052873	MAPKBP1	chr5	+	25294451	25294543	25267389	25267726	25316833	25316896	13648	49,67,72,27,65,46,58	0,3,9,2,1,0,1	97,60,68,98,121	0,0,0,0,0	241	150	0.00135966	0.0392194	1.0,0.933,0.833,0.894,0.976,1.0,0.973	1.0,1.0,1.0,1.0,1.0	-0.056
13877	ENSGALG00000012595	AGTPBP1	chrZ	-	40697667	40697799	40693610	40693787	40698137	40698267	13877	42,40,26,22,33,19,49	0,11,5,0,0,0,0	58,30,69,37,83	0,0,0,0,0	281	150	0.000173375	0.0071378	1.0,0.66,0.735,1.0,1.0,1.0,1.0	1.0,1.0,1.0,1.0,1.0	-0.086
13980	ENSGALG00000032469	ARHGAP45	chr28	+	3026877	3026982	3026400	3026475	3027455	3027619	13980	442,658,396,314,394,487,277	6,6,29,4,0,0,0	209,245,195,388,342	0,0,0,0,0	254	150	0.000160997	0.00675096	0.978,0.985,0.89,0.979,1.0,1.0,1.0	1.0,1.0,1.0,1.0,1.0	-0.024
13981	ENSGALG00000032469	ARHGAP45	chr28	+	3026880	3026982	3026397	3026475	3027455	3027619	13981	491,721,450,308,419,512,278	6,6,29,4,0,0,0	230,257,199,379,358	0,0,0,0,0	251	150	0.00051339	0.0170732	0.98,0.986,0.903,0.979,1.0,1.0,1.0	1.0,1.0,1.0,1.0,1.0	-0.022
16324	ENSGALG00000010129	PLK3	chr8	+	21137783	21137879	21137304	21137392	21138411	21138607	16324	63,124,80,25,35,32,63	0,5,14,0,0,0,0	38,57,36,103,71	0,0,0,0,0	245	150	0.000170401	0.00705815	1.0,0.938,0.778,1.0,1.0,1.0,1.0	1.0,1.0,1.0,1.0,1.0	-0.041
16372	ENSGALG00000026715	MIF4GD	chr18	-	10727081	10727218	10726233	10726343	10729441	10730032	16372	364,306,456,219,201,165,301	2,9,18,1,0,1,2	320,279,229,257,277	0,0,0,0,0	286	150	0.000196002	0.00785424	0.99,0.947,0.93,0.991,1.0,0.989,0.987	1.0,1.0,1.0,1.0,1.0	-0.024
16609	ENSGALG00000004727	ULK2	chr19	+	6986697	6986816	6985650	6985829	6987175	6987333	16609	1174,1427,790,394,273,245,573	2,39,38,0,0,0,0	534,456,399,562,607	0,0,0,0,0	268	150	2.08014e-08	4.15599e-06	0.997,0.953,0.921,1.0,1.0,1.0,1.0	1.0,1.0,1.0,1.0,1.0	-0.018
16856	ENSGALG00000014060	EED	chr1	+	191753420	191753513	191748814	191748967	191754302	191754368	16856	241,176,77,125,147,117,234	0,13,16,0,0,0,0	124,122,114,119,181	0,0,0,0,0	242	150	7.95979e-05	0.00393959	1.0,0.894,0.749,1.0,1.0,1.0,1.0	1.0,1.0,1.0,1.0,1.0	-0.051
17547	ENSGALG00000041911	AAK1	chr22	+	200289	200371	198752	198874	202139	202272	17547	225,250,171,147,218,239,134	1,12,40,0,1,2,0	125,170,132,178,218	0,0,0,0,0	231	150	3.11599e-08	5.71289e-06	0.993,0.931,0.735,1.0,0.993,0.987,1.0	1.0,1.0,1.0,1.0,1.0	-0.052
18419	ENSGALG00000010130	INTS10	chr4	+	34137087	34137240	34136231	34136314	34138172	34138281	18419	394,263,226,352,320,216,360	3,29,26,0,1,0,0	450,315,287,408,400	0,0,0,0,0	300	150	9.11871e-11	3.75414e-08	0.985,0.819,0.813,1.0,0.994,1.0,1.0	1.0,1.0,1.0,1.0,1.0	-0.056
19187	ENSGALG00000015410	BVES	chr3	+	68881958	68882062	68876799	68876941	68884978	68885259	19187	5,56,18,16,12,32,29	1,3,0,3,3,2,1	2,1,5,1,6	0,0,0,0,0	253	150	0.000605161	0.0196222	0.748,0.917,1.0,0.76,0.703,0.905,0.945	1.0,1.0,1.0,1.0,1.0	-0.146
19494	ENSGALG00000008653	MGA	chr5	+	25230290	25230920	25228300	25228586	25231437	25231758	19494	91,78,63,61,62,72,67	1,11,10,0,0,0,0	81,114,95,155,112	0,0,0,0,0	300	150	1.84605e-06	0.000163499	0.978,0.78,0.759,1.0,1.0,1.0,1.0	1.0,1.0,1.0,1.0,1.0	-0.069
19533	ENSGALG00000001619	ATG16L1	chr9	+	1355192	1355249	1354350	1354437	1356205	1356308	19533	140,127,70,148,96,100,86	15,19,12,0,0,0,0	151,114,112,161,129	0,0,0,0,0	206	150	7.42607e-11	3.20288e-08	0.872,0.83,0.809,1.0,1.0,1.0,1.0	1.0,1.0,1.0,1.0,1.0	-0.07
20973	ENSGALG00000000201	PLEKHM1	chr27	-	4010465	4010568	4008620	4008766	4010721	4011359	20973	23,26,22,16,13,11,7	0,7,7,2,0,0,0	19,11,12,13,27	0,0,0,0,0	252	150	3.20697e-06	0.0002673	1.0,0.689,0.652,0.826,1.0,1.0,1.0	1.0,1.0,1.0,1.0,1.0	-0.119
21161	ENSGALG00000016769	CHST10	chr1	-	134420215	134420307	134419284	134419419	134421280	134421601	21161	16,4,1,4,13,12,10	5,3,5,0,0,1,0	9,7,4,5,6	0,0,0,0,0	241	150	3.00983e-05	0.00178531	0.666,0.454,0.111,1.0,1.0,0.882,1.0	1.0,1.0,1.0,1.0,1.0	-0.27
23679	ENSGALG00000006157	INTS6L	chr4	+	4150053	4150217	4148001	4148130	4151233	4151386	23679	574,315,276,424,390,386,475	2,14,20,2,1,0,0	396,496,443,428,525	0,0,0,0,0	300	150	0.000122237	0.00546289	0.993,0.918,0.873,0.991,0.995,1.0,1.0	1.0,1.0,1.0,1.0,1.0	-0.033
24085	ENSGALG00000042148	FKBP5	chr26	-	86583	86726	85877	85992	87624	87753	24085	1509,1495,1329,452,310,278,928	30,28,47,0,0,0,0	612,729,384,139,513	0,0,0,0,0	292	150	4.3175e-10	1.50404e-07	0.963,0.965,0.936,1.0,1.0,1.0,1.0	1.0,1.0,1.0,1.0,1.0	-0.019
24086	ENSGALG00000042148	FKBP5	chr26	-	86842	86987	85877	85992	87624	87753	24086	1362,1565,1202,390,292,297,934	30,28,47,0,0,0,0	509,674,297,143,585	0,0,0,0,0	294	150	2.40417e-10	8.88023e-08	0.959,0.966,0.929,1.0,1.0,1.0,1.0	1.0,1.0,1.0,1.0,1.0	-0.021
25567	ENSGALG00000031282	UBR5	chr2	-	129003314	129003446	129002156	129002414	129004560	129004672	25567	498,524,404,428,388,444,468	0,53,40,0,0,0,0	581,504,466,813,657	0,0,0,0,0	281	150	9.07052e-14	9.47939e-11	1.0,0.841,0.844,1.0,1.0,1.0,1.0	1.0,1.0,1.0,1.0,1.0	-0.045
25723	ENSGALG00000046805	LMAN2L	chr22	+	3738300	3738419	3738038	3738211	3739336	3739454	25723	49,64,47,40,78,54,54	0,7,7,1,1,4,0	70,67,43,40,60	0,0,0,0,0	268	150	1.89768e-06	0.000167414	1.0,0.837,0.79,0.957,0.978,0.883,1.0	1.0,1.0,1.0,1.0,1.0	-0.079
26308	ENSGALG00000016833	F7	chr1	-	138940599	138940720	138939078	138940427	138941187	138941294	26308	43,38,57,22,3,5,47	2,4,13,0,0,1,0	23,10,12,15,33	0,0,0,0,0	270	150	2.75092e-06	0.000235057	0.923,0.841,0.709,1.0,1.0,0.735,1.0	1.0,1.0,1.0,1.0,1.0	-0.113
26616	ENSGALG00000012704	MYLIP	chr2	+	61480658	61480849	61479710	61479936	61488937	61489123	26616	659,490,471,419,498,225,801	2,11,28,3,0,1,0	1081,1010,966,762,1204	0,0,0,0,0	300	150	0.000103384	0.00475323	0.994,0.957,0.894,0.986,1.0,0.991,1.0	1.0,1.0,1.0,1.0,1.0	-0.025
26980	ENSGALG00000011966	RANGAP1	chr1	+	49734760	49734799	49734326	49734429	49737175	49737312	26980	34,35,24,21,32,26,61	16,15,18,0,0,1,0	30,34,24,30,55	0,0,0,0,0	188	150	1.31637e-09	3.97427e-07	0.629,0.651,0.515,1.0,1.0,0.954,1.0	1.0,1.0,1.0,1.0,1.0	-0.179
27556	ENSGALG00000026518	RUNDC3A	chr27	-	5408744	5408851	5408264	5408576	5408944	5409082	27556	69,24,52,78,37,39,31	5,0,8,3,0,1,1	7,4,6,1,5	0,0,0,0,0	256	150	2.33159e-05	0.00143335	0.89,1.0,0.792,0.938,1.0,0.958,0.948	1.0,1.0,1.0,1.0,1.0	-0.068
27704	ENSGALG00000003148	SPAG16	chr7	+	3821957	3822027	3820521	3820639	3826846	3826974	27704	174,10,59,16,263,510,34	1,0,0,0,0,31,0	15,31,25,10,18	0,0,0,0,0	219	150	0.000426085	0.0145813	0.992,1.0,1.0,1.0,1.0,0.918,1.0	1.0,1.0,1.0,1.0,1.0	-0.013
28388	ENSGALG00000000838	THAP12	chr1	+	195178610	195178731	195171181	195172483	195180244	195180352	28388	23,44,25,41,37,18,33	9,4,3,1,0,0,0	36,24,12,29,31	0,0,0,0,0	270	150	1.05861e-05	0.000728213	0.587,0.859,0.822,0.958,1.0,1.0,1.0	1.0,1.0,1.0,1.0,1.0	-0.111

## Sheet: DE_RI in TS vs. NS
Supplementary Table 4 Differential retained intron (RI) events in TS vs. NS
ID	GeneID	geneSymbol	chr	strand	riExonStart_0base	riExonEnd	upstreamES	upstreamEE	downstreamES	downstreamEE	ID	IJC_SAMPLE_1	SJC_SAMPLE_1	IJC_SAMPLE_2	SJC_SAMPLE_2	IncFormLen	SkipFormLen	PValue	FDR	IncLevel1	IncLevel2	IncLevelDifference
7	ENSGALG00000013494	CENPN	chr11	+	15376542	15377758	15376542	15376646	15377095	15377758	7	27,9,6,19,11,10,15	2,3,5,0,2,0,0	19,14,6,19,11	2,0,0,0,0	300	150	0.000626854	0.0280413	0.871,0.6,0.375,1.0,0.733,1.0,1.0	0.826,1.0,1.0,1.0,1.0	-0.168
27	ENSGALG00000030918	RBM3	chr28	+	3179157	3182020	3179157	3179222	3179639	3182020	27	210,20,28,186,211,159,238	1084,1098,1039,248,255,512,464	263,306,229,167,427	627,221,166,503,443	300	150	2.43641e-09	1.63483e-06	0.088,0.009,0.013,0.273,0.293,0.134,0.204	0.173,0.409,0.408,0.142,0.325	-0.147
85	ENSGALG00000028438	CLK1	chr7	-	11302561	11304522	11302561	11302628	11304275	11304522	85	54,26,24,58,37,53,42	28,31,18,8,10,26,13	52,96,72,56,83	18,12,11,10,9	300	150	0.000338541	0.0214363	0.491,0.295,0.4,0.784,0.649,0.505,0.618	0.591,0.8,0.766,0.737,0.822	-0.209
118	ENSGALG00000033879	CAND1	chr1	+	34923725	34925219	34923725	34923844	34923904	34925219	118	26,45,30,14,28,28,36	5,8,7,5,2,7,3	30,17,15,42,26	1,0,3,0,0	209	150	1.28696e-07	4.31776e-05	0.789,0.801,0.755,0.668,0.909,0.742,0.896	0.956,1.0,0.782,1.0,1.0	-0.153
226	ENSGALG00000015478	USP45	chr3	+	71450523	71451890	71450523	71450669	71451794	71451890	226	15,48,41,13,15,23,23	90,40,70,73,79,84,94	14,24,12,17,8	140,80,87,148,112	300	150	5.36753e-06	0.00120054	0.077,0.375,0.227,0.082,0.087,0.12,0.109	0.048,0.13,0.065,0.054,0.034	0.088
264	ENSGALG00000012695	NOL7	chr2	+	60523064	60523463	60523064	60523173	60523257	60523463	264	28,27,29,26,17,30,22	50,64,35,53,39,36,31	33,34,33,39,36	33,39,20,43,35	233	150	0.000903777	0.0356726	0.265,0.214,0.348,0.24,0.219,0.349,0.314	0.392,0.359,0.515,0.369,0.398	-0.128
291	ENSGALG00000038325	CORO7	chr14	-	13096106	13096619	13096106	13096459	13096532	13096619	291	13,17,16,4,12,10,8	201,198,144,121,145,128,141	0,5,7,5,15	184,154,113,184,232	222	150	0.000697071	0.0292334	0.042,0.055,0.07,0.022,0.053,0.05,0.037	0.0,0.021,0.04,0.018,0.042	0.023
351	ENSGALG00000014656	RPRD2	chr25	-	3714606	3714892	3714606	3714711	3714789	3714892	351	36,63,66,35,42,39,25	7,24,12,5,3,8,10	33,44,34,57,40	1,0,0,6,6	227	150	1.25092e-05	0.00209841	0.773,0.634,0.784,0.822,0.902,0.763,0.623	0.956,1.0,1.0,0.863,0.815	-0.17
355	ENSGALG00000006763	EXOC6	chr6	-	21538201	21539428	21538201	21538594	21539315	21539428	355	3,0,4,1,1,2,1	11,16,23,0,2,2,0	5,3,4,1,2	0,2,0,4,1	300	150	0.00101334	0.0357867	0.12,0.0,0.08,1.0,0.2,0.333,1.0	1.0,0.429,1.0,0.111,0.5	-0.218
415	ENSGALG00000039172	ASPSCR1	chr18	-	5043973	5044674	5043973	5044029	5044116	5044674	415	3,0,0,0,5,5,2	22,34,15,10,23,16,28	5,7,12,9,9	26,30,26,25,32	236	150	2.40013e-05	0.00322098	0.08,0.0,0.0,0.0,0.121,0.166,0.043	0.109,0.129,0.227,0.186,0.152	-0.102
444	ENSGALG00000020754	ATP6V0E2	chr6	+	23062487	23063322	23062487	23062615	23062732	23063322	444	6,5,3,4,3,0,2	56,28,20,40,26,33,29	0,3,1,1,0	19,33,31,30,43	266	150	0.00124658	0.0418227	0.057,0.091,0.078,0.053,0.061,0.0,0.037	0.0,0.049,0.018,0.018,0.0	0.037
491	ENSGALG00000004200	DPP9	chr28	+	5014197	5014448	5014197	5014297	5014393	5014448	491	79,89,60,43,69,47,77	3,3,11,3,1,3,1	73,50,42,72,74	1,0,0,1,2	245	150	3.54756e-05	0.00396735	0.942,0.948,0.77,0.898,0.977,0.906,0.979	0.978,1.0,1.0,0.978,0.958	-0.066
610	ENSGALG00000030200	NFU1	chr22	+	250617	252244	250617	250703	251189	252244	610	134,99,91,137,111,107,140	7,3,6,3,3,1,1	128,131,107,113,135	4,0,1,1,0	300	150	0.000969211	0.0357867	0.905,0.943,0.883,0.958,0.949,0.982,0.986	0.941,1.0,0.982,0.983,1.0	-0.037
790	ENSGALG00000008124	BORCS7	chr6	+	24344813	24345007	24344813	24344876	24344963	24345007	790	17,8,12,10,29,12,19	122,99,76,65,92,56,81	18,38,29,11,29	62,62,74,71,106	236	150	0.00054184	0.0280155	0.081,0.049,0.091,0.089,0.167,0.12,0.13	0.156,0.28,0.199,0.09,0.148	-0.071
822	ENSGALG00000016895	DZIP1	chr1	+	147415212	147416147	147415212	147415574	147415655	147416147	822	0,3,2,0,0,0,1	10,32,8,7,4,14,13	1,2,2,4,5	17,7,15,24,21	230	150	0.000579331	0.0280155	0.0,0.058,0.14,0.0,0.0,0.0,0.048	0.037,0.157,0.08,0.098,0.134	-0.066
834	ENSGALG00000014800	ATP6V1A	chr1	-	79969019	79971277	79969019	79969232	79971161	79971277	834	83,62,111,39,43,41,70	2,2,4,5,1,2,3	50,37,32,71,50	0,0,1,0,1	300	150	0.000142106	0.0105948	0.954,0.939,0.933,0.796,0.956,0.911,0.921	1.0,1.0,0.941,1.0,0.962	-0.065
876	ENSGALG00000013210	C2CD5	chr1	+	66503372	66503873	66503372	66503541	66503760	66503873	876	59,58,35,29,35,23,80	8,20,13,18,8,9,9	53,62,61,61,78	8,3,6,8,5	300	150	5.12762e-05	0.00491519	0.787,0.592,0.574,0.446,0.686,0.561,0.816	0.768,0.912,0.836,0.792,0.886	-0.201
895	ENSGALG00000035825	NA	chr28	+	4142774	4143309	4142774	4142856	4142931	4143309	895	7,5,2,3,2,4,0	42,22,24,19,25,28,15	0,0,0,0,2	6,8,2,13,24	224	150	8.09531e-05	0.00678994	0.1,0.132,0.053,0.096,0.051,0.087,0.0	0.0,0.0,0.0,0.0,0.053	0.064
981	ENSGALG00000002929	TRIP12	chr9	-	10243164	10243961	10243164	10243224	10243302	10243961	981	269,242,248,182,201,177,249	7,20,14,15,10,5,16	246,223,200,286,257	7,7,5,6,9	227	150	0.000584527	0.0280155	0.962,0.889,0.921,0.889,0.93,0.959,0.911	0.959,0.955,0.964,0.969,0.95	-0.036
1000	ENSGALG00000012584	MARCHF7	chr7	+	36699944	36701058	36699944	36700736	36700904	36701058	1000	9,4,0,7,4,1,4	84,21,21,48,53,28,41	9,9,16,10,16	73,64,56,48,52	300	150	0.000351415	0.0214363	0.051,0.087,0.0,0.068,0.036,0.018,0.047	0.058,0.066,0.125,0.094,0.133	-0.051

## Sheet: DE_MXE in TS vs. NS
Supplementary Table 4 Differential mutually exclusive exons (MXE) events in TS vs. NS
ID	GeneID	geneSymbol	chr	strand	1stExonStart_0base	1stExonEnd	2ndExonStart_0base	2ndExonEnd	upstreamES	upstreamEE	downstreamES	downstreamEE	ID	IJC_SAMPLE_1	SJC_SAMPLE_1	IJC_SAMPLE_2	SJC_SAMPLE_2	IncFormLen	SkipFormLen	PValue	FDR	IncLevel1	IncLevel2	IncLevelDifference
42	ENSGALG00000013420	FOXM1	chr1	+	75336784	75336868	75337183	75337225	75336504	75336633	75338134	75338213	42	9,7,9,2,0,5,1	121,62,25,51,92,54,80	0,0,3,1,1	80,34,42,77,59	233	191	4.75714e-05	0.00296459	0.057,0.085,0.228,0.031,0.0,0.071,0.01	0.0,0.0,0.055,0.011,0.014	0.053
54	ENSGALG00000004288	HDAC4	chr7	-	6356398	6356470	6409807	6410057	6325001	6325246	6433620	6433721	54	25,50,24,25,20,28,40	59,133,62,77,58,90,64	41,23,23,26,61	20,12,23,19,27	300	221	4.996e-15	1.07414e-11	0.238,0.217,0.222,0.193,0.203,0.186,0.315	0.602,0.585,0.424,0.502,0.625	-0.323
58	ENSGALG00000008860	LONRF3	chr4	-	16704879	16705002	16705572	16705691	16701192	16701436	16706479	16706646	58	57,45,24,24,41,16,46	7,32,18,0,1,5,0	58,56,42,40,57	3,2,2,2,5	268	272	0.000826898	0.0263382	0.892,0.588,0.575,1.0,0.977,0.765,1.0	0.952,0.966,0.955,0.953,0.92	-0.121
60	ENSGALG00000007769	FOXP1	chr12	-	16470933	16470997	16476938	16477036	16452893	16453075	16503271	16503337	60	45,69,18,78,63,59,56	22,107,60,16,15,21,20	43,30,64,60,45	14,4,1,12,10	247	213	0.000155505	0.00777523	0.638,0.357,0.206,0.808,0.784,0.708,0.707	0.726,0.866,0.982,0.812,0.795	-0.235
69	ENSGALG00000009491	RAD51B	chr5	-	28728024	28728103	28796941	28797038	28604107	28604248	28935660	28935844	69	45,40,15,32,34,27,33	22,7,7,22,14,4,22	44,35,36,40,27	68,35,19,66,48	246	228	1.21364e-05	0.00096642	0.655,0.841,0.665,0.574,0.692,0.862,0.582	0.375,0.481,0.637,0.36,0.343	0.257
83	ENSGALG00000037136	RPS6KA1	chr23	-	239939	240021	240601	240718	239647	239728	242648	242768	83	647,454,418,473,519,469,668	395,280,223,296,269,228,358	464494470317539	314384282335417	266	231	0.000420428	0.0159998	0.587,0.585,0.619,0.581,0.626,0.641,0.618	0.562,0.528,0.591,0.451,0.529	0.076
91	ENSGALG00000028512	LCOR	chr6	-	23413730	23413863	23421282	23421362	23406252	23406346	23421780	23421846	91	22,35,14,10,12,25,23	0,4,7,2,0,2,2	7,15,8,21,20	0,0,0,0,3	229	282	0.000227216	0.00998884	1.0,0.915,0.711,0.86,1.0,0.939,0.934	1.0,1.0,1.0,1.0,0.891	-0.07
126	ENSGALG00000039710	HDAC7	chr33	+	5871750	5871821	5897929	5898126	5859837	5859922	5898865	5898956	126	4,6,0,8,1,10,3	37,91,77,48,45,69,36	0,2,3,0,2	35,45,39,42,62	220	300	0.00141769	0.0411896	0.128,0.082,0.0,0.185,0.029,0.165,0.102	0.0,0.057,0.095,0.0,0.042	0.06
159	ENSGALG00000009885	HELB	chr1	+	34542407	34542579	34543776	34543907	34540860	34541733	34544679	34544764	159	94,53,33,66,41,55,88	126,100,123,106,112,92,106	71,89,66,111,74	103,93,77,107,85	300	280	0.000445621	0.0163775	0.41,0.331,0.2,0.368,0.255,0.358,0.437	0.391,0.472,0.444,0.492,0.448	-0.112
189	ENSGALG00000016294	HMGCLL1	chr3	+	87506289	87506385	87518488	87518552	87502268	87502376	87522719	87522908	189	9,7,4,2,1,0,1	0,2,0,1,0,2,0	11,6,16,3,16	9,3,6,6,13	245	213	7.83599e-06	0.000660681	1.0,0.753,1.0,0.635,1.0,0.0,1.0	0.515,0.635,0.699,0.303,0.517	0.236
192	ENSGALG00000016294	HMGCLL1	chr3	+	87518488	87518552	87522719	87522908	87506289	87506385	87549039	87549165	192	1,0,1,0,0,1,0	2,2,3,1,6,0,6	5,2,0,1,4	27,6,11,4,45	213	300	0.00109756	0.0334718	0.413,0.0,0.319,0.0,0.0,1.0,0.0	0.207,0.319,0.0,0.26,0.111	0.068
248	ENSGALG00000031122	NTNG1	chr8	+	1305713	1305886	1314823	1314850	1279356	1279997	1359203	1359430	248	6,3,5,9,7,3,5	0,1,0,1,0,0,0	30,18,29,38,45	1,0,5,9,1	300	176	2.02577e-07	2.72213e-05	1.0,0.638,1.0,0.841,1.0,1.0,1.0	0.946,1.0,0.773,0.712,0.964	0.047
279	ENSGALG00000005670	SLMAP	chr12	+	9199238	9199289	9209553	9209610	9199118	9199155	9212804	9212885	279	42,57,40,22,30,29,25	35,38,58,16,20,31,14	45,44,31,37,44	18,19,7,21,24	200	206	0.000895532	0.0280924	0.553,0.607,0.415,0.586,0.607,0.491,0.648	0.72,0.705,0.82,0.645,0.654	-0.151
287	ENSGALG00000005670	SLMAP	chr12	+	9209553	9209610	9212804	9212885	9199860	9199911	9213136	9213196	287	5,5,25,9,1,5,0	86,86,96,44,95,95,81	0,1,3,4,0	68,69,56,94,98	206	230	5.19915e-06	0.000496808	0.061,0.061,0.225,0.186,0.012,0.056,0.0	0.0,0.016,0.056,0.045,0.0	0.062
322	ENSGALG00000016990	LRCH1	chr1	+	169601377	169601464	169603486	169603576	169600281	169600349	169603679	169603716	322	72,50,32,36,60,43,59	37,53,53,12,13,15,13	64,88,68,97,65	9,9,6,16,8	236	239	7.82641e-08	1.29437e-05	0.663,0.489,0.379,0.752,0.824,0.744,0.821	0.878,0.908,0.92,0.86,0.892	-0.224
324	ENSGALG00000016990	LRCH1	chr1	+	169603486	169603576	169603679	169603716	169601377	169601464	169605717	169605831	324	20,47,37,9,11,19,13	37,16,11,29,42,29,33	6,9,6,20,12	44,53,61,64,41	239	186	3.45519e-05	0.00235831	0.296,0.696,0.724,0.195,0.169,0.338,0.235	0.096,0.117,0.071,0.196,0.186	0.246
325	ENSGALG00000013990	RPS12	chr3	-	56859430	56859532	56860037	56860140	56858321	56858880	56861633	56861750	325	6558,3367,2648,4444,4650,4016,5677	3126,1628,1292,2289,2354,1793,2422	1.05757e+20	3.1973e+19	252	251	0.000880358	0.0278348	0.676,0.673,0.671,0.659,0.663,0.69,0.7	0.767,0.7,0.692,0.735,0.695	-0.042
347	ENSGALG00000037506	SIPA1L2	chr3	+	39351284	39351416	39359126	39359250	39345177	39345397	39361836	39361918	347	64,85,145,23,42,20,55	183,214,295,91,126,55,149	21,15,38,45,36	84,97,108,206,156	281	273	0.000219885	0.00998884	0.254,0.278,0.323,0.197,0.245,0.261,0.264	0.195,0.131,0.255,0.175,0.183	0.072
401	ENSGALG00000034001	SPAG9	chr18	+	9997679	9997750	10005557	10006468	9988370	9988491	10010196	10010350	401	50,65,43,33,34,49,66	6,3,4,0,5,1,0	93,85,70,71,85	12,4,8,10,13	220	300	0.000719025	0.0239912	0.919,0.967,0.936,1.0,0.903,0.985,1.0	0.914,0.967,0.923,0.906,0.899	0.037
436	ENSGALG00000007170	SNRPA1	chr10	-	18061677	18061780	18061873	18061920	18060008	18060084	18062742	18062821	436	227,153,120,172,137,96,190	13,8,6,6,8,7,5	157,96,117,133,130	14,14,12,11,14	196	252	0.000106783	0.00559958	0.957,0.961,0.963,0.974,0.957,0.946,0.98	0.935,0.898,0.926,0.94,0.923	0.038
495	ENSGALG00000004769	PSAP	chr6	-	12656384	12656492	12657071	12657152	12654354	12655390	12658502	12658654	495	5807,3565,5277,3353,3944,1452,3520	6479,1212,4722,1361,7053,1625,3628	4.73825e+19	5.1644e+19	230	257	0.00159829	0.0446276	0.5,0.767,0.555,0.734,0.385,0.5,0.52	0.506,0.412,0.363,0.442,0.481	0.125
525	ENSGALG00000050552	NA	chr17	+	776798	776873	776971	777156	775723	776736	777501	777567	525	58,53,37,49,42,39,37	75,70,46,53,40,42,64	29,29,19,28,27	61,50,75,47,72	224	300	0.000226751	0.00998884	0.509,0.503,0.519,0.553,0.584,0.554,0.436	0.389,0.437,0.253,0.444,0.334	0.151
536	ENSGALG00000008154	SRPK2	chr1	-	13962437	13962530	13962968	13963061	13958934	13959119	13963759	13963829	536	34,56,47,16,11,27,10	120,94,34,61,56,62,80	39,7,6,18,10	111,72,87,142,78	242	242	0.000378826	0.0148087	0.221,0.373,0.58,0.208,0.164,0.303,0.111	0.26,0.089,0.065,0.113,0.114	0.152
562	ENSGALG00000005407	AGL	chr8	-	12487466	12487590	12487940	12488064	12486732	12486896	12489074	12489262	562	7,3,15,0,0,6,2	163,107,84,127,121,94,124	2,1,1,1,3	140166152180151	273	273	0.000103543	0.00549673	0.041,0.027,0.152,0.0,0.0,0.06,0.016	0.014,0.006,0.007,0.006,0.019	0.032
697	ENSGALG00000001604	NA	chr24	+	2600991	2601060	2601366	2601462	2600377	2600575	2602855	2602964	697	8,4,1,4,2,3,2	6,7,2,4,3,4,3	0,0,0,1,2	2,3,2,5,5	218	245	7.98814e-07	9.814e-05	0.6,0.391,0.36,0.529,0.428,0.457,0.428	0.0,0.0,0.0,0.184,0.31	0.357
703	ENSGALG00000016217	NA	chr1	-	112191357	112191513	112191952	112192087	112190627	112190723	112192644	112192864	703	145,51,27,162,137,80,143	223,326,321,126,112,149,124	233222235206246	195137105178183	284	300	2.44947e-05	0.00172853	0.407,0.142,0.082,0.576,0.564,0.362,0.549	0.558,0.631,0.703,0.55,0.587	-0.223
760	ENSGALG00000039264	SLA	chr2	-	141836199	141836286	141839423	141839523	141833358	141833490	141844274	141844380	760	627,249,329,186,305,350,570	22,25,40,10,10,12,12	500342352548546	12,5,5,7,3	249	236	2.93632e-12	1.57827e-09	0.964,0.904,0.886,0.946,0.967,0.965,0.978	0.975,0.985,0.985,0.987,0.994	-0.041
762	ENSGALG00000039264	SLA	chr2	-	141839423	141839523	141844274	141844380	141836199	141836286	141849775	141849960	762	529,234,417,155,228,307,420	688,278,383,246,327,365,640	325177196296332	520402375538623	255	249	3.49055e-06	0.000341122	0.429,0.451,0.515,0.381,0.405,0.451,0.391	0.379,0.301,0.338,0.349,0.342	0.09
764	ENSGALG00000039264	SLA	chr2	-	141844274	141844380	141849775	141849960	141839423	141839523	141867401	141867820	764	6,2,4,10,4,3,6	882,365,457,312,434,545,861	20,12,15,18,27	736537481744850	300	255	1.68623e-07	2.41693e-05	0.006,0.005,0.007,0.027,0.008,0.005,0.006	0.023,0.019,0.026,0.02,0.026	-0.014
768	ENSGALG00000030561	NA	chr17	-	656736	656886	657296	657345	654692	654866	657486	657608	768	3,2,1,2,2,6,1	13,10,3,5,16,12,5	0,0,0,0,0	1,2,1,2,3	198	299	4.1808e-09	1.19849e-06	0.258,0.232,0.335,0.377,0.159,0.43,0.232	0.0,0.0,0.0,0.0,0.0	0.289
808	ENSGALG00000005982	KLHL9	chr4	-	3215630	3215772	3250612	3250671	3214367	3214500	3257242	3257307	808	46,56,39,48,50,41,49	256,354,173,163,191,180,246	59,40,40,63,51	134128168210172	208	291	0.00147856	0.0418278	0.201,0.181,0.24,0.292,0.268,0.242,0.218	0.381,0.304,0.25,0.296,0.293	-0.07
880	ENSGALG00000008398	MPP4	chr7	-	11535715	11535796	11536456	11536534	11535053	11535185	11537446	11537572	880	2,1,0,0,3,1,0	6,10,5,11,12,8,13	2,3,3,3,3	16,18,13,7,6	227	230	0.00131466	0.0387195	0.252,0.092,0.0,0.0,0.202,0.112,0.0	0.112,0.144,0.19,0.303,0.336	-0.123
946	ENSGALG00000013941	PDE7B	chr3	-	55386282	55386366	55463345	55463406	55373000	55373152	55514789	55514981	946	39,102,49,22,28,37,29	85,147,78,39,57,81,49	47,65,37,39,33	39,68,38,26,46	210	233	8.38126e-05	0.00474203	0.337,0.435,0.411,0.385,0.353,0.336,0.396	0.572,0.515,0.519,0.625,0.443	-0.156
950	ENSGALG00000011464	EIF5	chr5	+	50412591	50412732	50412977	50413059	50410304	50410496	50413294	50413467	950	19,50,43,10,7,11,9	523,374,247,297,341,310,290	10,8,9,3,9	341366336406393	290	231	9.99232e-10	4.2967e-07	0.028,0.096,0.122,0.026,0.016,0.027,0.024	0.023,0.017,0.021,0.006,0.018	0.031
993	ENSGALG00000025882	BUD13	chr24	-	5116682	5116821	5124408	5124547	5116276	5116461	5125131	5125237	993	9,24,11,4,2,3,3	4,9,2,1,0,0,1	5,7,8,3,4	1,0,2,0,1	288	288	0.00042046	0.0159998	0.692,0.727,0.846,0.8,1.0,1.0,0.75	0.833,1.0,0.8,1.0,0.8	-0.056
1035	ENSGALG00000021676	NA	chr21	-	2007135	2007289	2008265	2008329	2003947	2004124	2008438	2008534	1035	28,15,30,25,12,5,14	4,0,0,0,2,0,9	20,12,17,23,31	2,5,7,10,9	213	300	0.00047295	0.0172346	0.908,1.0,1.0,1.0,0.894,1.0,0.687	0.934,0.772,0.774,0.764,0.829	0.112
1052	ENSGALG00000039329	NA	chr21	+	4398757	4398889	4399169	4399266	4397446	4398211	4399473	4399625	1052	2,5,0,1,3,0,3	3,2,2,7,9,5,4	2,1,0,1,0	5,10,10,16,17	281	246	0.000385758	0.0149438	0.369,0.686,0.0,0.111,0.226,0.0,0.396	0.259,0.08,0.0,0.052,0.0	0.177
1098	ENSGALG00000003745	NECAP2	chr21	+	4395743	4395924	4396464	4396549	4394977	4395086	4396822	4398036	1098	221,227,235,218,128,86,173	7,6,51,11,26,14,5	157212181292288	36,9,49,104,127	300	234	1.38202e-06	0.000156387	0.961,0.967,0.782,0.939,0.793,0.827,0.964	0.773,0.948,0.742,0.687,0.639	0.133
1173	ENSGALG00000014892	CEP85L	chr3	+	62951583	62951745	62977165	62977932	62937336	62937391	63013345	63013467	1173	55,43,25,45,35,24,51	239,244,182,169,163,228,256	76,66,63,55,90	279237213229195	300	300	2.4521e-05	0.00172853	0.187,0.15,0.121,0.21,0.177,0.095,0.166	0.214,0.218,0.228,0.194,0.316	-0.076
1233	ENSGALG00000039533	EFR3A	chr2	+	141295281	141295371	141301687	141301908	141292409	141292459	141305595	141305672	1233	20,30,17,14,20,9,51	36,33,22,27,16,9,31	57,49,42,47,79	26,34,22,32,30	239	300	0.000186622	0.00883788	0.411,0.533,0.492,0.394,0.611,0.557,0.674	0.733,0.644,0.706,0.648,0.768	-0.175
1286	ENSGALG00000048926	WAS	chr30	-	282285	282439	282532	282575	281499	281605	282700	282863	1286	98,117,53,87,65,57,60	4,30,24,3,1,1,3	45,51,35,55,100	0,1,2,2,4	192	300	5.76079e-06	0.00053093	0.975,0.859,0.775,0.978,0.99,0.989,0.969	1.0,0.988,0.965,0.977,0.975	-0.047
1288	ENSGALG00000040348	EHBP1	chr3	+	9921349	9921493	9938289	9938437	9918608	9919523	9948595	9948723	1288	31,125,63,46,58,54,67	6,12,6,1,16,5,10	61,28,32,126,92	16,15,7,27,19	293	297	0.000719737	0.0239912	0.84,0.913,0.914,0.979,0.786,0.916,0.872	0.794,0.654,0.823,0.825,0.831	0.103
1337	ENSGALG00000033087	STAT4	chr7	-	7941556	7941651	7942442	7942495	7940601	7940793	7943643	7943779	1337	51,87,63,67,46,62,77	1,22,10,0,0,3,0	77,93,67,147,79	2,0,0,0,0	202	244	4.65533e-08	8.70345e-06	0.984,0.827,0.884,1.0,1.0,0.961,1.0	0.979,1.0,1.0,1.0,1.0	-0.045
1343	ENSGALG00000033087	STAT4	chr7	-	7955489	7955568	7957180	7957273	7952838	7952990	7958065	7958164	1343	146,370,201,175,110,268,247	0,23,18,0,0,1,2	260254136402205	0,0,0,0,1	242	228	6.81334e-06	0.000599382	1.0,0.938,0.913,1.0,1.0,0.996,0.991	1.0,1.0,1.0,1.0,0.995	-0.022
1377	ENSGALG00000035717	HSPG2	chr21	+	6554875	6555014	6556023	6556162	6554566	6554718	6556247	6556399	1377	73,84,62,37,123,59,43	47,73,68,34,82,38,35	44,48,46,116,87	78,54,42,128,115	288	288	0.00157973	0.0443976	0.608,0.535,0.477,0.521,0.6,0.608,0.551	0.361,0.471,0.523,0.475,0.431	0.105
1380	ENSGALG00000006763	EXOC6	chr6	-	21539315	21539428	21560776	21560850	21538201	21538594	21568843	21568985	1380	104,83,127,67,59,65,108	11,13,19,0,2,2,0	92,60,76,95,79	0,2,0,2,1	223	262	1.27869e-07	1.9637e-05	0.917,0.882,0.887,1.0,0.972,0.974,1.0	1.0,0.972,1.0,0.982,0.989	-0.041
1431	ENSGALG00000026278	NA	chr4	+	1257377	1257471	1257926	1258020	1255207	1255319	1259798	1259865	1431	90,80,14,44,49,68,36	35,48,110,36,28,42,31	53,67,51,78,100	11,41,16,10,48	243	243	0.000623013	0.0214316	0.72,0.625,0.113,0.55,0.636,0.618,0.537	0.828,0.62,0.761,0.886,0.676	-0.211
1452	ENSGALG00000023199	HNRNPDL	chr4	+	46404989	46405087	46405468	46405572	46404605	46404773	46406248	46406523	1452	4090,2348,1821,2097,1876,1669,2658	148,67,105,108,108,112,116	2.99223e+19	179170143150151	247	253	1.79866e-06	0.000193356	0.966,0.973,0.947,0.952,0.947,0.939,0.959	0.945,0.932,0.921,0.938,0.946	0.018
1478	ENSGALG00000007874	IL18	chr24	+	6171562	6171700	6172241	6172387	6169485	6170101	6172516	6173722	1478	15,17,34,1,2,38,0	318,330,479,132,139,238,126	1,0,0,1,0	109,72,96,379,152	287	295	3.69704e-14	5.29909e-11	0.046,0.05,0.068,0.008,0.015,0.141,0.0	0.009,0.0,0.0,0.003,0.0	0.044
1503	ENSGALG00000032366	MEF2A	chr10	+	17490455	17490587	17490652	17490790	17474578	17474782	17493875	17494095	1503	161,249,245,103,141,139,93	102,75,56,90,86,63,59	141149117170207	112,136,91,132,171	281	287	0.000189089	0.00883788	0.617,0.772,0.817,0.539,0.626,0.693,0.617	0.563,0.528,0.568,0.568,0.553	0.113
1590	ENSGALG00000002192	PTPRC	chr8	-	2445150	2445237	2445762	2445900	2444274	2444304	2446313	2446334	1590	444,258,230,331,297,296,467	1843,1880,1288,1398,1327,1186,2070	651649577579751	2.35016e+19	287	236	2.77556e-15	1.07414e-11	0.165,0.101,0.128,0.163,0.155,0.17,0.156	0.186,0.252,0.232,0.208,0.258	-0.079
1596	ENSGALG00000029190	MBNL1	chr9	-	23542889	23543043	23550145	23550346	23535537	23535612	23551975	23552146	1596	235,307,282,230,192,282,119	65,54,44,41,43,55,31	137105103209151	39,33,35,83,45	300	300	2.20658e-05	0.00160819	0.783,0.85,0.865,0.849,0.817,0.837,0.793	0.778,0.761,0.746,0.716,0.77	0.074
1604	ENSGALG00000005567	MSI2	chr19	-	8926807	8927016	8943416	8943479	8923404	8923446	8955796	8955871	1604	32,63,39,31,30,34,20	1,3,6,7,6,0,3	20,27,16,9,37	1,0,0,2,1	212	300	0.000438113	0.0162404	0.978,0.967,0.902,0.862,0.876,1.0,0.904	0.966,1.0,1.0,0.864,0.981	-0.035
1619	ENSGALG00000000264	NA	chrZ	+	47466891	47467104	47472281	47472464	47462521	47462660	47473884	47474070	1619	3,1,2,1,1,0,4	85,140,76,92,97,95,107	4,1,9,12,5	91,109,201,93,214	300	300	0.000222121	0.00998884	0.034,0.007,0.026,0.011,0.01,0.0,0.036	0.042,0.009,0.043,0.114,0.023	-0.028
1627	ENSGALG00000008304	STN1	chr6	-	25015499	25015661	25017166	25017238	25013567	25013727	25021791	25021887	1627	31,16,22,22,19,19,31	9,13,14,2,5,0,4	31,28,21,25,28	2,0,4,5,0	221	300	0.000188678	0.00883788	0.824,0.626,0.681,0.937,0.838,1.0,0.913	0.955,1.0,0.877,0.872,1.0	-0.11
1636	ENSGALG00000010843	GPR137B	chr3	-	37900539	37900689	37904356	37904579	37896624	37896749	37909819	37909869	1636	212,86,118,146,140,111,132	47,44,35,21,11,10,14	143207196214257	15,24,7,10,18	300	299	4.34139e-07	5.49059e-05	0.818,0.661,0.771,0.874,0.927,0.917,0.904	0.905,0.896,0.965,0.955,0.934	-0.092
1642	ENSGALG00000009825	SRGAP1	chr1	+	33668145	33668248	33668758	33668792	33666490	33666518	33671711	33671772	1642	3,2,0,1,3,3,0	11,9,8,7,15,2,11	15,10,2,6,10	11,10,12,25,23	252	183	0.0012929	0.0383411	0.165,0.139,0.0,0.094,0.127,0.521,0.0	0.498,0.421,0.108,0.148,0.24	-0.134
1721	ENSGALG00000037051	NA	chr19	+	176989	177365	252543	252919	175429	175558	253190	253320	1721	4,4,2,2,2,0,0	5,6,4,7,5,1,2	0,2,1,0,0	1,2,4,1,3	300	300	5.56633e-05	0.00337116	0.444,0.4,0.333,0.222,0.286,0.0,0.0	0.0,0.5,0.2,0.0,0.0	0.101
1776	ENSGALG00000004837	CCNDBP1	chr20	-	6709039	6709086	6710099	6710160	6707860	6708655	6710691	6710945	1776	149,136,94,101,123,104,139	98,50,51,65,62,53,91	155135119141148	135,118,111,95,106	210	196	0.000270407	0.0115124	0.587,0.717,0.632,0.592,0.649,0.647,0.588	0.517,0.516,0.5,0.581,0.566	0.094
1783	ENSGALG00000012336	STXBP5	chr3	+	47285785	47285833	47292714	47292765	47285630	47285690	47297475	47297715	1783	0,14,6,3,0,1,3	19,23,23,22,18,15,32	0,0,0,3,2	21,19,26,35,31	197	200	8.56127e-05	0.00478097	0.0,0.382,0.209,0.122,0.0,0.063,0.087	0.0,0.0,0.0,0.08,0.061	0.095
1800	ENSGALG00000012761	DRAM1	chr1	-	55497891	55498069	55501891	55501959	55496820	55496879	55507311	55507806	1800	111,66,63,91,81,20,138	232,86,84,201,177,53,235	72,35,42,99,60	205145144268170	217	300	3.68302e-05	0.00245007	0.398,0.515,0.509,0.385,0.388,0.343,0.448	0.327,0.25,0.287,0.338,0.328	0.121
1810	ENSGALG00000037076	GART	chr1	-	106725404	106725553	106728294	106728343	106720675	106720771	106732101	106732248	1810	25,31,9,14,21,8,23	88,71,42,86,65,46,73	52,8,0,0,9	90,72,138,182,133	198	298	8.41224e-06	0.000695628	0.3,0.397,0.244,0.197,0.327,0.207,0.322	0.465,0.143,0.0,0.0,0.092	0.145
1886	ENSGALG00000015355	CD47	chr1	-	88701255	88701287	88702445	88702535	88694159	88696540	88703872	88703968	1886	975,945,1005,794,772,613,977	137,127,87,107,117,29,144	8908417611000740	150121132209159	239	181	9.18522e-07	0.000109712	0.843,0.849,0.897,0.849,0.833,0.941,0.837	0.818,0.84,0.814,0.784,0.779	0.057
1887	ENSGALG00000015355	CD47	chr1	-	88701255	88701287	88703872	88703968	88694159	88696540	88704303	88704396	1887	754,757,735,634,729,565,806	137,126,87,108,117,29,141	812725683737698	150121132209159	245	181	3.70359e-05	0.00245007	0.803,0.816,0.862,0.813,0.822,0.935,0.809	0.8,0.816,0.793,0.723,0.764	0.058
1912	ENSGALG00000042458	ACTN1	chr5	+	28503834	28503915	28504457	28504523	28501730	28501877	28505979	28506138	1912	775,1195,604,554,606,639,653	62,81,49,83,192,86,73	724601532776597	226135135148174	230	215	5.48228e-13	4.71476e-10	0.921,0.932,0.92,0.862,0.747,0.874,0.893	0.75,0.806,0.786,0.831,0.762	0.091
1937	ENSGALG00000015692	NA	chr4	+	82930887	82931002	82950322	82950405	82930362	82930440	82952717	82952849	1937	2,3,5,3,7,1,0	2,11,17,1,7,8,2	0,0,0,0,0	9,1,3,5,3	264	232	1.50002e-08	3.79416e-06	0.468,0.193,0.205,0.725,0.468,0.099,0.0	0.0,0.0,0.0,0.0,0.0	0.308
1951	ENSGALG00000043765	NA	chr14	+	7861640	7861733	7863496	7863727	7857638	7857804	7864373	7864576	1951	47,38,25,13,24,24,32	50,36,29,18,31,22,49	32,22,35,11,22	80,49,49,36,45	242	300	0.000541894	0.0192574	0.538,0.567,0.517,0.472,0.49,0.575,0.447	0.331,0.358,0.47,0.275,0.377	0.153
1994	ENSGALG00000006477	DNAJB6	chr2	+	8760486	8760557	8778976	8779183	8759439	8759581	8786643	8788229	1994	302,246,169,202,311,215,321	215,133,132,162,180,113,168	334323311260320	296339360285297	220	300	4.13167e-09	1.19849e-06	0.657,0.716,0.636,0.63,0.702,0.722,0.723	0.606,0.565,0.541,0.554,0.595	0.112
2001	ENSGALG00000003319	ADAP2	chr18	+	6641854	6641964	6642581	6642728	6641188	6641280	6643447	6643531	2001	6,14,43,1,1,3,5	194,128,289,165,122,94,160	2,8,1,5,2	142108108220157	259	296	0.000185977	0.00883788	0.034,0.111,0.145,0.007,0.009,0.035,0.034	0.016,0.078,0.01,0.025,0.014	0.025
2041	ENSGALG00000036490	FAM49B	chr2	-	140478570	140478653	140479678	140479761	140472609	140472731	140491641	140491678	2041	35,13,4,24,35,12,39	920,541,719,651,600,321,803	62,60,81,53,54	1.32811e+18	232	232	0.000658787	0.0224824	0.037,0.023,0.006,0.036,0.055,0.036,0.046	0.045,0.051,0.078,0.035,0.041	-0.016
2071	ENSGALG00000013086	IKZF1	chr2	+	80679375	80679495	80710077	80710338	80659925	80660216	80715926	80716094	2071	88,174,98,40,46,78,45	1005,645,355,686,835,734,835	27,11,20,33,39	536487472535522	269	300	3.97136e-08	7.76221e-06	0.089,0.231,0.235,0.061,0.058,0.106,0.057	0.053,0.025,0.045,0.064,0.077	0.067
2116	ENSGALG00000011392	MSH4	chr8	+	30162991	30163059	30166002	30166077	30161929	30162102	30166436	30166501	2116	56,54,60,53,54,56,39	50,132,119,39,23,53,27	69,69,57,81,71	42,22,23,37,30	217	224	6.37335e-05	0.00375417	0.536,0.297,0.342,0.584,0.708,0.522,0.599	0.629,0.764,0.719,0.693,0.71	-0.19
2119	ENSGALG00000011392	MSH4	chr8	+	30166002	30166077	30166436	30166501	30162991	30163059	30166973	30167143	2119	54,58,88,14,20,35,38	74,137,111,62,63,78,53	33,21,27,23,28	77,104,77,90,112	224	214	0.00147804	0.0418278	0.411,0.288,0.431,0.177,0.233,0.3,0.407	0.29,0.162,0.251,0.196,0.193	0.103
2120	ENSGALG00000011392	MSH4	chr8	+	30166436	30166501	30166973	30167143	30162991	30163059	30167519	30167656	2120	8,1,5,8,12,8,10	200,381,309,168,165,242,175	16,28,17,24,29	223197181199266	214	300	9.65339e-13	5.92994e-10	0.053,0.004,0.022,0.063,0.093,0.044,0.074	0.091,0.166,0.116,0.145,0.133	-0.08
2121	ENSGALG00000011392	MSH4	chr8	+	30166436	30166501	30166973	30167143	30166002	30166077	30167519	30167656	2121	46,76,104,48,36,35,30	215,388,331,174,161,246,176	43,26,29,29,34	227208195207273	214	300	0.000739743	0.0244684	0.231,0.215,0.306,0.279,0.239,0.166,0.193	0.21,0.149,0.173,0.164,0.149	0.064
2127	ENSGALG00000012421	ARHGAP15	chr7	+	32767370	32767460	32868504	32868603	32723497	32723674	32870498	32870625	2127	23,34,21,10,4,8,11	1027,824,633,724,733,804,834	13,11,4,8,7	1.01774e+16	239	248	0.000477402	0.0172507	0.023,0.041,0.033,0.014,0.006,0.01,0.014	0.013,0.015,0.006,0.008,0.012	0.009
2152	ENSGALG00000038722	SORBS1	chr6	+	17224996	17225365	17228193	17228341	17221184	17221300	17235332	17235508	2152	24,54,60,29,23,16,40	63,137,227,78,65,27,71	31,33,28,103,38	65,42,39,187,56	300	297	0.00134799	0.039431	0.274,0.281,0.207,0.269,0.259,0.37,0.358	0.321,0.438,0.415,0.353,0.402	-0.098
2185	ENSGALG00000017706	NA	chrZ	-	61232605	61232763	61234576	61234654	61232243	61232320	61237176	61237264	2185	58,87,51,42,34,64,59	152,254,155,78,84,180,119	37,36,58,46,67	75,56,104,64,108	227	300	0.000430636	0.0162404	0.335,0.312,0.303,0.416,0.349,0.32,0.396	0.395,0.459,0.424,0.487,0.451	-0.096
2221	ENSGALG00000005889	CCDC18	chr8	-	14362162	14362305	14362785	14362953	14360372	14360586	14364201	14364318	2221	50,16,30,26,20,36,34	4,9,2,0,8,4,2	67,37,55,59,52	3,6,0,1,0	300	292	0.000273145	0.0115149	0.924,0.634,0.936,1.0,0.709,0.898,0.943	0.956,0.857,1.0,0.983,1.0	-0.096
2223	ENSGALG00000016198	U2AF1	chr1	-	111052559	111052626	111053418	111053485	111049208	111049258	111056145	111056233	2223	108,117,59,83,169,94,189	572,577,511,330,346,348,434	158166114167156	522357240550423	216	216	0.0017719	0.048841	0.159,0.169,0.104,0.201,0.328,0.213,0.303	0.232,0.317,0.322,0.233,0.269	-0.064
2228	ENSGALG00000000141	BLB1	chr16	-	2565653	2565677	2565769	2565880	2565248	2565548	2565962	2566244	2228	966,613,473,719,848,151,929	201,161,115,10,174,35,450	1.47016e+19	6608626747871070	260	173	3.0183e-10	1.44208e-07	0.762,0.717,0.732,0.98,0.764,0.742,0.579	0.597,0.55,0.578,0.599,0.585	0.172
2229	ENSGALG00000000141	BLB1	chr16	-	2565769	2565880	2565962	2566244	2565653	2565677	2566330	2566600	2229	2559,700,1346,3787,2208,600,833	916,718,542,386,722,208,1603	5.16113e+19	2.45931e+19	300	260	0.000761818	0.0248168	0.708,0.458,0.683,0.895,0.726,0.714,0.311	0.645,0.259,0.442,0.51,0.248	0.221
2247	ENSGALG00000000847	GARNL3	chr17	+	10740683	10740899	10741233	10741345	10739446	10739582	10742104	10742261	2247	36,31,24,21,28,29,48	67,42,43,42,32,37,33	47,46,49,53,69	31,47,34,26,45	300	261	0.000153052	0.00775623	0.319,0.391,0.327,0.303,0.432,0.405,0.559	0.569,0.46,0.556,0.639,0.572	-0.168
2306	ENSGALG00000016463	FAM49A	chr3	-	99603415	99603532	99604174	99604219	99602837	99602906	99604778	99604829	2306	63,39,6,7,23,4,15	0,0,0,1,1,0,1	25,41,11,16,23	6,1,8,6,3	194	266	1.74883e-09	6.26664e-07	1.0,1.0,1.0,0.906,0.969,1.0,0.954	0.851,0.983,0.653,0.785,0.913	0.139
2386	ENSGALG00000011241	RFTN1	chr2	-	34376557	34376744	34404406	34404562	34363921	34364030	34414086	34414155	2386	462,635,422,352,317,414,464	486,618,409,307,272,463,468	573394298501553	669518409640600	300	300	0.000982861	0.030405	0.487,0.507,0.508,0.534,0.538,0.472,0.498	0.461,0.432,0.421,0.439,0.48	0.06
2407	ENSGALG00000016017	SLC4A11	chr4	-	88882024	88882131	88887340	88887414	88877648	88877822	88887723	88887856	2407	11,6,5,11,10,8,17	4,4,10,0,0,0,0	18,13,19,18,31	1,0,1,0,0	223	256	0.000114661	0.00594026	0.759,0.633,0.365,1.0,1.0,1.0,1.0	0.954,1.0,0.956,1.0,1.0	-0.16
2442	ENSGALG00000047269	TMEM135	chr1	-	189930238	189930304	189963769	189963803	189890487	189890534	189981193	189981286	2442	63,81,83,55,50,42,58	71,65,78,60,58,50,70	77,53,45,60,53	110,90,68,94,81	183	215	0.00112443	0.0340496	0.51,0.594,0.556,0.519,0.503,0.497,0.493	0.451,0.409,0.437,0.429,0.435	0.092
2525	ENSGALG00000013886	LDLRAD4	chr2	-	96643905	96644060	96767723	96767864	96634822	96634876	96803009	96803469	2525	34,48,31,30,36,75,48	1004,534,445,470,401,432,679	39,61,66,96,104	464428299417518	290	300	7.4174e-13	5.3158e-10	0.034,0.085,0.067,0.062,0.085,0.152,0.068	0.08,0.128,0.186,0.192,0.172	-0.073
2531	ENSGALG00000014754	NA	chr1	-	78785466	78785523	78793786	78793843	78779515	78779855	78819696	78819993	2531	524,219,129,152,203,235,361	184,241,138,235,365,116,140	117,57,63,59,68	196171131116148	206	206	1.0517e-06	0.000122224	0.74,0.476,0.483,0.393,0.357,0.67,0.721	0.374,0.25,0.325,0.337,0.315	0.228
2600	ENSGALG00000006425	SLC6A6	chr12	+	11364356	11364422	11368969	11369026	11361858	11361894	11380214	11380454	2600	150,243,373,107,86,59,87	21,8,10,17,13,13,7	107,69,93,121,102	10,11,24,17,17	215	206	0.00126038	0.0376363	0.873,0.967,0.973,0.858,0.864,0.813,0.923	0.911,0.857,0.788,0.872,0.852	0.04
2618	ENSGALG00000048873	C3orf14	chr12	+	13521953	13522077	13526724	13526799	13521149	13521229	13529482	13533499	2618	14,25,9,26,12,9,22	5,17,3,5,2,3,7	14,15,24,6,16	5,2,0,0,2	273	224	0.00172499	0.0478547	0.697,0.547,0.711,0.81,0.831,0.711,0.721	0.697,0.86,1.0,1.0,0.868	-0.167
2624	ENSGALG00000011680	EPHA5	chr4	-	51107147	51107272	51139367	51139703	51103211	51103371	51146220	51146376	2624	3,0,1,0,2,0,1	6,14,2,14,9,5,18	17,5,8,3,16	33,18,56,32,41	300	274	1.82818e-05	0.00135537	0.314,0.0,0.314,0.0,0.169,0.0,0.048	0.32,0.202,0.115,0.079,0.263	-0.075
2634	ENSGALG00000010006	SLC10A7	chr4	-	31428049	31428215	31451764	31451800	31407258	31407404	31497960	31497999	2634	38,28,37,43,18,17,22	5,7,14,1,4,3,3	25,43,36,41,50	3,3,1,0,2	185	300	1.68508e-05	0.0012712	0.925,0.866,0.811,0.986,0.879,0.902,0.922	0.931,0.959,0.983,1.0,0.976	-0.071
2645	ENSGALG00000010290	VEGFA	chr3	-	30778342	30778474	30781983	30782130	30775053	30776075	30782297	30782330	2645	13,4,4,16,15,6,12	77,115,99,84,90,41,51	4,10,0,5,28	135102152138200	296	281	0.00145613	0.0417423	0.138,0.032,0.037,0.153,0.137,0.122,0.183	0.027,0.085,0.0,0.033,0.117	0.062
2648	ENSGALG00000010290	VEGFA	chr3	-	30779611	30779683	30781983	30782130	30778342	30778474	30782297	30782330	2648	19,8,6,22,16,9,14	15,15,24,12,14,7,10	8,13,1,6,30	34,22,26,21,62	296	221	0.000223808	0.00998884	0.486,0.285,0.157,0.578,0.46,0.49,0.511	0.149,0.306,0.028,0.176,0.265	0.239
2662	ENSGALG00000030065	TENM3	chr4	-	40187590	40187828	40223017	40223227	40147837	40147960	40286068	40286432	2662	3,7,2,5,2,8,9	0,1,0,0,0,0,0	4,19,19,5,21	1,6,5,2,2	300	300	2.88521e-09	9.54337e-07	1.0,0.875,1.0,1.0,1.0,1.0,1.0	0.8,0.76,0.792,0.714,0.913	0.186
2703	ENSGALG00000042182	OXR1	chr2	+	131521628	131521711	131527862	131527970	131458814	131459008	131529500	131529620	2703	2,17,9,14,10,0,12	166,170,118,135,125,143,175	19,19,22,23,28	186139135149221	232	257	2.53125e-06	0.000259151	0.013,0.1,0.078,0.103,0.081,0.0,0.071	0.102,0.132,0.153,0.146,0.123	-0.067
2704	ENSGALG00000042182	OXR1	chr2	+	131521628	131521711	131527862	131527970	131509639	131509910	131529500	131529620	2704	111,121,56,60,70,89,81	173,173,124,139,125,142,177	67,74,44,51,73	194139136150221	232	257	0.000352923	0.0141829	0.415,0.437,0.333,0.323,0.383,0.41,0.336	0.277,0.371,0.264,0.274,0.268	0.086
2738	ENSGALG00000003605	NA	chrZ	+	11388106	11388739	11401040	11402588	11375900	11375994	11411279	11411462	2738	57,252,115,43,36,62,44	109,248,156,120,133,124,155	55,28,50,48,62	174161228304321	300	300	3.80854e-08	7.76221e-06	0.343,0.504,0.424,0.264,0.213,0.333,0.221	0.24,0.148,0.18,0.136,0.162	0.156
2819	ENSGALG00000016420	SH3KBP1	chr1	+	121461401	121461525	121498069	121498176	121406997	121407155	121511070	121511194	2819	234,279,130,181,191,135,245	513,375,280,351,247,238,458	283220206171252	610568476670572	273	256	3.98875e-05	0.00259873	0.3,0.411,0.303,0.326,0.42,0.347,0.334	0.303,0.266,0.289,0.193,0.292	0.08
2837	ENSGALG00000012246	R3HDM1	chr7	+	30585762	30585973	30595540	30595655	30584703	30584912	30597449	30597528	2837	166,195,139,151,186,132,205	136,162,134,106,108,90,97	189197203234224	101,106,61,122,117	300	264	0.000901571	0.0280924	0.518,0.514,0.477,0.556,0.602,0.563,0.65	0.622,0.621,0.745,0.628,0.628	-0.095
2872	ENSGALG00000013537	TPM3	chr25	-	2875047	2875123	2875612	2875688	2874505	2874568	2876445	2876516	2872	463,361,211,267,408,225,330	2238,1616,1162,1360,1958,1249,2010	352240242215269	2.04518e+19	225	225	5.34192e-08	9.57094e-06	0.171,0.183,0.154,0.164,0.172,0.153,0.141	0.147,0.117,0.124,0.09,0.112	0.045
2902	ENSGALG00000021174	NA	chr24	+	6269617	6269747	6275239	6275370	6269154	6269302	6281246	6281486	2902	44,95,82,43,47,74,44	7,8,9,14,11,11,3	46,28,31,44,41	15,8,23,16,30	279	280	3.66771e-07	4.77914e-05	0.863,0.923,0.901,0.755,0.811,0.871,0.936	0.755,0.778,0.575,0.734,0.578	0.182
2949	ENSGALG00000038834	MAGI2	chr1	+	12401669	12401727	12409541	12409663	12325468	12325548	12411087	12411270	2949	2,5,13,2,3,6,7	6,23,16,1,2,3,10	1,1,0,1,2	7,8,15,16,3	207	271	2.69632e-06	0.000269632	0.304,0.222,0.515,0.724,0.663,0.724,0.478	0.158,0.141,0.0,0.076,0.466	0.35
2965	ENSGALG00000001329	EPB41	chr23	+	2794445	2794502	2794634	2794679	2792476	2792688	2795143	2795206	2965	18,62,37,9,14,8,6	3,1,5,7,5,0,3	14,9,7,7,4	0,3,0,0,1	206	194	0.000800907	0.025894	0.85,0.983,0.875,0.548,0.725,1.0,0.653	1.0,0.739,1.0,1.0,0.79	-0.101
2967	ENSGALG00000001329	EPB41	chr23	+	2794445	2794502	2795143	2795206	2792476	2792688	2797728	2797908	2967	6,50,15,4,9,6,3	261,333,184,361,249,182,242	6,4,1,6,3	182274187240245	206	212	2.41795e-06	0.000253589	0.023,0.134,0.077,0.011,0.036,0.033,0.013	0.033,0.015,0.005,0.025,0.012	0.029
2974	ENSGALG00000015446	POU2F1	chr1	-	93113408	93113528	93115128	93115182	93104278	93104405	93118080	93118181	2974	27,53,24,26,25,24,26	3,2,3,0,2,1,0	25,18,24,28,27	5,0,5,4,6	203	269	0.000576784	0.0203293	0.923,0.972,0.914,1.0,0.943,0.97,1.0	0.869,1.0,0.864,0.903,0.856	0.062
3002	ENSGALG00000008095	KIF23	chr10	+	19788716	19788947	19789562	19789645	19786533	19786815	19789929	19790011	3002	73,42,42,60,63,57,62	141,119,73,101,100,85,86	33,19,17,19,29	73,70,69,97,64	300	232	5.45181e-05	0.00334897	0.286,0.214,0.308,0.315,0.328,0.341,0.358	0.259,0.173,0.16,0.132,0.259	0.111
3026	ENSGALG00000005128	PTPDC1	chr12	-	6506835	6506946	6507325	6507511	6506036	6506153	6508260	6509468	3026	2,4,6,1,4,4,7	7,2,0,2,7,2,1	2,0,2,4,1	10,3,2,5,9	300	260	0.00143373	0.0413761	0.198,0.634,1.0,0.302,0.331,0.634,0.858	0.148,0.0,0.464,0.409,0.088	0.343
3083	ENSGALG00000004323	RASAL2	chr8	-	6906198	6906322	6912208	6912336	6873818	6873925	6952198	6952247	3083	15,13,31,18,9,4,18	89,208,156,71,87,76,96	40,22,26,32,57	107,89,101,119,127	277	273	7.60841e-08	1.29437e-05	0.142,0.058,0.164,0.2,0.093,0.049,0.156	0.269,0.196,0.202,0.21,0.307	-0.114
3091	ENSGALG00000016438	MELK	chrZ	-	82206726	82206873	82211578	82211707	82205782	82206008	82214634	82214703	3091	6,6,6,5,3,5,0	108,158,55,51,70,36,63	0,0,0,2,1	46,26,54,50,50	278	296	4.53361e-05	0.00286684	0.056,0.039,0.104,0.095,0.044,0.129,0.0	0.0,0.0,0.0,0.041,0.021	0.054
3095	ENSGALG00000040844	GIT2	chr15	-	7162324	7162414	7163588	7163837	7159248	7159331	7166459	7166609	3095	1056,551,503,502,635,474,641	116,97,97,48,59,54,51	586416445595502	100,62,64,101,116	300	239	8.99087e-05	0.00495651	0.879,0.819,0.805,0.893,0.896,0.875,0.909	0.824,0.842,0.847,0.824,0.775	0.046
3116	ENSGALG00000010924	NFIA	chr8	+	27574913	27575000	27576027	27576066	27558745	27558873	27584257	27584386	3116	1,2,0,0,4,0,0	2,8,5,2,8,2,2	9,4,0,2,7	3,0,3,5,7	236	188	6.65742e-05	0.0038685	0.285,0.166,0.0,0.0,0.285,0.0,0.0	0.705,1.0,0.0,0.242,0.443	-0.373
3285	ENSGALG00000013210	C2CD5	chr1	+	66503760	66503873	66507423	66507510	66503372	66503541	66509254	66509426	3285	8,18,8,8,5,5,7	55,47,39,52,36,43,60	6,2,5,8,5	52,68,54,81,71	262	236	0.00109391	0.0334718	0.116,0.256,0.156,0.122,0.111,0.095,0.095	0.094,0.026,0.077,0.082,0.06	0.068
3308	ENSGALG00000005057	ADK	chr6	-	16188051	16188105	16206056	16206131	16144915	16144994	16221172	16221228	3308	37,43,39,28,34,33,32	110,155,86,70,106,106,102	27,17,19,21,35	157,96,100,135,119	224	203	5.81784e-05	0.00347455	0.234,0.201,0.291,0.266,0.225,0.22,0.221	0.135,0.138,0.147,0.124,0.21	0.086
3383	ENSGALG00000012468	PRPF39	chr5	-	58955430	58955595	58958437	58958603	58954991	58955118	58960154	58960322	3383	500,674,457,416,476,393,547	290,143,105,262,229,188,313	448540448535565	337393286337394	300	300	2.76279e-05	0.00191613	0.633,0.825,0.813,0.614,0.675,0.676,0.636	0.571,0.579,0.61,0.614,0.589	0.103
3407	ENSGALG00000002992	DAW1	chr9	+	9714070	9714178	9715269	9715376	9713672	9713772	9717513	9717616	3407	3,1,4,1,6,2,2	0,0,0,0,4,0,0	15,11,12,4,7	14,13,6,10,7	257	256	1.27289e-09	4.97586e-07	1.0,1.0,1.0,1.0,0.599,1.0,1.0	0.516,0.457,0.666,0.285,0.499	0.458
3433	ENSGALG00000004683	TPD52L2	chr20	-	9543833	9543935	9547785	9547845	9539238	9539280	9549343	9549403	3433	59,60,39,26,26,24,36	302,217,120,322,238,146,379	45,41,52,42,48	477495467462523	209	251	9.32117e-05	0.00507355	0.19,0.249,0.281,0.088,0.116,0.165,0.102	0.102,0.09,0.118,0.098,0.099	0.069
3434	ENSGALG00000004683	TPD52L2	chr20	-	9547785	9547845	9549343	9549403	9543833	9543935	9550276	9550425	3434	580,454,247,588,467,287,702	95,100,147,58,47,44,79	928929886919993	81,58,57,93,75	209	209	2.31873e-08	5.53919e-06	0.859,0.819,0.627,0.91,0.909,0.867,0.899	0.92,0.941,0.94,0.908,0.93	-0.086
3492	ENSGALG00000042008	GSTM3	chr26	+	1271139	1271235	1271322	1271433	1270946	1271047	1271536	1271731	3492	666,481,355,341,429,253,589	580,521,238,342,390,237,449	665561506543729	465357325357537	245	260	0.000320075	0.0131078	0.549,0.495,0.613,0.514,0.539,0.531,0.582	0.603,0.625,0.623,0.617,0.59	-0.065
3524	ENSGALG00000030940	BLB2	chr16	+	2573383	2573494	2573587	2573611	2573019	2573301	2573704	2573868	3524	1212,875,646,780,666,193,1375	3185,1957,2004,2533,2280,661,3816	1.86028e+19	5.37152e+19	260	173	3.49707e-08	7.5187e-06	0.202,0.229,0.177,0.17,0.163,0.163,0.193	0.187,0.262,0.241,0.25,0.286	-0.06
3531	ENSGALG00000004480	C11H19orf12	chr11	-	8396448	8396527	8396754	8397595	8395815	8395992	8399055	8399232	3531	267,251,220,224,244,224,340	51,37,40,24,36,16,16	275301338356389	32,26,36,20,13	300	228	0.00060065	0.020829	0.799,0.838,0.807,0.876,0.837,0.914,0.942	0.867,0.898,0.877,0.931,0.958	-0.047
3555	ENSGALG00000006939	PFKP	chr2	+	11467669	11467822	11473259	11473412	11466622	11466710	11476573	11476738	3555	478,440,191,237,267,306,347	1181,703,431,637,668,691,694	107,140,80,170,121	406379381409475	300	300	5.80319e-06	0.00053093	0.288,0.385,0.307,0.271,0.286,0.307,0.333	0.209,0.27,0.174,0.294,0.203	0.081
3618	ENSGALG00000014821	THEMIS	chr3	+	59080447	59081493	59120309	59120454	59067743	59067902	59129637	59130068	3618	1,0,0,4,0,0,0	7,6,5,15,5,1,5	16,22,13,17,20	70,17,52,54,40	300	294	2.56311e-08	5.80072e-06	0.123,0.0,0.0,0.207,0.0,0.0,0.0	0.183,0.559,0.197,0.236,0.329	-0.254
3659	ENSGALG00000010665	FOXN3	chr5	-	43607336	43607445	43618271	43618337	43596999	43597549	43660959	43661024	3659	65,49,75,51,39,42,65	182,87,140,134,105,106,192	85,53,55,61,56	301214200212236	215	258	9.79606e-05	0.00526538	0.3,0.403,0.391,0.314,0.308,0.322,0.289	0.253,0.229,0.248,0.257,0.222	0.091
3682	ENSGALG00000003427	USP3	chr10	-	4508395	4508527	4510255	4510316	4503190	4503274	4524857	4524948	3682	119,73,63,100,91,42,99	360,213,294,317,224,155,274	112,98,82,74,124	370452367486549	210	281	0.000229839	0.00998884	0.307,0.314,0.223,0.297,0.352,0.266,0.326	0.288,0.225,0.23,0.169,0.232	0.069
3693	ENSGALG00000042148	FKBP5	chr26	-	86842	86987	87624	87753	85877	85992	94165	94225	3693	456,503,407,105,75,55,232	6,11,0,0,3,1,7	165,152,76,35,107	4,8,3,2,10	278	294	7.63762e-05	0.0043789	0.988,0.98,1.0,1.0,0.964,0.983,0.972	0.978,0.953,0.964,0.949,0.919	0.031
3700	ENSGALG00000005468	SYNRG	chr19	-	8768270	8768495	8769215	8769518	8767148	8767226	8770725	8770837	3700	93,119,99,84,115,93,82	73,92,59,48,65,67,72	80,85,61,73,90	81,96,76,117,147	300	300	9.78001e-08	1.55756e-05	0.56,0.564,0.627,0.636,0.639,0.581,0.532	0.497,0.47,0.445,0.384,0.38	0.156
3717	ENSGALG00000029343	TGM2	chr32	+	69420	69498	69575	69701	69264	69331	69797	70052	3717	906,627,487,584,490,509,573	769,688,415,843,827,695,496	930758718761876	1.49612e+19	227	275	0.00053241	0.019078	0.588,0.525,0.587,0.456,0.418,0.47,0.583	0.43,0.442,0.435,0.438,0.437	0.082
3764	ENSGALG00000012275	EPM2A	chr3	-	46591339	46591581	46614946	46615121	46588322	46589930	46628020	46628360	3764	27,20,14,17,26,16,17	26,26,7,36,36,4,53	34,39,29,38,48	132,79,75,131,203	300	300	0.000153321	0.00775623	0.509,0.435,0.667,0.321,0.419,0.8,0.243	0.205,0.331,0.279,0.225,0.191	0.239
3769	ENSGALG00000005547	PIK3AP1	chr6	-	17577710	17577859	17591048	17591465	17574733	17574878	17596487	17596553	3769	224,182,316,175,173,40,213	434,279,461,629,380,63,533	343358262438419	1.76814e+19	300	298	7.40519e-14	7.96058e-11	0.339,0.393,0.405,0.217,0.311,0.387,0.284	0.162,0.203,0.185,0.174,0.215	0.146
3866	ENSGALG00000003781	SUN1	chr14	+	2567417	2567501	2569292	2569391	2564521	2564716	2570046	2570140	3866	30,34,51,40,9,18,18	147,109,76,71,134,87,127	14,16,7,13,12	120,102,95,130,141	233	248	1.67424e-05	0.0012712	0.178,0.249,0.417,0.375,0.067,0.18,0.131	0.11,0.143,0.073,0.096,0.083	0.127
3899	ENSGALG00000007989	ADNP	chr20	+	13411605	13411651	13420019	13420132	13410109	13410268	13421567	13421660	3899	14,29,9,9,4,12,18	176,195,160,143,160,158,200	10,10,5,7,10	177192234243226	195	262	0.000244111	0.0104968	0.097,0.167,0.07,0.078,0.032,0.093,0.108	0.071,0.065,0.028,0.037,0.056	0.041
3915	ENSGALG00000029484	RIC8B	chr1	-	53686764	53686918	53690933	53691028	53686343	53686439	53694243	53694852	3915	30,94,84,43,59,38,46	65,46,39,45,43,44,52	73,48,50,93,47	115,62,78,142,116	244	300	0.0011577	0.0348121	0.362,0.715,0.726,0.54,0.628,0.515,0.521	0.438,0.488,0.441,0.446,0.333	0.143
3918	ENSGALG00000010874	UNC79	chr5	+	45369369	45369493	45370124	45370265	45368466	45368657	45371511	45371733	3918	17,26,14,15,9,29,13	7,16,0,6,6,20,12	6,15,13,8,8	18,18,13,15,8	273	290	0.000582818	0.0203749	0.721,0.633,1.0,0.726,0.614,0.606,0.535	0.261,0.47,0.515,0.362,0.515	0.266
3935	ENSGALG00000004613	P2RX5	chr19	+	6779313	6779389	6780267	6780348	6776305	6776456	6780919	6781058	3935	19,67,48,2,12,11,8	514,424,145,377,369,416,650	6,4,2,20,12	462355336618443	225	230	1.94056e-07	2.69175e-05	0.036,0.139,0.253,0.005,0.032,0.026,0.012	0.013,0.011,0.006,0.032,0.027	0.054
3951	ENSGALG00000037778	NAB1	chr7	-	96457	96599	98762	98873	93418	94016	104229	104281	3951	170,95,119,96,123,59,113	3,14,8,5,0,3,6	132,141,96,157,174	0,0,0,1,1	260	291	1.53315e-07	2.27329e-05	0.984,0.884,0.943,0.956,1.0,0.957,0.955	1.0,1.0,1.0,0.994,0.995	-0.044
4003	ENSGALG00000014960	NA	chrZ	+	23824296	23824381	23830516	23830664	23821152	23821271	23833830	23834024	4003	6,0,0,2,4,0,0	35,36,39,23,5,11,16	1,3,2,5,11	13,10,21,8,24	234	297	0.000370027	0.0145974	0.179,0.0,0.0,0.099,0.504,0.0,0.0	0.089,0.276,0.108,0.442,0.368	-0.145
4024	ENSGALG00000019094	PHF11	chr1	+	170552930	170553023	170553296	170553432	170552224	170552370	170554828	170554936	4024	68,57,37,52,65,37,59	70,70,49,71,93,38,50	29,37,12,33,18	63,45,33,71,51	242	285	0.000753328	0.0247276	0.534,0.49,0.471,0.463,0.451,0.534,0.582	0.352,0.492,0.3,0.354,0.294	0.145
4026	ENSGALG00000019094	PHF11	chr1	+	170554828	170554936	170556338	170556472	170552930	170553432	170558684	170558731	4026	61,42,35,59,70,22,42	315,253,230,189,218,140,246	48,37,29,51,38	141,139,56,191,91	257	283	0.000438006	0.0162404	0.176,0.155,0.144,0.256,0.261,0.148,0.158	0.273,0.227,0.363,0.227,0.315	-0.096
4038	ENSGALG00000010201	ABHD18	chr4	+	34381326	34381373	34382263	34382402	34380496	34380522	34383713	34383803	4038	7,24,22,0,2,5,1	139,58,29,96,173,76,156	0,1,0,5,0	197151130245143	196	288	5.15499e-09	1.3854e-06	0.069,0.378,0.527,0.0,0.017,0.088,0.009	0.0,0.01,0.0,0.029,0.0	0.148
4048	ENSGALG00000001093	TCF3	chr28	+	2512336	2512575	2514872	2515099	2511195	2511343	2515512	2515657	4048	63,88,102,48,35,39,30	223,174,154,147,190,153,155	39,58,50,44,61	248284230355376	300	300	7.20172e-06	0.000619348	0.22,0.336,0.398,0.246,0.156,0.203,0.162	0.136,0.17,0.179,0.11,0.14	0.099
4049	ENSGALG00000001093	TCF3	chr28	+	2512336	2512575	2514875	2515099	2511195	2511343	2515512	2515657	4049	63,88,102,48,35,39,30	244,183,143,159,201,164,170	39,58,50,44,61	265313255350412	300	300	1.15474e-05	0.000936867	0.205,0.325,0.416,0.232,0.148,0.192,0.15	0.128,0.156,0.164,0.112,0.129	0.1
4056	ENSGALG00000003837	ADCY7	chr11	-	6550319	6550481	6552318	6552519	6549392	6549542	6553265	6553804	4056	275,37,44,144,280,135,230	501,217,156,286,475,391,380	236349212226268	407479336457373	300	300	0.000812412	0.0260699	0.354,0.146,0.22,0.335,0.371,0.257,0.377	0.367,0.421,0.387,0.331,0.418	-0.091
4079	ENSGALG00000031348	SPPL2A	chr10	+	11200215	11200269	11200692	11200792	11200001	11200058	11201681	11201759	4079	135,103,137,50,45,39,104	821,560,321,628,685,358,709	97,60,54,111,90	8.33838e+16	203	249	0.000229976	0.00998884	0.168,0.184,0.344,0.089,0.075,0.118,0.152	0.125,0.081,0.075,0.116,0.096	0.063
4091	ENSGALG00000006109	MAPK8	chr6	+	19099824	19099896	19100244	19100316	19095907	19096073	19102302	19102485	4091	5,10,6,3,7,6,0	56,66,30,41,45,56,71	7,2,1,3,1	100,83,67,75,102	221	221	0.000158933	0.00785533	0.082,0.132,0.167,0.068,0.135,0.097,0.0	0.065,0.024,0.015,0.038,0.01	0.067
4151	ENSGALG00000008218	DDB2	chr5	-	23395737	23395904	23397555	23397701	23394532	23394632	23398571	23398763	4151	106,57,54,96,112,90,120	68,60,95,30,33,46,37	171,156,97,122,153	37,48,24,38,40	295	300	0.000304089	0.0125729	0.613,0.491,0.366,0.765,0.775,0.666,0.767	0.825,0.768,0.804,0.766,0.795	-0.157
4210	ENSGALG00000003701	SGMS1	chr6	+	10434542	10435385	10442984	10443102	10419465	10419628	10446040	10446194	4210	17,8,8,30,26,12,25	131,69,60,73,90,83,78	22,17,25,24,22	57,51,55,61,51	300	267	0.000291025	0.0121496	0.104,0.094,0.106,0.268,0.205,0.114,0.222	0.256,0.229,0.288,0.259,0.277	-0.103
4252	ENSGALG00000037723	NA	chr10	+	8049005	8049376	8055219	8055337	8044919	8045065	8059469	8059579	4252	220,55,92,138,125,88,194	170,92,93,128,120,107,147	266213162210256	172117113171141	300	267	0.000173577	0.00848163	0.535,0.347,0.468,0.49,0.481,0.423,0.54	0.579,0.618,0.561,0.522,0.618	-0.11
4270	ENSGALG00000054428	XXYLT1	chr9	+	12914039	12914187	12930340	12930473	12909845	12910304	12945361	12945758	4270	151,105,92,120,169,115,94	213,144,123,158,187,106,143	80,112,85,76,130	177171155205229	297	282	4.22061e-05	0.00270875	0.402,0.409,0.415,0.419,0.462,0.507,0.384	0.3,0.383,0.342,0.26,0.35	0.101
4306	ENSGALG00000037015	DACH1	chr1	+	158231197	158231359	158281513	158281669	158191810	158191926	158282182	158282355	4306	18,15,11,8,15,4,6	0,2,0,0,0,0,0	23,17,31,19,47	2,2,3,4,6	300	300	1.56991e-06	0.000173093	1.0,0.882,1.0,1.0,1.0,1.0,1.0	0.92,0.895,0.912,0.826,0.887	0.095
4318	ENSGALG00000012187	NA	chr7	+	30267700	30268089	30273087	30273255	30239782	30239840	30281611	30281688	4318	27,30,23,5,3,22,26	720,679,528,521,462,377,658	6,7,7,22,23	8475525661184720	300	300	6.83016e-06	0.000599382	0.036,0.042,0.042,0.01,0.006,0.055,0.038	0.007,0.013,0.012,0.018,0.031	0.017
4360	ENSGALG00000037014	TSNARE1	chr2	-	147293299	147293419	147377520	147377617	147235440	147235518	147397075	147397126	4360	0,0,2,3,3,0,1	51,67,49,41,38,47,88	4,7,3,0,7	70,70,48,78,67	246	269	0.000359195	0.0143013	0.0,0.0,0.043,0.074,0.079,0.0,0.012	0.059,0.099,0.064,0.0,0.103	-0.035
4376	ENSGALG00000009870	IL15	chr4	+	30017639	30017749	30019009	30019091	29999566	29999695	30019505	30019547	4376	1166,418,422,752,712,182,879	500,157,165,300,364,73,314	806483637740615	439245364352320	259	231	0.000677918	0.0229531	0.675,0.704,0.695,0.691,0.636,0.69,0.714	0.621,0.637,0.609,0.652,0.632	0.056
4384	ENSGALG00000016915	MYCBP2	chr1	+	155720364	155720462	155726038	155726179	155719450	155719566	155734760	155734985	4384	367,329,302,292,293,306,350	143,116,106,60,97,108,97	338353355408452	86,73,69,101,88	247	290	1.66874e-05	0.0012712	0.751,0.769,0.77,0.851,0.78,0.769,0.809	0.822,0.85,0.858,0.826,0.858	-0.057
4394	ENSGALG00000016915	MYCBP2	chr1	+	155734760	155734985	155735893	155736026	155726038	155726179	155737849	155737975	4394	145,117,108,61,99,110,100	421,338,319,270,389,307,422	92,73,68,102,91	352350416442400	300	282	0.000341394	0.013849	0.245,0.246,0.241,0.175,0.193,0.252,0.182	0.197,0.164,0.133,0.178,0.176	0.05

## Sheet: DE_A5SS in TS vs. NS
Supplementary Table 4 Differential alternative 5' splice site (A5SS) events in TS vs. NS
ID	GeneID	geneSymbol	chr	strand	longExonStart_0base	longExonEnd	shortES	shortEE	flankingES	flankingEE	ID	IJC_SAMPLE_1	SJC_SAMPLE_1	IJC_SAMPLE_2	SJC_SAMPLE_2	IncFormLen	SkipFormLen	PValue	FDR	IncLevel1	IncLevel2	IncLevelDifference
10	ENSGALG00000017220	NA	chr1	+	187124629	187124699	187124629	187124687	187125382	187125635	10	201,97,50,86,172,134,142	35,53,21,12,27,23,30	122,155,150,112,325	11,29,22,18,26	161	150	0.000348817	0.0148688	0.843,0.63,0.689,0.87,0.856,0.844,0.815	0.912,0.833,0.864,0.853,0.921	-0.084
20	ENSGALG00000028561	SZT2	chr8	+	20099251	20099441	20099251	20099372	20099831	20099906	20	84,70,59,62,77,44,73	2,11,11,1,6,0,6	55,67,59,83,87	1,0,0,1,0	218	150	3.13388e-09	3.71365e-07	0.967,0.814,0.787,0.977,0.898,1.0,0.893	0.974,1.0,1.0,0.983,1.0	-0.086
24	ENSGALG00000028979	FN3KRP	chr18	-	3356995	3357087	3356999	3357087	3355895	3356018	24	17,1,1,0,3,4,15	6,2,2,3,2,1,5	8,17,8,4,17	3,2,0,0,3	153	150	0.00140653	0.0224244	0.735,0.329,0.329,0.0,0.595,0.797,0.746	0.723,0.893,1.0,1.0,0.847	-0.388
37	ENSGALG00000011329	AFDN	chr3	-	42214132	42214646	42214357	42214646	42209986	42210071	37	8,5,4,2,4,0,5	23,26,34,17,16,23,58	1,2,2,1,1	33,34,45,26,54	300	150	9.03699e-05	0.00535442	0.148,0.088,0.056,0.056,0.111,0.0,0.041	0.015,0.029,0.022,0.019,0.009	0.053
61	ENSGALG00000009361	GUCY1B1	chr4	+	20833839	20834037	20833839	20833882	20842913	20843144	61	369,250,206,212,196,102,284	17,12,0,0,5,0,0	639,534,568,541,772	17,14,43,13,27	300	150	0.000391904	0.0148688	0.916,0.912,1.0,1.0,0.951,1.0,1.0	0.949,0.95,0.869,0.954,0.935	0.037
129	ENSGALG00000005350	NA	chr19	+	8207887	8208080	8207887	8207933	8208575	8208751	129	118,145,261,36,61,62,41	93,59,50,68,107,78,66	60,49,51,109,73	112,145,110,137,124	296	150	0.00177307	0.0262637	0.391,0.555,0.726,0.212,0.224,0.287,0.239	0.214,0.146,0.19,0.287,0.23	0.163
174	ENSGALG00000038951	RASSF1	chr12	-	1852308	1853330	1853208	1853330	1851612	1851717	174	50,49,55,41,39,6,24	20,59,19,27,21,41,14	60,81,53,24,137	23,24,18,11,40	300	150	0.000607535	0.0179982	0.556,0.293,0.591,0.432,0.481,0.068,0.462	0.566,0.628,0.596,0.522,0.631	-0.177
191	ENSGALG00000003120	NCOR2	chr15	+	4958939	4959127	4958939	4959112	4961187	4961281	191	24,68,63,35,55,61,38	14,40,16,17,24,24,19	17,41,13,42,35	17,28,16,35,24	164	150	0.00111876	0.0224244	0.611,0.609,0.783,0.653,0.677,0.699,0.647	0.478,0.573,0.426,0.523,0.572	0.154
193	ENSGALG00000003136	IKZF2	chr7	-	3759162	3759507	3759402	3759507	3695102	3695270	193	3,0,9,1,4,4,2	3,3,4,0,0,3,0	4,5,5,5,4	0,1,3,0,0	300	150	0.00141926	0.0224244	0.333,0.0,0.529,1.0,1.0,0.4,1.0	1.0,0.714,0.455,1.0,1.0	-0.225
194	ENSGALG00000003136	IKZF2	chr7	-	3759162	3759507	3759402	3759507	3704996	3705263	194	10,20,24,22,29,14,29	33,38,40,21,54,28,33	63,91,57,131,63	34,47,31,53,48	300	150	5.99532e-12	1.42089e-09	0.132,0.208,0.231,0.344,0.212,0.2,0.305	0.481,0.492,0.479,0.553,0.396	-0.247
206	ENSGALG00000049195	NA	chr18	-	3467274	3468136	3467464	3468136	3466945	3467144	206	93,37,49,64,82,86,59	5,0,2,7,2,0,1	43,51,38,36,67	1,0,1,0,0	300	150	0.000958958	0.0224244	0.903,1.0,0.925,0.821,0.953,1.0,0.967	0.956,1.0,0.95,1.0,1.0	-0.043
244	ENSGALG00000010324	MRPL1	chr4	-	34945297	34945541	34945389	34945541	34943509	34943593	244	164,77,43,198,43,90,66	6,5,5,0,5,0,0	95,90,102,117,116	0,2,0,2,0	241	150	0.00120007	0.0224244	0.944,0.906,0.843,1.0,0.843,1.0,1.0	1.0,0.966,1.0,0.973,1.0	-0.054
256	ENSGALG00000000201	PLEKHM1	chr27	-	4010465	4011359	4010721	4011359	4008620	4008766	256	34,37,33,21,16,16,13	0,7,7,2,0,0,0	30,16,13,25,37	0,0,0,0,0	300	150	4.43936e-06	0.00035071	1.0,0.725,0.702,0.84,1.0,1.0,1.0	1.0,1.0,1.0,1.0,1.0	-0.105
270	ENSGALG00000052497	NA	chr26	+	5527563	5527665	5527563	5527661	5528620	5528666	270	25,65,42,26,32,19,19	8,7,2,1,1,2,0	21,27,12,21,40	0,0,3,0,1	153	150	0.00126199	0.0224244	0.754,0.901,0.954,0.962,0.969,0.903,1.0	1.0,1.0,0.797,1.0,0.975	-0.034
318	ENSGALG00000034014	C2CD2L	chr24	-	57821	58469	58340	58469	52875	52971	318	15,18,18,12,17,17,35	29,40,16,26,19,27,16	17,22,28,44,38	12,15,20,17,25	300	150	0.000777022	0.0204616	0.205,0.184,0.36,0.188,0.309,0.239,0.522	0.415,0.423,0.412,0.564,0.432	-0.162
356	ENSGALG00000052055	NA	chr3	+	76862834	76863002	76862834	76862864	76864310	76864363	356	41,36,24,12,21,25,51	5,6,6,0,2,4,5	31,31,31,22,18	2,1,0,2,1	287	150	0.000439164	0.0148688	0.811,0.758,0.676,1.0,0.846,0.766,0.842	0.89,0.942,1.0,0.852,0.904	-0.103

## Sheet: DE_A3SS in TS vs. NS
Supplementary Table 4 Differential alternative 3' splice site (A3SS) events in TS vs. NS
ID	GeneID	geneSymbol	chr	strand	longExonStart_0base	longExonEnd	shortES	shortEE	flankingES	flankingEE	ID	IJC_SAMPLE_1	SJC_SAMPLE_1	IJC_SAMPLE_2	SJC_SAMPLE_2	IncFormLen	SkipFormLen	PValue	FDR	IncLevel1	IncLevel2	IncLevelDifference
4	ENSGALG00000016531	ASXL2	chr3	-	104797851	104797963	104797851	104797960	104813963	104814046	4	60,81,67,58,42,65,73	12,28,25,7,8,13,7	70,75,61,67,83	9,13,4,9,1	152	150	0.0003436	0.0277457	0.831,0.741,0.726,0.891,0.838,0.831,0.911	0.885,0.851,0.938,0.88,0.988	-0.084
14	ENSGALG00000012211	PDLIM5	chr4	+	58258731	58259147	58259031	58259147	58257610	58257653	14	259,179,151,177,150,149,186	31,23,23,19,17,19,28	96,163,103,136,160	31,31,16,25,39	300	150	0.000559034	0.0328717	0.807,0.796,0.766,0.823,0.815,0.797,0.769	0.608,0.724,0.763,0.731,0.672	0.097
101	ENSGALG00000015478	USP45	chr3	+	71438849	71439034	71438864	71439034	71437705	71437815	101	27,11,10,19,43,21,38	143,181,140,111,129,157,172	65,46,35,45,58	163,141,86,174,139	164	150	5.43707e-09	5.85391e-07	0.147,0.053,0.061,0.135,0.234,0.109,0.168	0.267,0.23,0.271,0.191,0.276	-0.117
164	ENSGALG00000053982	NA	chr1	+	136512713	136513140	136512948	136513140	136507629	136507691	164	4,7,1,7,8,3,16	0,0,0,0,0,0,0	41,28,62,37,91	3,1,13,0,5	300	150	3.2278e-09	5.21289e-07	1.0,1.0,1.0,1.0,1.0,1.0,1.0	0.872,0.933,0.705,1.0,0.901	0.118
178	ENSGALG00000015709	TACC3	chr4	-	83896149	83897190	83896149	83897187	83899552	83899695	178	277,223,255,183,159,166,196	483,280,249,318,284,207,324	155,74,88,160,119	295,180,198,330,199	152	150	0.00071239	0.0328717	0.361,0.44,0.503,0.362,0.356,0.442,0.374	0.341,0.289,0.305,0.324,0.371	0.079
256	ENSGALG00000033515	STK11IP	chr7	+	22046727	22047657	22047430	22047657	22045917	22046000	256	0,2,6,4,1,3,5	23,38,33,20,33,24,30	1,2,0,0,0	38,30,23,32,31	300	150	0.000699772	0.0328717	0.0,0.026,0.083,0.091,0.015,0.059,0.077	0.013,0.032,0.0,0.0,0.0	0.041
390	ENSGALG00000007431	MAGI1	chr12	-	14410879	14411083	14410879	14411047	14415111	14415405	390	5,26,7,1,2,2,1	0,4,0,3,0,0,1	0,1,1,3,1	6,2,4,4,9	185	150	7.00421e-11	2.26236e-08	1.0,0.841,1.0,0.213,1.0,1.0,0.448	0.0,0.288,0.169,0.378,0.083	0.602

## Sheet: DE_SE in TS vs. SS
Supplementary Table 4 Differential skipped exon (SE) events in TS vs. SS
ID	GeneID	geneSymbol	chr	strand	exonStart_0base	exonEnd	upstreamES	upstreamEE	downstreamES	downstreamEE	ID	IJC_SAMPLE_1	SJC_SAMPLE_1	IJC_SAMPLE_2	SJC_SAMPLE_2	IncFormLen	SkipFormLen	PValue	FDR	IncLevel1	IncLevel2	IncLevelDifference
9	ENSGALG00000002973	BECN1	chr27	-	7876854	7877004	7876708	7876769	7877484	7877631	9	201,212,181,160,169,197,254	18,27,12,4,12,11,12	247,211,242,251,249	4,10,5,14,4	299	150	3.34895e-05	0.00183167	0.849,0.798,0.883,0.953,0.876,0.9,0.914	0.969,0.914,0.96,0.9,0.969	-0.061
10	ENSGALG00000002973	BECN1	chr27	-	7876854	7877004	7876708	7876769	7877838	7878033	10	93,96,81,80,82,100,142	2,3,2,6,8,6,6	125,100,105,120,130	2,5,2,1,0	299	150	0.000642832	0.021061	0.959,0.941,0.953,0.87,0.837,0.893,0.922	0.969,0.909,0.963,0.984,1.0	-0.054
11	ENSGALG00000002973	BECN1	chr27	-	7877484	7877631	7876708	7876769	7877838	7878033	11	155,213,121,76,129,104,118	2,3,2,6,8,6,6	119,117,178,184,108	2,5,2,1,0	296	150	0.00169785	0.0456355	0.975,0.973,0.968,0.865,0.891,0.898,0.909	0.968,0.922,0.978,0.989,1.0	-0.046
42	ENSGALG00000033593	UBE2E2	chr2	+	36973439	36973572	36813645	36813696	37014319	37015052	42	39,60,23,40,42,16,41	0,0,0,0,0,0,0	29,59,63,74,60	0,2,4,0,6	282	150	0.00139008	0.0390504	1.0,1.0,1.0,1.0,1.0,1.0,1.0	1.0,0.94,0.893,1.0,0.842	0.065
105	ENSGALG00000016967	ENOX1	chr1	-	168217465	168217639	168207938	168208172	168252390	168252528	105	2,5,7,2,5,0,10	0,0,0,0,0,1,1	4,14,14,17,13	2,1,4,0,2	300	150	0.000676844	0.0219872	1.0,1.0,1.0,1.0,1.0,0.0,0.833	0.5,0.875,0.636,1.0,0.765	0.078
126	ENSGALG00000012870	AGK	chr1	+	57281955	57281995	57276095	57276151	57285041	57285121	126	108,110,84,78,95,97,130	0,0,0,11,7,0,4	56,46,134,103,89	6,2,9,14,2	189	150	0.000778155	0.0246217	1.0,1.0,1.0,0.849,0.915,1.0,0.963	0.881,0.948,0.922,0.854,0.972	0.046
140	ENSGALG00000016531	ASXL2	chr3	-	104768463	104768537	104768155	104768282	104773097	104773213	140	2,10,1,2,0,1,0	271,349,330,215,208,209,208	6,1,13,2,22	175,287,296,218,257	223	150	0.000130874	0.00568464	0.005,0.019,0.002,0.006,0.0,0.003,0.0	0.023,0.002,0.029,0.006,0.054	-0.018
184	ENSGALG00000000864	FBXW2	chr17	-	10677313	10677400	10676633	10676803	10678017	10678151	184	210,149,149,198,164,184,228	29,14,5,18,14,11,9	200,175,244,219,181	9,12,7,8,7	236	150	0.00121144	0.0347982	0.822,0.871,0.95,0.875,0.882,0.914,0.942	0.934,0.903,0.957,0.946,0.943	-0.043
201	ENSGALG00000010147	CBWD1	chrZ	-	25701753	25701805	25699590	25699659	25703959	25704016	201	125,104,82,90,78,79,103	2,4,3,4,3,4,8	70,56,90,96,132	1,10,14,4,15	201	150	0.000631043	0.0207763	0.979,0.951,0.953,0.944,0.951,0.936,0.906	0.981,0.807,0.828,0.947,0.868	0.06
226	ENSGALG00000015713	FAM53A	chr4	+	83999831	83999886	83991722	83991975	84002124	84002924	226	493,406,345,392,328,237,490	10,0,25,11,9,0,7	414,559,616,730,702	8,1,19,0,0	204	150	6.93279e-05	0.00341542	0.973,1.0,0.91,0.963,0.964,1.0,0.981	0.974,0.998,0.96,1.0,1.0	-0.016
228	ENSGALG00000007694	PRTFDC1	chr2	+	16757976	16758160	16754954	16755061	16776347	16776413	228	288,203,140,220,184,141,246	10,14,18,5,0,3,6	238,164,331,224,236	1,1,10,4,2	300	150	0.000137411	0.00588742	0.935,0.879,0.795,0.957,1.0,0.959,0.953	0.992,0.988,0.943,0.966,0.983	-0.049
281	ENSGALG00000038059	NR1H3	chr5	-	23355159	23355273	23354246	23354341	23356476	23356576	281	728,551,614,498,546,415,637	9,9,12,12,2,3,5	542,827,722,814,776	7,1,0,0,1	263	150	0.000185888	0.00755962	0.979,0.972,0.967,0.959,0.994,0.987,0.986	0.978,0.998,1.0,1.0,0.998	-0.017
303	ENSGALG00000012965	FAM105A	chr2	-	76303170	76303349	76292035	76292195	76303500	76303532	303	125,35,6,106,151,40,117	15,26,29,5,20,27,7	107,49,97,100,91	1,8,11,5,1	300	150	0.000133209	0.00576738	0.806,0.402,0.094,0.914,0.791,0.426,0.893	0.982,0.754,0.815,0.909,0.978	-0.27
327	ENSGALG00000041962	POMT2	chr5	-	39383780	39383889	39381947	39382107	39384729	39384838	327	24,60,35,37,38,24,36	4,13,11,2,0,6,2	48,49,46,29,29	2,4,1,1,0	258	150	0.000117911	0.00523517	0.777,0.729,0.649,0.915,1.0,0.699,0.913	0.933,0.877,0.964,0.944,1.0	-0.132
334	ENSGALG00000013420	FOXM1	chr1	+	75334377	75334437	75333843	75334266	75335537	75335686	334	71,87,51,59,56,56,51	9,0,9,2,0,0,0	36,23,34,16,24	0,0,0,0,1	209	150	0.000155609	0.00649582	0.85,1.0,0.803,0.955,1.0,1.0,1.0	1.0,1.0,1.0,1.0,0.945	-0.045
335	ENSGALG00000013420	FOXM1	chr1	+	75336784	75336868	75336504	75336633	75337183	75337225	335	17,13,15,6,4,7,4	105,58,29,50,74,47,68	4,2,3,1,1	56,23,36,16,35	233	150	0.000717576	0.0230312	0.094,0.126,0.25,0.072,0.034,0.087,0.036	0.044,0.053,0.051,0.039,0.018	0.059
343	ENSGALG00000020201	CEP44	chr4	+	43698340	43698393	43697067	43697116	43698898	43699034	343	21,17,8,25,36,19,29	19,8,15,6,7,7,11	12,14,47,46,42	3,8,2,5,4	202	150	0.000820446	0.0256569	0.451,0.612,0.284,0.756,0.792,0.668,0.662	0.748,0.565,0.946,0.872,0.886	-0.2
428	ENSGALG00000048209	NA	chr19	+	175861	175902	175429	175558	228889	228965	428	4,5,4,14,10,10,4	4,8,4,0,0,0,0	10,4,17,2,10	0,2,0,0,0	190	150	0.000468579	0.0165368	0.441,0.33,0.441,1.0,1.0,1.0,1.0	1.0,0.612,1.0,1.0,1.0	-0.178
435	ENSGALG00000033453	NA	chr2	+	139818796	139818949	139795074	139795536	139826681	139826750	435	61,65,18,51,62,70,44	10,3,8,0,0,0,0	47,44,56,53,15	0,0,0,0,0	300	150	1.322e-05	0.000851674	0.753,0.915,0.529,1.0,1.0,1.0,1.0	1.0,1.0,1.0,1.0,1.0	-0.115
451	ENSGALG00000008860	LONRF3	chr4	-	16702715	16702871	16701192	16701436	16704879	16705002	451	163,88,11,129,164,60,125	8,33,19,0,1,10,0	188,204,236,465,250	0,3,1,6,0	300	150	1.32852e-07	1.82586e-05	0.911,0.571,0.224,1.0,0.988,0.75,1.0	1.0,0.971,0.992,0.975,1.0	-0.21
462	ENSGALG00000014551	NA	chr1	+	71321113	71321195	71320291	71320330	71322596	71322762	462	67,318,269,227,175,291,390	1,38,22,0,2,5,4	162,92,284,285,242	0,1,8,0,4	231	150	3.72658e-06	0.00030014	0.978,0.845,0.888,1.0,0.983,0.974,0.984	1.0,0.984,0.958,1.0,0.975	-0.033
484	ENSGALG00000007769	FOXP1	chr12	-	16470933	16470997	16452893	16453075	16503271	16503337	484	22,107,60,16,15,21,20	432,753,354,432,504,508,416	8,11,20,10,12	490,418,497,217,393	213	150	7.78325e-10	2.66706e-07	0.035,0.091,0.107,0.025,0.021,0.028,0.033	0.011,0.018,0.028,0.031,0.021	0.027
539	ENSGALG00000000577	RANBP3	chr28	+	849786	849990	842104	842160	853227	853264	539	60,40,27,55,79,36,57	259,217,177,202,237,165,271	72,69,73,49,86	151,186,266,239,210	300	150	0.000407369	0.0147136	0.104,0.084,0.071,0.12,0.143,0.098,0.095	0.193,0.156,0.121,0.093,0.17	-0.044
562	ENSGALG00000042794	ZFAND1	chr2	-	121408524	121408564	121408059	121408187	121409269	121409312	562	61,41,23,44,55,38,63	2,0,12,1,1,1,1	37,22,59,62,60	0,1,0,1,0	189	150	0.00135425	0.038287	0.96,1.0,0.603,0.972,0.978,0.968,0.98	1.0,0.946,1.0,0.98,1.0	-0.062
591	ENSGALG00000007125	PARD3	chr2	+	13462642	13462753	13440436	13440653	13480966	13481224	591	67,101,88,38,56,64,76	6,11,24,9,16,4,10	67,62,61,89,71	4,5,0,8,3	260	150	4.05383e-05	0.00215989	0.866,0.841,0.679,0.709,0.669,0.902,0.814	0.906,0.877,1.0,0.865,0.932	-0.133
612	ENSGALG00000009320	PSEN1	chr5	-	26610277	26610402	26607256	26607513	26612141	26612276	612	32,19,6,32,45,17,38	106,115,150,70,70,46,105	60,51,83,65,77	77,55,85,101,75	274	150	1.20681e-13	1.19787e-10	0.142,0.083,0.021,0.2,0.26,0.168,0.165	0.299,0.337,0.348,0.261,0.36	-0.173
640	ENSGALG00000013803	ADGRG6	chr3	-	53009789	53009873	53002594	53002680	53012961	53013030	640	84,58,65,135,122,23,149	43,28,19,47,47,11,44	166,150,213,178,218	115,86,97,146,162	233	150	5.77646e-05	0.00290449	0.557,0.571,0.688,0.649,0.626,0.574,0.686	0.482,0.529,0.586,0.44,0.464	0.121
684	ENSGALG00000014236	ATP8A1	chr4	+	68184322	68184367	68182845	68182934	68186792	68186865	684	31,4,21,11,18,5,4	268,89,108,100,150,97,141	8,0,1,4,2	172,79,94,92,90	194	150	9.28557e-08	1.37488e-05	0.082,0.034,0.131,0.078,0.085,0.038,0.021	0.035,0.0,0.008,0.033,0.017	0.048
700	ENSGALG00000028512	LCOR	chr6	-	23409060	23409348	23406252	23406346	23413730	23413863	700	85,70,65,58,58,76,61	0,4,9,2,0,2,0	46,66,84,66,72	0,0,0,0,2	300	150	0.000752653	0.0240132	1.0,0.897,0.783,0.935,1.0,0.95,1.0	1.0,1.0,1.0,1.0,0.947	-0.052
705	ENSGALG00000006394	NA	chr14	+	7728861	7728909	7726371	7726459	7731922	7732013	705	3,8,0,5,2,5,1	1,9,1,0,5,3,5	2,2,4,1,5	0,0,0,1,3	197	150	0.000108684	0.00495363	0.696,0.404,0.0,1.0,0.233,0.559,0.132	1.0,1.0,1.0,0.432,0.559	-0.366
716	ENSGALG00000010042	CNOT2	chr1	+	35906019	35906167	35902715	35902782	35906787	35906970	716	623,479,503,502,358,321,546	15,2,0,7,5,3,7	401,304,534,556,465	13,8,16,13,6	297	150	0.000220281	0.00877196	0.954,0.992,1.0,0.973,0.973,0.982,0.975	0.94,0.95,0.944,0.956,0.975	0.025
751	ENSGALG00000002003	BMPR1A	chr6	+	3266502	3266628	3229365	3229451	3284290	3284486	751	49,51,27,24,55,21,51	0,0,0,0,0,0,3	36,55,79,146,80	5,4,0,8,0	275	150	3.94545e-05	0.00211054	1.0,1.0,1.0,1.0,1.0,1.0,0.903	0.797,0.882,1.0,0.909,1.0	0.069
762	ENSGALG00000006898	EIF4ENIF1	chr15	+	9276083	9276263	9275620	9275756	9278311	9278541	762	144,130,69,130,155,169,149	0,4,15,0,2,2,1	155,178,203,145,129	0,0,0,0,0	300	150	6.46289e-05	0.00319102	1.0,0.942,0.697,1.0,0.975,0.977,0.987	1.0,1.0,1.0,1.0,1.0	-0.06
804	ENSGALG00000031900	NA	chr15	+	6901100	6901373	6900404	6900445	6901462	6902056	804	3,0,0,0,1,1,2	3,2,1,3,1,1,0	2,6,3,1,1	0,2,0,0,1	300	150	1.75647e-08	3.29185e-06	0.333,0.0,0.0,0.0,0.333,0.333,1.0	1.0,0.6,1.0,1.0,0.333	-0.501
819	ENSGALG00000006623	ATP11C	chr4	-	5084054	5084208	5080053	5080170	5085857	5085923	819	260,146,129,147,185,80,197	11,22,21,7,5,11,16	216,296,227,249,225	7,6,11,20,6	300	150	0.000611622	0.0201865	0.922,0.768,0.754,0.913,0.949,0.784,0.86	0.939,0.961,0.912,0.862,0.949	-0.075
824	ENSGALG00000006623	ATP11C	chr4	-	5100216	5100367	5099147	5099345	5100722	5100804	824	1267,854,701,790,898,442,1115	13,12,19,7,4,2,9	964,1148,986,1102,961	2,3,6,10,2	300	150	0.000389341	0.0141771	0.98,0.973,0.949,0.983,0.991,0.991,0.984	0.996,0.995,0.988,0.982,0.996	-0.013
835	ENSGALG00000014455	LPAR5	chr1	-	77698848	77698936	77694437	77695849	77701813	77701974	835	11,11,1,0,0,7,0	249,162,210,245,153,234,427	0,17,13,36,16	285,198,375,319,242	237	150	4.24247e-09	1.11469e-06	0.027,0.041,0.003,0.0,0.0,0.019,0.0	0.0,0.052,0.021,0.067,0.04	-0.023
877	ENSGALG00000005550	ST6GAL1	chr9	+	5419928	5420086	5413175	5413262	5432300	5432429	877	530,675,530,354,292,254,505	29,27,23,10,10,10,33	332,625,636,1036,614	10,14,18,28,14	300	150	0.00026712	0.0103751	0.901,0.926,0.92,0.947,0.936,0.927,0.884	0.943,0.957,0.946,0.949,0.956	-0.03
889	ENSGALG00000013365	NA	chr28	-	1442588	1442695	1441937	1442231	1443090	1443182	889	229,198,176,174,217,240,378	9,23,10,4,4,6,9	363,233,429,303,366	2,3,7,1,2	256	150	1.54685e-09	4.82042e-07	0.937,0.835,0.912,0.962,0.97,0.959,0.961	0.991,0.978,0.973,0.994,0.991	-0.052
928	ENSGALG00000016563	ASB9	chr1	+	123503649	123503800	123503270	123503378	123504362	123504497	928	39,13,24,31,46,24,42	1,0,0,1,0,1,4	41,37,64,68,69	1,0,8,4,3	300	150	0.000555302	0.0188143	0.951,1.0,1.0,0.939,1.0,0.923,0.84	0.953,1.0,0.8,0.895,0.92	0.037
932	ENSGALG00000039710	HDAC7	chr33	+	5871750	5871821	5859837	5859922	5897929	5898126	932	9,20,6,20,5,34,15	0,35,21,0,0,16,7	4,16,26,16,25	0,0,2,4,0	220	150	0.000268924	0.01043	1.0,0.28,0.163,1.0,1.0,0.592,0.594	1.0,1.0,0.899,0.732,1.0	-0.265
942	ENSGALG00000011007	OSBPL3	chr2	-	31666620	31666728	31663751	31663886	31671708	31671839	942	31,32,8,60,45,47,52	11,43,35,7,10,12,21	86,48,82,100,47	19,3,4,12,1	257	150	7.83958e-06	0.000552897	0.622,0.303,0.118,0.833,0.724,0.696,0.591	0.725,0.903,0.923,0.829,0.965	-0.314
1034	ENSGALG00000009873	LEMD3	chr1	+	34076235	34076289	34057984	34059419	34077772	34077810	1034	54,81,48,40,59,58,60	11,19,6,3,4,3,4	78,95,69,101,88	0,3,4,3,1	203	150	8.638e-08	1.29329e-05	0.784,0.759,0.855,0.908,0.916,0.935,0.917	1.0,0.959,0.927,0.961,0.985	-0.099
1059	ENSGALG00000034769	USP12-like	chr4	+	12263616	12263830	12258942	12259023	12264786	12265013	1059	187,140,132,147,124,118,179	0,3,19,7,2,2,1	172,253,202,213,179	1,0,0,1,5	300	150	5.20281e-06	0.000399528	1.0,0.959,0.776,0.913,0.969,0.967,0.989	0.989,1.0,1.0,0.991,0.947	-0.046
1091	ENSGALG00000014537	BMF	chr5	+	29609558	29609723	29608118	29608275	29610683	29611004	1091	110,21,3,108,172,29,130	76,85,49,37,20,27,39	195,244,291,306,237	14,44,37,86,32	300	150	1.24707e-06	0.000123784	0.42,0.11,0.03,0.593,0.811,0.349,0.625	0.874,0.735,0.797,0.64,0.787	-0.347
1108	ENSGALG00000032386	DCLK2	chr4	+	32804415	32804466	32803041	32803143	32806768	32806863	1108	2,0,0,0,1,3,1	5,6,4,10,5,3,11	1,1,14,4,2	5,7,14,9,7	200	150	0.000106278	0.00486048	0.231,0.0,0.0,0.0,0.13,0.429,0.064	0.13,0.097,0.429,0.25,0.176	-0.094
1112	ENSGALG00000012321	MAP4K5	chr5	-	57964246	57964291	57963322	57963365	57966959	57967024	1112	96,112,56,83,82,65,111	8,14,12,4,7,10,6	108,112,143,132,114	1,4,4,12,3	194	150	7.80446e-05	0.00375511	0.903,0.861,0.783,0.941,0.901,0.834,0.935	0.988,0.956,0.965,0.895,0.967	-0.074
1141	ENSGALG00000004048	PTPRS	chr28	+	4814362	4814374	4813539	4813697	4816098	4816211	1141	2,4,3,5,11,0,2	55,106,110,40,60,25,75	17,9,12,14,12	79,116,128,119,108	161	150	0.000499309	0.017348	0.033,0.034,0.025,0.104,0.146,0.0,0.024	0.167,0.067,0.08,0.099,0.094	-0.049
1151	ENSGALG00000047621	YBEY	chr7	+	6890317	6890384	6885174	6885285	6895455	6895579	1151	33,36,31,41,25,30,25	6,2,4,4,2,2,3	42,27,52,38,32	2,0,0,1,0	216	150	1.27579e-06	0.000125158	0.793,0.926,0.843,0.877,0.897,0.912,0.853	0.936,1.0,1.0,0.963,1.0	-0.108
1222	ENSGALG00000009598	EPRS	chr3	+	18947884	18948127	18946651	18947029	18948714	18948963	1222	44,38,57,13,25,40,24	351,304,173,282,304,299,344	21,8,16,6,10	316,282,367,348,317	300	150	5.55112e-15	7.82999e-12	0.059,0.059,0.141,0.023,0.039,0.063,0.034	0.032,0.014,0.021,0.009,0.016	0.041
1243	ENSGALG00000032830	2021-09-07	chr2	-	46854392	46854413	46851698	46851834	46858982	46859108	1243	1284,696,763,924,888,822,1130	172,128,50,173,220,166,319	1034,741,1195,1061,964	524,266,452,453,426	170	150	0	0	0.868,0.828,0.931,0.825,0.781,0.814,0.758	0.635,0.711,0.7,0.674,0.666	0.152
1265	ENSGALG00000039734	CERS5	chr33	+	5769823	5769916	5769143	5769194	5771258	5771387	1265	683,274,181,519,492,350,526	12,12,14,2,3,5,11	399,355,466,431,431	0,0,5,5,3	242	150	1.72169e-05	0.00105586	0.972,0.934,0.889,0.994,0.99,0.977,0.967	1.0,1.0,0.983,0.982,0.989	-0.03
1273	ENSGALG00000005090	SKA2	chr19	-	7338346	7338436	7337458	7337635	7342253	7342479	1273	793,343,246,414,547,287,438	0,12,0,11,19,0,17	337,224,320,358,298	0,0,7,0,3	239	150	8.40214e-05	0.00395742	1.0,0.947,1.0,0.959,0.948,1.0,0.942	1.0,1.0,0.966,1.0,0.984	-0.019
1313	ENSGALG00000008369	ABCC5	chr9	-	15896156	15896229	15895076	15895220	15896846	15896971	1313	98,74,98,92,86,77,133	16,9,10,19,15,5,12	104,91,74,68,74	39,19,27,16,11	222	150	0.000150911	0.00632542	0.805,0.847,0.869,0.766,0.795,0.912,0.882	0.643,0.764,0.649,0.742,0.82	0.116
1349	ENSGALG00000036284	RPGR	chr1	+	114287684	114287724	114287220	114287466	114288999	114289088	1349	12,32,25,19,11,33,30	4,1,1,2,1,2,5	24,15,32,24,48	8,4,10,11,2	189	150	0.00135433	0.038287	0.704,0.962,0.952,0.883,0.897,0.929,0.826	0.704,0.749,0.717,0.634,0.95	0.128
1388	ENSGALG00000005494	MLYCD	chr11	-	16553244	16553401	16552592	16552742	16555040	16555153	1388	87,72,65,59,76,33,111	6,12,6,0,0,0,6	72,85,162,143,89	0,0,1,4,0	300	150	4.87245e-07	5.65288e-05	0.879,0.75,0.844,1.0,1.0,1.0,0.902	1.0,1.0,0.988,0.947,1.0	-0.076
1409	ENSGALG00000010847	VEGFC	chr4	-	44485650	44485841	44474866	44475018	44536240	44536888	1409	41,32,30,33,17,7,28	0,1,0,0,0,0,2	38,69,86,171,69	0,1,6,8,1	300	150	0.000201018	0.00810117	1.0,0.941,1.0,1.0,1.0,1.0,0.875	1.0,0.972,0.878,0.914,0.972	0.027
1413	ENSGALG00000003454	ZNF207	chr18	+	6737121	6737169	6736537	6736613	6738443	6738514	1413	469,552,592,261,166,280,206	202,116,13,218,243,70,262	131,173,196,215,185	148,240,235,150,151	197	150	0.000352589	0.0129978	0.639,0.784,0.972,0.477,0.342,0.753,0.374	0.403,0.354,0.388,0.522,0.483	0.19
1415	ENSGALG00000003454	ZNF207	chr18	+	6740697	6740790	6739805	6739966	6741974	6742214	1415	18,38,16,12,18,13,6	547,333,371,424,313,215,437	7,6,2,1,12	329,296,407,313,366	242	150	1.24716e-07	1.75784e-05	0.02,0.066,0.026,0.017,0.034,0.036,0.008	0.013,0.012,0.003,0.002,0.02	0.02
1430	ENSGALG00000014952	CERT1	chrZ	+	23965721	23965799	23965073	23965166	23969459	23969555	1430	85,89,62,36,69,26,59	112,95,67,87,64,45,78	72,20,57,47,43	126,78,100,80,102	227	150	0.00173255	0.0463396	0.334,0.382,0.379,0.215,0.416,0.276,0.333	0.274,0.145,0.274,0.28,0.218	0.095
1450	ENSGALG00000001157	DENND1A	chr17	-	9416419	9416530	9411418	9411519	9422958	9423012	1450	361,259,256,333,345,230,372	23,9,24,13,21,14,13	390,399,502,662,504	6,12,17,32,12	260	150	0.000953705	0.0290117	0.901,0.943,0.86,0.937,0.905,0.905,0.943	0.974,0.95,0.945,0.923,0.96	-0.037
1459	ENSGALG00000001157	DENND1A	chr17	-	9456866	9456900	9452097	9452147	9468838	9468882	1459	11,22,14,6,12,1,5	226,210,155,180,121,141,190	1,5,4,7,1	125,176,194,201,167	183	150	1.06407e-05	0.000712107	0.038,0.079,0.069,0.027,0.075,0.006,0.021	0.007,0.023,0.017,0.028,0.005	0.029
1527	ENSGALG00000010246	OSBPL8	chr1	-	38166584	38166621	38161741	38161879	38171675	38171779	1527	51,23,52,33,30,35,46	239,286,203,164,245,170,287	19,24,9,34,15	182,152,193,217,160	186	150	0.00122869	0.0351429	0.147,0.061,0.171,0.14,0.09,0.142,0.114	0.078,0.113,0.036,0.112,0.07	0.042
1550	ENSGALG00000011013	PCNX2	chr3	+	38938295	38938413	38935965	38936174	38940549	38940586	1550	109,227,87,102,120,142,81	10,13,1,5,0,2,3	93,50,114,76,51	1,0,2,0,0	267	150	8.12132e-06	0.000568307	0.86,0.907,0.98,0.92,1.0,0.976,0.938	0.981,1.0,0.97,1.0,1.0	-0.05
1586	ENSGALG00000053597	MBNL3	chr4	-	3500013	3500087	3489979	3497583	3506007	3506053	1586	221,215,205,137,173,164,148	4,7,1,5,5,0,5	221,218,187,159,161	2,0,0,0,0	223	150	0.00129091	0.0367265	0.974,0.954,0.993,0.949,0.959,1.0,0.952	0.987,1.0,1.0,1.0,1.0	-0.029
1605	ENSGALG00000005208	S1PR1	chr8	-	12070098	12070288	12067290	12069894	12070868	12071019	1605	15,7,12,13,24,13,8	141,238,157,132,180,64,265	15,28,39,46,34	131,210,290,261,197	300	150	9.04353e-06	0.000624055	0.051,0.014,0.037,0.047,0.063,0.092,0.015	0.054,0.063,0.063,0.081,0.079	-0.022
1717	ENSGALG00000002945	TMEM266	chr10	-	3876859	3876933	3867097	3867154	3892300	3892460	1717	0,6,4,0,1,3,1	7,16,5,3,0,2,3	0,1,0,1,0	1,9,6,1,5	223	150	0.00175499	0.0468463	0.0,0.201,0.35,0.0,1.0,0.502,0.183	0.0,0.07,0.0,0.402,0.0	0.225
1731	ENSGALG00000003826	ANAPC7	chr15	+	5584257	5584444	5583593	5583780	5585102	5585222	1731	457,319,221,264,328,279,326	5,17,45,2,0,3,0	257,237,335,335,283	0,1,0,2,0	300	150	2.3584e-09	6.69228e-07	0.979,0.904,0.711,0.985,1.0,0.979,1.0	1.0,0.992,1.0,0.988,1.0	-0.059
1811	ENSGALG00000008542	ADD3	chr6	+	26764578	26764674	26763390	26763514	26765876	26766175	1811	1358,735,532,829,755,450,1054	160,132,64,105,115,49,201	560,298,408,302,330	153,61,116,114,86	245	150	2.69507e-12	1.87923e-09	0.839,0.773,0.836,0.829,0.801,0.849,0.762	0.691,0.749,0.683,0.619,0.701	0.124
1826	ENSGALG00000031122	NTNG1	chr8	+	1337975	1338113	1314823	1314850	1359203	1359430	1826	0,0,0,0,1,0,0	1,1,2,4,3,1,1	4,5,3,3,1	8,21,16,12,5	287	150	2.32259e-06	0.000200791	0.0,0.0,0.0,0.0,0.148,0.0,0.0	0.207,0.111,0.089,0.116,0.095	-0.102
1858	ENSGALG00000016713	PLA2G7	chr3	-	109835621	109835713	109835068	109835242	109835969	109836083	1858	533,229,99,397,422,437,465	5,18,26,2,7,4,2	348,163,319,264,226	3,0,1,1,1	241	150	3.19907e-07	3.98767e-05	0.985,0.888,0.703,0.992,0.974,0.986,0.993	0.986,1.0,0.995,0.994,0.993	-0.062
1911	ENSGALG00000014192	ATP10D	chr4	-	66785038	66785170	66784007	66784135	66785856	66785963	1911	567,314,306,350,328,115,582	1,0,43,0,0,1,0	544,438,514,780,489	3,1,0,1,3	281	150	0.000116803	0.00519986	0.997,1.0,0.792,1.0,1.0,0.984,1.0	0.99,0.996,1.0,0.998,0.989	-0.027
1914	ENSGALG00000040498	SLC26A8	chr26	-	133870	133963	133655	133790	134806	134876	1914	6,6,10,6,2,0,16	1,5,0,0,0,6,1	3,1,12,3,3	0,0,1,0,0	242	150	0.000840393	0.0260973	0.788,0.427,1.0,1.0,1.0,0.0,0.908	1.0,1.0,0.881,1.0,1.0	-0.244
1928	ENSGALG00000039177	NA	chr4	-	69047971	69048045	69047551	69047640	69048815	69048940	1928	27,81,55,7,6,20,16	225,127,96,158,186,141,233	15,15,9,22,23	173,187,236,218,216	223	150	0.000901223	0.0277299	0.075,0.3,0.278,0.029,0.021,0.087,0.044	0.055,0.051,0.025,0.064,0.067	0.067
1938	ENSGALG00000015226	SPIDR	chr2	+	107774281	107774382	107760971	107761216	107787454	107787674	1938	89,197,123,100,75,69,87	1,5,19,0,0,0,0	56,76,66,81,61	0,1,0,2,0	250	150	0.000421141	0.0150689	0.982,0.959,0.795,1.0,1.0,1.0,1.0	1.0,0.979,1.0,0.96,1.0	-0.026
1967	ENSGALG00000014155	OGDH	chr22	+	5189897	5189942	5187283	5187386	5190329	5190445	1967	13,20,2,3,8,13,4	147,171,93,108,101,115,99	0,5,8,1,5	90,142,109,136,119	194	150	0.000282592	0.0108814	0.064,0.083,0.016,0.021,0.058,0.08,0.03	0.0,0.027,0.054,0.006,0.031	0.027
2024	ENSGALG00000005670	SLMAP	chr12	+	9231134	9231224	9227653	9227788	9232205	9232516	2024	256,156,145,173,295,193,192	58,45,48,28,28,24,25	223,242,215,236,256	21,20,24,28,12	239	150	5.0159e-06	0.000387395	0.735,0.685,0.655,0.795,0.869,0.835,0.828	0.87,0.884,0.849,0.841,0.931	-0.103
2037	ENSGALG00000041867	IFNAR2	chr1	+	106588237	106588401	106587929	106588059	106588568	106588741	2037	703,785,913,494,384,445,655	3,3,1,9,8,3,4	596,525,612,721,519	9,11,23,21,10	300	150	4.29643e-10	1.64492e-07	0.992,0.992,0.998,0.965,0.96,0.987,0.988	0.971,0.96,0.93,0.945,0.963	0.029
2040	ENSGALG00000010573	GSTCD	chr4	-	38634493	38634626	38624284	38624400	38659528	38659569	2040	1,0,2,10,5,3,19	25,18,24,19,24,20,19	16,29,37,13,34	20,27,27,15,17	282	150	8.01624e-10	2.68544e-07	0.021,0.0,0.042,0.219,0.1,0.074,0.347	0.299,0.364,0.422,0.316,0.515	-0.268
2053	ENSGALG00000003031	SMYD4	chr19	-	5564791	5564955	5563420	5563537	5565261	5565444	2053	35,31,14,30,37,30,43	1,0,5,0,0,0,0	29,39,51,36,23	0,0,3,9,1	300	150	0.00021216	0.00848639	0.946,1.0,0.583,1.0,1.0,1.0,1.0	1.0,1.0,0.895,0.667,0.92	0.036
2078	ENSGALG00000017118	MIPEP	chr1	+	178765898	178766052	178751481	178751534	178766984	178767062	2078	251,217,130,167,171,175,187	3,20,9,2,2,1,2	195,157,283,154,179	0,5,0,2,3	300	150	0.000312988	0.0118142	0.977,0.844,0.878,0.977,0.977,0.989,0.979	1.0,0.94,1.0,0.975,0.968	-0.031
2163	ENSGALG00000016990	LRCH1	chr1	+	169603486	169603576	169600281	169600349	169603679	169603716	2163	37,53,53,12,13,15,13	21,1,1,7,33,9,14	8,9,2,21,12	27,23,16,9,12	239	150	0.000641733	0.021061	0.525,0.971,0.971,0.518,0.198,0.511,0.368	0.157,0.197,0.073,0.594,0.386	0.299
2165	ENSGALG00000016990	LRCH1	chr1	+	169603486	169603576	169601377	169601464	169603679	169603716	2165	68,114,92,25,29,39,26	28,2,1,19,25,20,28	24,13,27,51,34	38,43,46,41,36	239	150	3.71022e-06	0.00030014	0.604,0.973,0.983,0.452,0.421,0.55,0.368	0.284,0.159,0.269,0.438,0.372	0.317
2175	ENSGALG00000005042	IQSEC1	chr12	-	5658971	5659021	5657061	5657667	5666030	5666207	2175	31,38,45,43,28,26,62	7,17,20,0,4,1,7	39,79,56,69,45	0,1,1,3,0	199	150	3.86209e-11	1.91498e-08	0.769,0.628,0.629,1.0,0.841,0.951,0.87	1.0,0.983,0.977,0.945,1.0	-0.168
2177	ENSGALG00000005042	IQSEC1	chr12	-	5673570	5673600	5672586	5672712	5674352	5674492	2177	74,125,134,19,66,46,65	0,0,0,0,0,0,1	60,123,88,94,45	11,7,0,4,0	179	150	1.12995e-06	0.000114274	1.0,1.0,1.0,1.0,1.0,1.0,0.982	0.82,0.936,1.0,0.952,1.0	0.056
2263	ENSGALG00000039182	TBL1XR1	chr9	+	18152605	18152673	18132434	18132499	18173040	18173173	2263	48,34,24,28,34,49,36	4,0,0,1,6,6,0	24,19,44,29,28	0,0,3,0,0	217	150	0.000146757	0.00617439	0.892,1.0,1.0,0.951,0.797,0.85,1.0	1.0,1.0,0.91,1.0,1.0	-0.055
2264	ENSGALG00000039182	TBL1XR1	chr9	+	18166659	18166762	18132434	18132499	18173040	18173173	2264	47,44,69,32,39,61,64	4,0,0,1,6,6,0	41,41,57,34,28	0,0,3,0,0	252	150	0.000328862	0.0122751	0.875,1.0,1.0,0.95,0.795,0.858,1.0	1.0,1.0,0.919,1.0,1.0	-0.058
2285	ENSGALG00000046125	PECAM1	chr18	-	6844967	6844990	6838800	6840309	6857390	6857447	2285	31,60,81,34,40,40,54	2,12,1,0,6,1,8	48,59,48,82,86	20,17,22,17,6	172	150	9.28981e-06	0.00063512	0.931,0.813,0.986,1.0,0.853,0.972,0.855	0.677,0.752,0.655,0.808,0.926	0.152
2286	ENSGALG00000046125	PECAM1	chr18	-	6855916	6855985	6838800	6840309	6857390	6857447	2286	34,62,63,34,54,70,35	2,12,1,0,6,1,8	59,82,79,134,119	20,17,22,17,6	218	150	0.00139296	0.0390904	0.921,0.78,0.977,1.0,0.861,0.98,0.751	0.67,0.768,0.712,0.844,0.932	0.111
2287	ENSGALG00000046125	PECAM1	chr18	-	6855916	6855985	6844967	6844990	6857390	6857447	2287	75,153,167,68,94,118,72	9,26,25,12,13,7,18	118,152,106,207,175	8,5,4,12,17	218	150	2.90933e-06	0.000245872	0.851,0.802,0.821,0.796,0.833,0.921,0.733	0.91,0.954,0.948,0.922,0.876	-0.1
2327	ENSGALG00000037506	SIPA1L2	chr3	+	39351284	39351416	39345177	39345397	39359126	39359250	2327	136,189,351,47,89,47,109	54,42,23,25,28,12,34	69,104,69,102,72	39,61,25,40,33	281	150	0.00126501	0.0360662	0.573,0.706,0.891,0.501,0.629,0.676,0.631	0.486,0.476,0.596,0.576,0.538	0.124
2370	ENSGALG00000042469	PRKDC	chr2	-	107976902	107977036	107975634	107975889	107977968	107978068	2370	329,244,170,186,255,244,256	2,13,26,1,0,2,0	267,160,205,159,152	0,0,3,2,0	283	150	1.00957e-05	0.000679812	0.989,0.909,0.776,0.99,1.0,0.985,1.0	1.0,1.0,0.973,0.977,1.0	-0.04
2398	ENSGALG00000008907	PLCB4	chr3	-	14112185	14112221	14109375	14109517	14113880	14113981	2398	8,8,8,7,15,9,6	0,0,0,0,0,0,0	17,18,17,18,18	2,2,6,0,0	185	150	0.00158637	0.0434268	1.0,1.0,1.0,1.0,1.0,1.0,1.0	0.873,0.879,0.697,1.0,1.0	0.11
2408	ENSGALG00000008160	CNNM2	chr6	+	24439177	24439315	24434456	24434600	24441413	24441583	2408	48,138,118,57,58,50,52	5,8,14,3,3,5,5	83,184,138,85,84	0,4,5,5,3	287	150	0.000207703	0.008333	0.834,0.9,0.815,0.909,0.91,0.839,0.845	1.0,0.96,0.935,0.899,0.936	-0.081
2440	ENSGALG00000011833	SPATA5	chr4	-	53553955	53554211	53541403	53541558	53555491	53555615	2440	170,149,50,142,126,130,135	1,1,0,1,0,2,0	175,182,195,155,165	2,2,2,11,2	300	150	0.000516318	0.0177629	0.988,0.987,1.0,0.986,1.0,0.97,1.0	0.978,0.978,0.98,0.876,0.976	0.033
2444	ENSGALG00000011833	SPATA5	chr4	-	53561131	53561190	53559412	53560036	53563862	53564020	2444	139,139,75,93,122,111,128	15,5,6,14,13,7,15	87,92,145,144,107	23,15,19,18,17	208	150	0.00146871	0.0407048	0.87,0.952,0.9,0.827,0.871,0.92,0.86	0.732,0.816,0.846,0.852,0.819	0.073
2451	ENSGALG00000035919	EPN2	chr14	+	5608903	5608996	5607391	5607504	5609259	5609419	2451	399,362,275,338,279,179,361	3,9,18,0,3,1,7	243,329,382,371,330	2,0,1,1,1	242	150	5.2061e-05	0.00267287	0.988,0.961,0.904,1.0,0.983,0.991,0.97	0.987,1.0,0.996,0.996,0.995	-0.024
2452	ENSGALG00000035919	EPN2	chr14	+	5614289	5614382	5612500	5612674	5615342	5615558	2452	443,303,343,342,246,198,431	10,34,42,5,7,5,9	379,403,388,425,363	3,4,1,7,3	242	150	2.74225e-13	2.44974e-10	0.965,0.847,0.835,0.977,0.956,0.961,0.967	0.987,0.984,0.996,0.974,0.987	-0.056
2453	ENSGALG00000051674	NA	chr22	-	152330	152683	150167	151402	153081	153264	2453	190,202,138,160,91,133,128	4,6,11,0,0,2,0	73,189,196,210,179	0,0,0,0,0	300	150	0.000277557	0.0107183	0.96,0.944,0.863,1.0,1.0,0.971,1.0	1.0,1.0,1.0,1.0,1.0	-0.037
2490	ENSGALG00000012929	DNM1L	chr1	-	58934987	58935026	58933754	58933801	58939394	58939542	2490	47,36,45,5,11,9,10	348,196,150,204,265,191,242	3,2,8,9,6	252,145,261,245,192	188	150	7.31737e-12	4.17246e-09	0.097,0.128,0.193,0.019,0.032,0.036,0.032	0.009,0.011,0.024,0.028,0.024	0.058
2596	ENSGALG00000006284	SH3GLB1	chr8	-	16327673	16327905	16326268	16326738	16328728	16328829	2596	761,375,349,522,593,464,669	9,35,56,0,0,0,1	518,412,579,699,571	0,0,0,2,1	300	150	1.41668e-11	7.90978e-09	0.977,0.843,0.757,1.0,1.0,1.0,0.997	1.0,1.0,1.0,0.994,0.997	-0.059
2607	ENSGALG00000004578	RABGAP1L	chr8	-	7645690	7645784	7642174	7642325	7656243	7656388	2607	646,1055,521,625,649,595,744	15,96,53,10,20,22,23	500,836,867,696,711	6,10,29,10,18	243	150	5.474e-09	1.35836e-06	0.964,0.872,0.859,0.975,0.952,0.943,0.952	0.981,0.981,0.949,0.977,0.961	-0.039
2614	ENSGALG00000026192	ST8SIA4	chrZ	+	50755938	50756232	50746292	50746550	50784640	50785339	2614	757,555,431,586,518,434,604	3,15,17,6,0,0,3	781,595,734,706,723	0,1,6,2,3	300	150	0.00141492	0.0396651	0.992,0.949,0.927,0.98,1.0,1.0,0.99	1.0,0.997,0.984,0.994,0.992	-0.017
2616	ENSGALG00000008974	USP33	chr8	+	19335762	19335972	19332099	19332728	19336823	19336962	2616	24,13,10,4,13,20,13	251,207,135,160,187,115,219	3,4,2,6,3	105,118,210,200,136	300	150	1.01394e-07	1.47683e-05	0.046,0.03,0.036,0.012,0.034,0.08,0.029	0.014,0.017,0.005,0.015,0.011	0.026
2621	ENSGALG00000017097	MTIF3	chr1	+	177593504	177593650	177591845	177592309	177594710	177594920	2621	255,187,154,197,195,165,164	7,7,9,1,1,0,0	243,197,231,216,201	2,0,0,0,1	295	150	0.000767572	0.0243961	0.949,0.931,0.897,0.99,0.99,1.0,1.0	0.984,1.0,1.0,1.0,0.99	-0.03
2695	ENSGALG00000034001	SPAG9	chr18	+	10034057	10034096	10032154	10032268	10034956	10035133	2695	15,20,27,22,17,20,22	79,110,94,84,126,106,147	41,58,60,71,36	155,177,165,114,104	188	150	1.88748e-06	0.000170893	0.132,0.127,0.186,0.173,0.097,0.131,0.107	0.174,0.207,0.225,0.332,0.216	-0.095
2698	ENSGALG00000016506	ZNF512	chr3	+	104308965	104309049	104305552	104305639	104310258	104310383	2698	375,261,276,235,248,306,279	0,4,0,0,0,0,3	270,132,307,356,340	0,36,0,0,0	233	150	0.00076526	0.0243574	1.0,0.977,1.0,1.0,1.0,1.0,0.984	1.0,0.702,1.0,1.0,1.0	0.054
2722	ENSGALG00000033278	NLRC3	chr14	+	13155198	13155459	13150265	13150387	13156230	13157618	2722	169,163,111,105,113,169,97	3,9,20,0,0,10,0	87,71,110,42,72	0,0,0,0,0	300	150	2.56014e-08	4.54382e-06	0.966,0.901,0.735,1.0,1.0,0.894,1.0	1.0,1.0,1.0,1.0,1.0	-0.072
2726	ENSGALG00000033278	NLRC3	chr14	+	13160268	13160352	13159876	13159960	13160686	13160770	2726	480,305,192,218,386,410,326	11,26,28,2,6,8,7	160,187,252,160,223	6,6,1,1,0	233	150	2.3548e-05	0.00136599	0.966,0.883,0.815,0.986,0.976,0.971,0.968	0.945,0.953,0.994,0.99,1.0	-0.039
2733	ENSGALG00000011368	ZNF839	chr5	+	49778814	49778953	49777692	49777833	49780796	49782167	2733	93,46,46,58,62,59,64	4,5,6,2,1,3,0	69,63,90,85,51	0,0,0,2,0	288	150	4.56848e-06	0.000359048	0.924,0.827,0.8,0.938,0.97,0.911,1.0	1.0,1.0,1.0,0.957,1.0	-0.081
2827	ENSGALG00000013911	ZC3HAV1	chr1	-	71392652	71392748	71391975	71392074	71393078	71393204	2827	282,182,124,171,206,157,204	10,5,18,3,5,7,8	210,81,126,91,106	3,3,3,2,1	245	150	0.00163317	0.0443005	0.945,0.957,0.808,0.972,0.962,0.932,0.94	0.977,0.943,0.963,0.965,0.985	-0.036
2860	ENSGALG00000008629	MRC1	chr2	-	19595134	19595283	19593796	19593996	19596629	19596745	2860	72,104,89,18,99,28,112	1,0,0,0,0,0,2	109,100,118,209,94	2,6,4,10,0	298	150	2.76903e-06	0.000236337	0.973,1.0,1.0,1.0,1.0,1.0,0.966	0.965,0.893,0.937,0.913,1.0	0.05
2875	ENSGALG00000007508	HPSE2	chr6	+	23135227	23135389	23127218	23127376	23179427	23179601	2875	17,25,40,32,12,16,33	0,0,0,0,1,0,3	21,50,32,57,53	0,2,0,7,11	300	150	7.20724e-07	7.82e-05	1.0,1.0,1.0,1.0,0.857,1.0,0.846	1.0,0.926,1.0,0.803,0.707	0.07
2974	ENSGALG00000007170	SNRPA1	chr10	-	18061069	18061149	18060008	18060084	18061677	18061780	2974	821,536,436,609,546,421,668	20,11,12,16,14,8,15	382,216,340,364,324	13,22,24,21,16	229	150	1.20948e-08	2.52116e-06	0.964,0.97,0.96,0.961,0.962,0.972,0.967	0.951,0.865,0.903,0.919,0.93	0.052
2980	ENSGALG00000007992	GGA3	chr18	-	10704918	10704986	10704196	10704519	10705824	10706094	2980	151,161,123,122,164,115,136	1,4,19,0,0,0,1	144,167,180,190,165	0,0,0,0,0	217	150	0.000958375	0.0291207	0.991,0.965,0.817,1.0,1.0,1.0,0.989	1.0,1.0,1.0,1.0,1.0	-0.034
2982	ENSGALG00000007992	GGA3	chr18	-	10712534	10712610	10711979	10712078	10713345	10713430	2982	306,341,248,240,254,225,282	5,6,7,2,10,1,5	267,298,331,301,232	0,1,0,3,0	225	150	0.000306617	0.0116228	0.976,0.974,0.959,0.988,0.944,0.993,0.974	1.0,0.995,1.0,0.985,1.0	-0.023
3002	ENSGALG00000018702	NA	chr25	+	3765796	3765859	3764404	3764496	3766095	3766182	3002	70,99,41,64,86,39,58	0,2,2,1,5,0,0	57,149,121,170,137	14,3,8,13,20	212	150	1.07548e-08	2.34331e-06	1.0,0.972,0.936,0.978,0.924,1.0,1.0	0.742,0.972,0.915,0.902,0.829	0.101
3038	ENSGALG00000041564	NA	chr1	-	77157180	77157353	77149913	77150029	77164618	77164838	3038	274,201,127,154,181,103,219	6,6,9,4,3,2,4	204,186,239,335,240	2,0,1,4,4	300	150	0.000338979	0.0126001	0.958,0.944,0.876,0.951,0.968,0.963,0.965	0.981,1.0,0.992,0.977,0.968	-0.037
3080	ENSGALG00000009944	KAT7	chr27	-	5713578	5713818	5712949	5713032	5714006	5714183	3080	302,206,117,248,255,204,260	13,44,24,2,2,8,2	238,214,253,214,216	2,0,2,0,1	300	150	8.43547e-13	6.64914e-10	0.921,0.701,0.709,0.984,0.985,0.927,0.985	0.983,1.0,0.984,1.0,0.991	-0.104
3106	ENSGALG00000017366	DPM1	chr20	+	13386502	13386536	13385074	13385174	13386887	13386964	3106	742,304,239,390,490,369,589	11,14,17,3,7,7,11	485,283,584,508,348	0,4,4,8,4	183	150	7.7039e-05	0.00371339	0.982,0.947,0.92,0.991,0.983,0.977,0.978	1.0,0.983,0.992,0.981,0.986	-0.02
3118	ENSGALG00000051144	EVI5L	chr30	-	567480	567576	561817	563018	567686	567782	3118	87,104,98,77,69,70,61	1,2,1,6,3,2,5	41,71,97,98,82	7,2,11,5,11	245	150	0.000244798	0.00960553	0.982,0.97,0.984,0.887,0.934,0.955,0.882	0.782,0.956,0.844,0.923,0.82	0.077
3131	ENSGALG00000009788	SMYD2	chr3	-	21284064	21284189	21280639	21280707	21286663	21286724	3131	142,104,105,76,111,85,84	13,9,4,7,17,13,15	63,54,92,78,60	17,11,28,21,12	274	150	5.83591e-06	0.000439332	0.857,0.864,0.935,0.856,0.781,0.782,0.754	0.67,0.729,0.643,0.67,0.732	0.144
3152	ENSGALG00000005470	PLPPR5	chr8	+	12737981	12738114	12716643	12716899	12740457	12740708	3152	13,6,6,12,17,3,24	2,0,0,1,1,0,0	11,31,30,39,14	1,13,1,7,0	282	150	8.42074e-07	8.91999e-05	0.776,1.0,1.0,0.865,0.9,1.0,1.0	0.854,0.559,0.941,0.748,1.0	0.114
3219	ENSGALG00000038838	NSMAF	chr2	-	112086423	112086544	112085395	112085467	112087043	112087096	3219	103,64,85,60,75,50,126	11,14,21,3,4,14,4	81,69,127,149,122	0,1,4,4,7	270	150	1.28611e-07	1.77739e-05	0.839,0.717,0.692,0.917,0.912,0.665,0.946	1.0,0.975,0.946,0.954,0.906	-0.144
3258	ENSGALG00000003461	USP49	chr26	-	5005104	5005150	5004015	5004160	5011072	5011156	3258	186,60,72,68,91,30,143	3,0,0,10,4,2,2	43,58,115,74,70	2,4,13,9,7	195	150	4.26207e-05	0.00224444	0.979,1.0,1.0,0.84,0.946,0.92,0.982	0.943,0.918,0.872,0.863,0.885	0.056
3288	ENSGALG00000006910	IMPDH2	chr12	+	12037930	12038002	12036488	12036584	12040145	12040289	3288	26,33,30,18,22,34,11	320,361,268,243,234,270,266	7,10,7,8,10	176,176,201,150,172	221	150	0.000186671	0.00757996	0.052,0.058,0.071,0.048,0.06,0.079,0.027	0.026,0.037,0.023,0.035,0.038	0.025
3296	ENSGALG00000004045	AGAP1	chr7	-	5322738	5322900	5307640	5307802	5337320	5337489	3296	104,91,66,90,107,72,130	23,34,44,17,13,17,33	101,230,200,185,134	5,27,23,24,26	300	150	0.000151291	0.00632542	0.693,0.572,0.429,0.726,0.805,0.679,0.663	0.91,0.81,0.813,0.794,0.72	-0.157
3312	ENSGALG00000014464	MTR	chr3	-	37657088	37657244	37656165	37656362	37663415	37663536	3312	143,138,90,126,113,101,158	3,3,0,3,7,3,6	135,165,228,203,161	3,12,18,9,11	300	150	0.000580983	0.0193661	0.96,0.958,1.0,0.955,0.89,0.944,0.929	0.957,0.873,0.864,0.919,0.88	0.049
3316	ENSGALG00000014464	MTR	chr3	-	37688911	37689018	37687601	37687661	37689109	37689202	3316	279,242,161,244,296,148,380	3,0,0,0,3,5,5	255,340,521,443,360	10,12,7,12,4	256	150	3.4203e-05	0.00186689	0.982,1.0,1.0,1.0,0.983,0.945,0.978	0.937,0.943,0.978,0.956,0.981	0.025
3350	ENSGALG00000003052	AGFG1	chr9	+	9653933	9654053	9649896	9650053	9655689	9655899	3350	577,668,618,426,372,514,349	3,20,25,8,3,12,4	322,315,253,225,197	3,0,4,0,0	269	150	1.74438e-06	0.00016065	0.991,0.949,0.932,0.967,0.986,0.96,0.98	0.984,1.0,0.972,1.0,1.0	-0.025
3351	ENSGALG00000003052	AGFG1	chr9	+	9654668	9654740	9649896	9650053	9655689	9655899	3351	3,2,5,1,7,7,0	3,20,25,8,3,12,4	3,7,2,2,1	3,0,4,0,0	221	150	0.000568032	0.0191247	0.404,0.064,0.12,0.078,0.613,0.284,0.0	0.404,1.0,0.253,1.0,1.0	-0.508
3434	ENSGALG00000029571	TMEM55A	chr2	-	124641275	124641366	124638607	124640169	124647257	124647310	3434	129,115,131,94,80,52,116	1,8,22,3,0,1,0	63,91,102,96,133	0,0,0,2,0	240	150	2.97627e-07	3.76245e-05	0.988,0.9,0.788,0.951,1.0,0.97,1.0	1.0,1.0,1.0,0.968,1.0	-0.051
3492	ENSGALG00000012890	DGKI	chr1	+	57558623	57558697	57558339	57558402	57560166	57560278	3492	7,23,7,3,13,23,16	1,0,0,1,4,3,5	10,2,4,3,2	1,0,0,0,0	223	150	9.72053e-06	0.000662479	0.825,1.0,1.0,0.669,0.686,0.838,0.683	0.871,1.0,1.0,1.0,1.0	-0.16
3512	ENSGALG00000016421	ITGB1BP1	chr3	-	96190046	96190201	96189687	96189766	96190620	96190814	3512	22,17,5,9,17,10,28	216,126,164,143,174,78,123	29,17,27,40,13	131,77,106,70,80	300	150	9.51757e-09	2.09074e-06	0.048,0.063,0.015,0.031,0.047,0.06,0.102	0.1,0.099,0.113,0.222,0.075	-0.07
3532	ENSGALG00000011918	CCDC134	chr1	-	49513163	49513345	49512941	49513013	49513531	49513616	3532	275,269,226,303,221,172,184	5,2,1,10,8,6,6	148,395,354,440,300	17,16,7,18,18	300	150	0.000148219	0.00622615	0.965,0.985,0.991,0.938,0.932,0.935,0.939	0.813,0.925,0.962,0.924,0.893	0.052
3539	ENSGALG00000008684	EIF4A2	chr9	+	16356493	16356633	16356096	16356229	16357780	16357949	3539	15853,7562,4047,13601,13278,7980,15972	127,195,235,55,32,50,49	12505,11916,21431,21685,16803	29,48,76,104,89	289	150	0	0	0.985,0.953,0.899,0.992,0.995,0.988,0.994	0.996,0.992,0.993,0.991,0.99	-0.02
3605	ENSGALG00000002018	CAPN15	chr14	+	13816583	13816903	13807775	13807958	13839481	13840979	3605	68,42,30,49,70,29,44	67,61,63,51,28,23,29	34,53,49,74,66	11,22,28,31,23	300	150	3.07108e-05	0.00169701	0.337,0.256,0.192,0.325,0.556,0.387,0.431	0.607,0.546,0.467,0.544,0.589	-0.196
3620	ENSGALG00000050552	NA	chr17	+	776798	776873	775723	776736	776971	777156	3620	65,69,50,57,44,39,38	7,1,0,3,1,2,6	21,41,58,73,45	4,9,1,13,5	224	150	0.00156896	0.043082	0.861,0.979,1.0,0.927,0.967,0.929,0.809	0.779,0.753,0.975,0.79,0.858	0.094
3623	ENSGALG00000050552	NA	chr17	+	776971	777156	776798	776873	777501	777567	3623	105,114,82,85,63,70,89	30,27,24,26,35,29,23	42,63,94,150,89	12,12,23,13,11	300	150	0.00102542	0.0306368	0.636,0.679,0.631,0.62,0.474,0.547,0.659	0.636,0.724,0.671,0.852,0.802	-0.13
3636	ENSGALG00000015884	MIS18A	chr1	-	106223028	106223151	106221397	106221491	106223272	106223339	3636	192,137,72,155,125,68,117	12,6,14,0,0,4,10	71,55,112,73,88	0,1,0,0,0	272	150	2.98979e-09	7.9333e-07	0.898,0.926,0.739,1.0,1.0,0.904,0.866	1.0,0.968,1.0,1.0,1.0	-0.089
3670	ENSGALG00000047461	NA	chr2	-	113340834	113340891	113338626	113338671	113342466	113342526	3670	126,175,100,114,113,77,159	21,13,2,12,6,3,18	140,224,212,253,268	45,26,36,37,47	206	150	8.52635e-06	0.000591985	0.814,0.907,0.973,0.874,0.932,0.949,0.865	0.694,0.863,0.811,0.833,0.806	0.101
3672	ENSGALG00000047461	NA	chr2	-	113343659	113343821	113342466	113342526	113344282	113344357	3672	199,452,218,166,188,171,305	8,22,12,11,10,10,12	301,331,401,451,428	19,35,24,47,28	300	150	0.000883733	0.0272858	0.926,0.911,0.901,0.883,0.904,0.895,0.927	0.888,0.825,0.893,0.828,0.884	0.043
3674	ENSGALG00000047461	NA	chr2	-	113367444	113367489	113365845	113365914	113368349	113368499	3674	24,81,44,18,15,15,15	126,169,54,109,104,68,198	22,21,24,36,30	207,214,267,310,249	194	150	1.45845e-05	0.000915371	0.128,0.27,0.387,0.113,0.1,0.146,0.055	0.076,0.071,0.065,0.082,0.085	0.095
3676	ENSGALG00000045514	PEX6	chr3	-	16140937	16141143	16140791	16140853	16143667	16143800	3676	143,241,94,164,184,127,164	10,15,10,5,5,2,3	175,260,258,194,214	0,14,3,0,3	300	150	0.000438725	0.0156146	0.877,0.889,0.825,0.943,0.948,0.969,0.965	1.0,0.903,0.977,1.0,0.973	-0.054
3680	ENSGALG00000003944	FAM189A1	chr10	-	6350305	6350634	6348117	6348303	6351504	6351576	3680	2,4,0,4,5,2,2	0,0,1,0,0,0,1	1,5,5,16,4	1,1,8,3,0	300	150	1.15122e-05	0.000759921	1.0,1.0,0.0,1.0,1.0,1.0,0.5	0.333,0.714,0.238,0.727,1.0	0.183
3695	ENSGALG00000008154	SRPK2	chr1	-	13962437	13962530	13958934	13959119	13962968	13963061	3695	82,99,29,42,44,56,56	14,30,25,4,2,19,5	30,66,87,56,57	3,4,1,3,3	242	150	1.2796e-06	0.000125158	0.784,0.672,0.418,0.867,0.932,0.646,0.874	0.861,0.911,0.982,0.92,0.922	-0.177
3701	ENSGALG00000005617	NTHL1	chr14	-	6661906	6662012	6660805	6661282	6663231	6663391	3701	115,57,27,94,133,69,106	25,13,15,14,29,5,23	109,65,139,90,113	0,0,14,16,8	255	150	9.8763e-06	0.000668396	0.73,0.721,0.514,0.798,0.73,0.89,0.731	1.0,1.0,0.854,0.768,0.893	-0.172
3710	ENSGALG00000010517	TCTN3	chr6	+	36267538	36267666	36264192	36264311	36268175	36268294	3710	63,50,18,28,50,39,46	1,0,0,5,2,1,2	18,42,29,36,53	7,0,6,10,0	277	150	0.000570869	0.0191961	0.972,1.0,1.0,0.752,0.931,0.955,0.926	0.582,1.0,0.724,0.661,1.0	0.14
3712	ENSGALG00000010517	TCTN3	chr6	+	36267991	36268100	36264192	36264311	36268175	36268294	3712	55,96,55,38,54,54,41	1,0,0,5,2,1,2	34,52,56,58,35	7,0,6,10,0	258	150	0.000141863	0.00600614	0.97,1.0,1.0,0.815,0.94,0.969,0.923	0.738,1.0,0.844,0.771,1.0	0.075
3732	ENSGALG00000015056	LAMA3	chr2	+	103161063	103161201	103158691	103158826	103161666	103161713	3732	47,114,57,86,84,52,116	3,3,9,1,4,2,0	170,92,111,102,72	0,1,2,1,1	287	150	0.000141509	0.0060007	0.891,0.952,0.768,0.978,0.916,0.931,1.0	1.0,0.98,0.967,0.982,0.974	-0.061
3747	ENSGALG00000015546	TBC1D14	chr4	+	79911689	79911799	79908644	79908773	79918697	79918956	3747	357,345,292,344,266,135,384	3,7,1,4,9,0,18	358,319,518,394,401	22,22,23,12,8	259	150	7.50302e-06	0.000531987	0.986,0.966,0.994,0.98,0.945,1.0,0.925	0.904,0.894,0.929,0.95,0.967	0.042
3772	ENSGALG00000040005	PPP2R5D	chr3	+	4261706	4261834	4256959	4257013	4263920	4264008	3772	51,92,77,41,52,50,47	4,2,0,0,2,2,3	41,51,40,26,33	7,4,1,5,2	277	150	0.000655071	0.0213759	0.873,0.961,1.0,1.0,0.934,0.931,0.895	0.76,0.873,0.956,0.738,0.899	0.097
3825	ENSGALG00000002594	TFPI	chr7	+	1098804	1098891	1090036	1090256	1100860	1100979	3825	0,0,27,34,24,31,0	25,23,28,73,31,42,28	21,18,33,24,51	37,20,55,37,43	236	150	0.0010868	0.0318179	0.0,0.0,0.38,0.228,0.33,0.319,0.0	0.265,0.364,0.276,0.292,0.43	-0.146
3842	ENSGALG00000003788	BNIP2	chr10	+	5835833	5835869	5834210	5834309	5838300	5838776	3842	136,104,136,88,79,81,91	326,174,128,180,245,217,217	88,59,91,81,98	299,197,328,258,211	185	150	0.00135884	0.038374	0.253,0.326,0.463,0.284,0.207,0.232,0.254	0.193,0.195,0.184,0.203,0.274	0.079
3977	ENSGALG00000042533	TSPOAP1	chr19	-	644383	645493	643662	643789	648387	648567	3977	4,12,1,18,4,12,11	16,67,83,46,29,66,38	16,20,19,8,9	35,40,50,34,21	300	150	0.000110633	0.00502537	0.111,0.082,0.006,0.164,0.065,0.083,0.126	0.186,0.2,0.16,0.105,0.176	-0.074
3980	ENSGALG00000042533	TSPOAP1	chr19	-	653341	654157	652645	652797	655550	655660	3980	50,129,117,100,72,86,51	4,47,11,12,0,20,7	58,75,97,61,51	0,3,3,3,0	300	150	3.5526e-08	6.02593e-06	0.862,0.578,0.842,0.806,1.0,0.683,0.785	1.0,0.926,0.942,0.91,1.0	-0.162
4019	ENSGALG00000039880	RHEB	chr2	-	6337243	6337300	6337095	6337143	6341106	6341189	4019	435,319,271,357,380,196,282	4,1,1,4,14,3,2	465,399,607,542,524	11,13,10,16,12	206	150	0.000841347	0.0260973	0.988,0.996,0.995,0.985,0.952,0.979,0.99	0.969,0.957,0.978,0.961,0.97	0.017
4025	ENSGALG00000033120	SRSF7	chr3	+	16645175	16645220	16642937	16642991	16645803	16645839	4025	130,180,157,72,92,74,86	412,300,211,325,363,263,337	78,75,106,81,80	429,468,441,348,319	194	150	5.60934e-05	0.00285257	0.196,0.317,0.365,0.146,0.164,0.179,0.165	0.123,0.11,0.157,0.153,0.162	0.078
4059	ENSGALG00000010744	GALNT7	chr4	+	43271055	43271238	43269421	43269501	43273042	43273160	4059	159,117,93,141,175,109,189	10,10,7,3,8,1,1	186,161,190,156,160	0,5,2,6,1	300	150	0.0011676	0.0336108	0.888,0.854,0.869,0.959,0.916,0.982,0.99	1.0,0.942,0.979,0.929,0.988	-0.045
4109	ENSGALG00000009233	LIN9	chr3	+	17168578	17168683	17164805	17164900	17169942	17170076	4109	189,109,98,139,121,97,152	3,10,9,0,6,0,11	136,82,120,100,107	0,0,0,1,0	254	150	1.48179e-08	2.92e-06	0.974,0.866,0.865,1.0,0.923,1.0,0.891	1.0,1.0,1.0,0.983,1.0	-0.065
4110	ENSGALG00000009233	LIN9	chr3	+	17168578	17168693	17164805	17164900	17169942	17170076	4110	84,47,42,69,73,48,85	3,10,9,0,6,0,11	78,41,59,52,48	0,0,0,1,0	264	150	6.79381e-10	2.4411e-07	0.941,0.728,0.726,1.0,0.874,1.0,0.814	1.0,1.0,1.0,0.967,1.0	-0.124
4114	ENSGALG00000044675	MATN2	chr2	+	127347803	127347926	127347519	127347642	127348295	127348418	4114	15,7,8,16,49,18,35	0,0,0,0,0,0,0	46,135,146,202,180	0,1,4,12,0	272	150	0.0014994	0.0414266	1.0,1.0,1.0,1.0,1.0,1.0,1.0	1.0,0.987,0.953,0.903,1.0	0.031
4117	ENSGALG00000044675	MATN2	chr2	+	127362803	127362914	127362162	127362234	127363138	127363344	4117	10,12,12,31,54,13,12	0,0,0,0,8,0,0	51,113,120,167,128	14,20,38,55,13	260	150	2.79638e-09	7.57e-07	1.0,1.0,1.0,1.0,0.796,1.0,1.0	0.678,0.765,0.646,0.637,0.85	0.256
4164	ENSGALG00000042900	GATAD2A	chr28	-	3567615	3567705	3565552	3565684	3568878	3569010	4164	17,18,28,22,11,15,22	270,207,174,184,223,106,154	6,7,13,8,11	115,132,206,193,205	239	150	0.00014506	0.0061126	0.038,0.052,0.092,0.07,0.03,0.082,0.082	0.032,0.032,0.038,0.025,0.033	0.032
4171	ENSGALG00000006327	FBXL21	chr13	-	15928260	15928401	15924658	15925111	15929874	15929970	4171	171,83,39,107,144,84,152	41,48,53,9,32,27,35	120,123,162,170,156	19,2,16,21,17	290	150	1.42417e-05	0.00090231	0.683,0.472,0.276,0.86,0.699,0.617,0.692	0.766,0.97,0.84,0.807,0.826	-0.228
4225	ENSGALG00000013397	EXOC3	chr2	+	88916216	88916367	88915396	88915507	88917724	88917847	4225	270,320,309,158,136,195,182	1,0,3,5,19,4,11	211,135,244,164,187	24,7,11,4,9	300	150	0.00121677	0.0349137	0.993,1.0,0.981,0.94,0.782,0.961,0.892	0.815,0.906,0.917,0.953,0.912	0.035
4271	ENSGALG00000005160	VMP1	chr19	+	7459403	7459531	7456616	7456736	7463120	7463222	4271	287,240,144,108,115,52,309	19,17,7,6,6,0,22	176,284,247,311,324	0,7,7,15,11	277	150	0.000481497	0.0169315	0.891,0.884,0.918,0.907,0.912,1.0,0.884	1.0,0.956,0.95,0.918,0.941	-0.039
4303	ENSGALG00000002827	GPS1	chr18	-	4973066	4973248	4972455	4972620	4974174	4974267	4303	565,430,260,457,442,374,546	26,13,12,4,15,0,22	355,347,484,524,477	1,8,9,6,2	300	150	6.85646e-06	0.000499309	0.916,0.943,0.915,0.983,0.936,1.0,0.925	0.994,0.956,0.964,0.978,0.992	-0.031
4367	ENSGALG00000011036	HNRNPA2B1	chr2	-	32183586	32183717	32182430	32182772	32185039	32185122	4367	123,156,141,130,171,178,153	10,26,12,10,22,23,15	148,243,198,225,166	9,2,10,10,8	280	150	2.83797e-08	4.96121e-06	0.868,0.763,0.863,0.874,0.806,0.806,0.845	0.898,0.985,0.914,0.923,0.917	-0.095
4369	ENSGALG00000011036	HNRNPA2B1	chr2	-	32186181	32186301	32185821	32185944	32186709	32186772	4369	848,529,441,378,537,662,1188	0,23,39,2,6,8,18	719,527,1072,998,958	0,0,0,10,0	269	150	1.03584e-13	1.11042e-10	1.0,0.928,0.863,0.991,0.98,0.979,0.974	1.0,1.0,1.0,0.982,1.0	-0.037
4475	ENSGALG00000007408	MPP7	chr2	+	15564561	15564732	15547946	15548011	15571309	15571390	4475	46,41,79,27,101,25,83	5,0,1,0,1,0,0	105,80,122,148,61	5,4,3,5,1	300	150	0.00131788	0.0373748	0.821,1.0,0.975,1.0,0.981,1.0,1.0	0.913,0.909,0.953,0.937,0.968	0.032
4497	ENSGALG00000035879	ITGA7	chr33	-	5479986	5480118	5479737	5479857	5480912	5481168	4497	1,1,3,3,2,1,5	0,0,0,1,0,0,2	4,12,5,9,10	2,11,5,4,6	281	150	4.53907e-09	1.16968e-06	1.0,1.0,1.0,0.616,1.0,1.0,0.572	0.516,0.368,0.348,0.546,0.471	0.434
4510	ENSGALG00000035337	AARS2	chr3	+	30335326	30335410	30334417	30334528	30335530	30335641	4510	85,88,46,63,60,76,68	0,1,0,0,2,0,2	67,46,59,66,79	8,8,3,7,6	233	150	4.37672e-12	2.8007e-09	1.0,0.983,1.0,1.0,0.951,1.0,0.956	0.844,0.787,0.927,0.859,0.894	0.122
4543	ENSGALG00000042400	CASK	chr1	+	113265696	113265765	113259702	113259771	113267103	113267139	4543	70,70,92,33,60,27,76	46,43,34,31,51,22,54	71,77,79,103,78	69,78,114,111,81	218	150	0.000350462	0.0129908	0.511,0.528,0.651,0.423,0.447,0.458,0.492	0.415,0.404,0.323,0.39,0.399	0.115
4566	ENSGALG00000038678	EPB41L3	chr2	+	100201550	100201742	100190446	100190613	100208528	100208612	4566	1,5,4,2,6,2,2	0,0,1,8,0,0,3	4,0,1,3,0	6,10,8,0,8	300	150	2.9081e-05	0.00162369	1.0,1.0,0.667,0.111,1.0,1.0,0.25	0.25,0.0,0.059,1.0,0.0	0.456
4608	ENSGALG00000002315	NA	chr9	-	2838879	2838994	2838431	2838480	2840099	2840240	4608	19,6,2,13,28,6,10	283,199,153,165,173,134,208	23,27,10,26,36	71,118,195,204,147	264	150	1.47631e-09	4.65471e-07	0.037,0.017,0.007,0.043,0.084,0.025,0.027	0.155,0.115,0.028,0.068,0.122	-0.063
4615	ENSGALG00000001503	TBCD	chr18	-	3319168	3319243	3316349	3316444	3319713	3319774	4615	235,215,177,163,245,193,231	13,4,0,0,6,1,13	168,172,184,205,202	0,7,0,0,0	224	150	0.000239029	0.00942054	0.924,0.973,1.0,1.0,0.965,0.992,0.922	1.0,0.943,1.0,1.0,1.0	-0.021
4640	ENSGALG00000009361	GUCY1B1	chr4	+	20833954	20834037	20833839	20833882	20842913	20843144	4640	174,86,91,79,58,41,109	17,12,0,0,5,0,0	101,215,215,296,189	6,23,33,37,15	232	150	3.4646e-05	0.00188211	0.869,0.822,1.0,1.0,0.882,1.0,1.0	0.916,0.858,0.808,0.838,0.891	0.077
4667	ENSGALG00000034216	TK2	chr11	+	11449783	11449863	11449391	11449480	11450370	11450451	4667	95,164,160,70,77,100,55	26,0,6,2,2,0,6	127,81,67,81,84	0,0,0,0,0	229	150	7.34355e-09	1.74166e-06	0.705,1.0,0.946,0.958,0.962,1.0,0.857	1.0,1.0,1.0,1.0,1.0	-0.082
4720	ENSGALG00000040364	HERPUD2	chr2	+	46961506	46961584	46955703	46955931	46964736	46964850	4720	333,281,234,154,160,153,165	43,10,0,33,73,11,50	100,200,288,337,207	53,58,111,107,114	227	150	7.75416e-09	1.79148e-06	0.837,0.949,1.0,0.755,0.592,0.902,0.686	0.555,0.695,0.632,0.675,0.545	0.197
4781	ENSGALG00000031666	CCDC91	chr1	+	72896307	72896496	72894019	72894189	72898873	72898978	4781	204,143,106,78,125,129,137	2,0,1,4,1,0,0	155,136,217,187,183	8,4,4,12,6	300	150	8.23827e-08	1.24738e-05	0.981,1.0,0.981,0.907,0.984,1.0,1.0	0.906,0.944,0.964,0.886,0.938	0.051
4807	ENSGALG00000016217	NA	chr1	-	112191357	112191513	112190627	112190723	112191952	112192087	4807	313,320,292,222,194,236,202	34,6,2,42,41,13,40	269,276,303,269,259	38,70,88,63,50	300	150	5.25472e-07	6.04405e-05	0.822,0.964,0.986,0.725,0.703,0.901,0.716	0.78,0.663,0.633,0.681,0.721	0.135
4810	ENSGALG00000016217	NA	chr1	-	112191952	112192087	112191357	112191513	112192644	112192864	4810	252,94,69,229,188,187,194	51,55,73,13,10,33,13	263,264,305,208,259	12,17,18,24,12	284	150	0.000283105	0.0108855	0.723,0.474,0.333,0.903,0.909,0.75,0.887	0.92,0.891,0.899,0.821,0.919	-0.179
4813	ENSGALG00000016217	NA	chr1	-	112202728	112202794	112201358	112201452	112204939	112204974	4813	45,151,150,14,7,20,11	167,182,137,152,165,129,227	28,20,17,25,16	249,277,313,244,232	215	150	2.2192e-05	0.00129574	0.158,0.367,0.433,0.06,0.029,0.098,0.033	0.073,0.048,0.037,0.067,0.046	0.114
4874	ENSGALG00000039786	FGFR1	chr22	-	2655104	2655368	2654276	2654360	2660874	2661037	4874	3,14,12,8,12,0,3	25,35,25,24,30,15,33	7,23,40,30,17	23,53,36,69,23	300	150	0.000680474	0.0220516	0.057,0.167,0.194,0.143,0.167,0.0,0.043	0.132,0.178,0.357,0.179,0.27	-0.113
4917	ENSGALG00000004767	ODF2	chr17	+	5484504	5484658	5483754	5483839	5486083	5486209	4917	60,65,51,65,73,44,65	5,18,21,8,4,6,6	54,44,49,35,62	0,5,2,3,4	300	150	0.000589171	0.019566	0.857,0.644,0.548,0.802,0.901,0.786,0.844	1.0,0.815,0.925,0.854,0.886	-0.127
4922	ENSGALG00000041346	CXCL12	chr6	-	19852740	19852838	19850340	19850821	19856341	19856428	4922	79,79,86,82,131,12,175	288,125,52,265,506,31,376	183,261,220,669,314	681,701,1010,2452,1414	247	150	0.00144116	0.0402323	0.143,0.277,0.501,0.158,0.136,0.19,0.22	0.14,0.184,0.117,0.142,0.119	0.092
4942	ENSGALG00000005464	NA	chr4	-	2220448	2220547	2220020	2220171	2224211	2224328	4942	247,292,233,176,237,255,282	24,22,7,21,21,24,13	254,293,336,253,289	33,26,46,31,33	248	150	0.00103796	0.0309771	0.862,0.889,0.953,0.835,0.872,0.865,0.929	0.823,0.872,0.815,0.832,0.841	0.05
4954	ENSGALG00000013229	CMAS	chr1	-	66847672	66847844	66845658	66845809	66849884	66850018	4954	61,26,20,38,43,36,59	0,1,0,0,0,1,5	25,30,57,58,53	5,3,6,0,3	300	150	2.68735e-05	0.00152264	1.0,0.929,1.0,1.0,1.0,0.947,0.855	0.714,0.833,0.826,1.0,0.898	0.107
4955	ENSGALG00000013229	CMAS	chr1	-	66848983	66849078	66845658	66845809	66849884	66850018	4955	59,45,28,32,46,19,44	0,1,0,0,0,1,5	24,35,49,77,58	5,3,6,0,3	244	150	5.91789e-05	0.00295894	1.0,0.965,1.0,1.0,1.0,0.921,0.844	0.747,0.878,0.834,1.0,0.922	0.085
4966	ENSGALG00000008836	ATP6AP1	chr1	+	22532512	22532750	22528794	22528848	22538441	22539257	4966	2504,1340,1217,1519,1717,947,2069	51,39,38,44,47,41,39	1495,932,1425,1697,1319	33,16,25,24,26	300	150	0.000781473	0.0246975	0.961,0.945,0.941,0.945,0.948,0.92,0.964	0.958,0.967,0.966,0.972,0.962	-0.019
4969	ENSGALG00000003748	ANO5	chr5	+	2981587	2981635	2975721	2975792	2987880	2987994	4969	16,17,7,0,4,11,6	371,200,137,195,209,198,305	3,1,4,4,3	179,112,197,210,182	197	150	0.000843224	0.0261253	0.032,0.061,0.037,0.0,0.014,0.041,0.015	0.013,0.007,0.015,0.014,0.012	0.016
4975	ENSGALG00000003748	ANO5	chr5	+	3001643	3001724	2999323	2999475	3002206	3002281	4975	7,3,1,16,15,4,4	260,202,172,134,163,207,199	21,5,18,12,6	122,141,165,169,143	230	150	5.37812e-05	0.0027454	0.017,0.01,0.004,0.072,0.057,0.012,0.013	0.101,0.023,0.066,0.044,0.027	-0.026
4976	ENSGALG00000003748	ANO5	chr5	+	3001643	3001772	2999323	2999475	3002206	3002281	4976	8,5,0,24,11,7,10	260,202,172,134,163,207,199	34,8,26,18,13	122,141,165,169,143	278	150	4.34465e-09	1.13045e-06	0.016,0.013,0.0,0.088,0.035,0.018,0.026	0.131,0.03,0.078,0.054,0.047	-0.04
5013	ENSGALG00000010669	TDP1	chr5	+	43880218	43880274	43879467	43879511	43881075	43881172	5013	101,62,23,84,104,107,127	4,22,5,0,8,3,1	74,47,106,70,96	0,2,0,1,2	205	150	9.89533e-07	0.000101219	0.949,0.673,0.771,1.0,0.905,0.963,0.989	1.0,0.945,1.0,0.981,0.972	-0.087
5041	ENSGALG00000004532	ZNF507	chr11	+	9763183	9763288	9760710	9760825	9765666	9765801	5041	80,44,36,52,45,55,79	1,7,4,0,8,0,10	85,54,63,84,70	0,3,4,0,2	254	150	0.000916605	0.0281064	0.979,0.788,0.842,1.0,0.769,1.0,0.823	1.0,0.914,0.903,1.0,0.954	-0.068
5045	ENSGALG00000035086	MYL6	chr33	-	7016868	7016907	7016254	7016459	7017047	7017125	5045	162,137,75,68,125,82,114	238,280,199,105,191,153,163	61,73,110,126,74	59,84,119,140,107	188	150	6.99867e-05	0.00343525	0.352,0.281,0.231,0.341,0.343,0.3,0.358	0.452,0.409,0.424,0.418,0.356	-0.097
5064	ENSGALG00000032220	ELN	chr19	+	948511	948550	948104	948158	948679	948712	5064	46,48,54,25,233,152,66	4,0,3,2,11,2,5	89,49,53,75,102	15,3,13,5,17	188	150	8.34553e-07	8.87541e-05	0.902,1.0,0.935,0.909,0.944,0.984,0.913	0.826,0.929,0.765,0.923,0.827	0.087
5087	ENSGALG00000032231	C4	chr16	+	2623085	2623175	2622781	2622871	2623477	2623561	5087	378,250,262,262,291,147,247	7,5,10,8,3,3,2	159,233,300,450,286	0,3,2,3,2	239	150	0.000482041	0.0169315	0.971,0.969,0.943,0.954,0.984,0.969,0.987	1.0,0.98,0.989,0.989,0.989	-0.021
5088	ENSGALG00000032231	C4	chr16	+	2623085	2623175	2622781	2622871	2623866	2623999	5088	242,137,147,135,150,85,149	71,56,87,46,51,35,64	88,122,175,253,182	14,23,34,20,23	239	150	3.40727e-13	2.81941e-10	0.681,0.606,0.515,0.648,0.649,0.604,0.594	0.798,0.769,0.764,0.888,0.832	-0.196
5089	ENSGALG00000032231	C4	chr16	+	2623477	2623561	2622781	2622871	2623866	2623999	5089	121,81,104,73,81,65,87	71,56,87,46,51,35,64	37,73,109,127,82	14,23,34,20,23	233	150	2.0432e-09	5.95194e-07	0.523,0.482,0.435,0.505,0.506,0.545,0.467	0.63,0.671,0.674,0.803,0.697	-0.2
5093	ENSGALG00000032231	C4	chr16	+	2623866	2623999	2623477	2623561	2624136	2624278	5093	463,340,396,356,375,244,364	3,11,22,0,0,0,1	190,304,455,506,339	0,1,1,1,0	282	150	0.000408466	0.0147334	0.988,0.943,0.905,1.0,1.0,1.0,0.995	1.0,0.994,0.996,0.996,1.0	-0.021
5152	ENSGALG00000008045	SLC9A8	chr20	-	13826543	13826690	13824728	13825532	13827759	13827980	5152	431,598,244,306,323,217,416	7,32,47,0,0,1,0	507,460,570,403,474	1,2,1,1,0	296	150	1.92364e-11	1.01085e-08	0.969,0.904,0.725,1.0,1.0,0.991,1.0	0.996,0.991,0.997,0.995,1.0	-0.055
5162	ENSGALG00000015858	DOP1A	chr3	-	77942488	77942653	77940871	77941001	77943547	77943603	5162	157,122,75,103,158,132,153	10,19,21,0,2,6,0	155,150,154,175,133	0,0,3,2,0	300	150	5.19696e-10	1.96167e-07	0.887,0.763,0.641,1.0,0.975,0.917,1.0	1.0,1.0,0.962,0.978,1.0	-0.105
5167	ENSGALG00000015858	DOP1A	chr3	-	77987128	77987310	77985249	77985420	77988538	77988730	5167	171,160,105,123,146,148,152	12,6,8,2,2,2,1	115,155,165,170,105	0,0,5,1,1	300	150	9.43404e-05	0.00438184	0.877,0.93,0.868,0.969,0.973,0.974,0.987	1.0,1.0,0.943,0.988,0.981	-0.043
5188	ENSGALG00000039264	SLA	chr2	-	141839423	141839523	141836199	141836286	141844274	141844380	5188	1730,701,912,599,833,980,1632	55,43,83,19,16,28,22	1022,969,727,1717,727	14,11,8,22,6	249	150	2.9976e-15	5.73827e-12	0.95,0.908,0.869,0.95,0.969,0.955,0.978	0.978,0.982,0.982,0.979,0.986	-0.042
5191	ENSGALG00000039264	SLA	chr2	-	141849775	141849960	141844274	141844380	141867401	141867820	5191	645,266,434,185,297,365,522	5,1,0,0,0,0,5	289,295,197,518,206	8,10,7,6,2	300	150	2.7032e-07	3.48297e-05	0.985,0.993,1.0,1.0,1.0,1.0,0.981	0.948,0.937,0.934,0.977,0.981	0.039
5325	ENSGALG00000047410	NA	chr33	-	6535258	6535285	6534573	6534613	6535491	6535512	5325	362,347,214,228,278,274,316	5,13,9,11,2,6,5	225,301,736,539,417	6,17,25,29,34	176	150	2.37415e-05	0.00137424	0.984,0.958,0.953,0.946,0.992,0.975,0.982	0.97,0.938,0.962,0.941,0.913	0.025
5327	ENSGALG00000047410	NA	chr33	-	6535852	6535894	6535491	6535512	6536245	6536270	5327	336,282,198,226,194,204,279	31,4,7,14,19,6,19	114,174,407,358,285	1,1,1,4,7	191	150	1.73084e-13	1.59953e-10	0.895,0.982,0.957,0.927,0.889,0.964,0.92	0.989,0.993,0.997,0.986,0.97	-0.054
5355	ENSGALG00000006949	CHD2	chr10	+	15102697	15102848	15102424	15102563	15104149	15104272	5355	280,267,204,160,188,233,247	0,19,7,0,0,0,0	228,203,257,245,225	0,1,0,0,0	300	150	0.00178634	0.047353	1.0,0.875,0.936,1.0,1.0,1.0,1.0	1.0,0.99,1.0,1.0,1.0	-0.025
5430	ENSGALG00000000950	MVB12B	chr17	+	10265886	10265971	10262202	10262336	10266972	10267095	5430	50,40,26,39,86,25,36	7,4,12,6,6,3,0	55,93,72,56,44	0,0,0,1,2	234	150	8.84242e-11	3.94961e-08	0.821,0.865,0.581,0.806,0.902,0.842,1.0	1.0,1.0,1.0,0.973,0.934	-0.15
5431	ENSGALG00000000950	MVB12B	chr17	+	10265886	10265971	10265404	10265590	10266972	10267095	5431	139,97,63,106,127,97,84	13,9,1,4,0,3,3	89,166,193,113,94	0,0,0,0,0	234	150	6.11571e-09	1.50368e-06	0.873,0.874,0.976,0.944,1.0,0.954,0.947	1.0,1.0,1.0,1.0,1.0	-0.062
5567	ENSGALG00000039901	PUF60	chr2	-	149452043	149452094	149447898	149448060	149453116	149453206	5567	220,239,233,138,106,123,152	66,32,28,71,53,28,93	110,121,143,157,117	84,60,109,64,95	200	150	7.36343e-05	0.003588	0.714,0.849,0.862,0.593,0.6,0.767,0.551	0.495,0.602,0.496,0.648,0.48	0.161
5586	ENSGALG00000009480	DOCK4	chr1	+	27396404	27396572	27395226	27395336	27398627	27398700	5586	54,65,30,45,41,14,38	5,11,34,5,5,6,15	64,61,44,46,65	3,6,5,1,5	300	150	8.9647e-05	0.00420505	0.844,0.747,0.306,0.818,0.804,0.538,0.559	0.914,0.836,0.815,0.958,0.867	-0.219
5611	ENSGALG00000015746	JAM2	chr1	+	103854925	103854941	103854019	103854127	103855246	103855277	5611	27,21,15,32,36,7,37	0,7,5,7,0,0,0	78,95,93,54,126	2,0,4,0,1	165	150	4.35898e-05	0.00227721	1.0,0.732,0.732,0.806,1.0,1.0,1.0	0.973,1.0,0.955,1.0,0.991	-0.088
5710	ENSGALG00000019231	CD200R1	chr1	+	84579841	84579941	84578806	84579055	84580897	84580949	5710	173,223,57,114,118,107,62	10,22,15,5,7,3,1	58,31,65,50,29	1,1,2,1,2	249	150	0.000494459	0.0172348	0.912,0.859,0.696,0.932,0.91,0.956,0.974	0.972,0.949,0.951,0.968,0.897	-0.056
5793	ENSGALG00000033614	ATF1	chr33	-	5637534	5637611	5635568	5635697	5637707	5637821	5793	198,170,159,113,74,79,100	26,0,0,28,21,12,6	42,88,88,89,82	8,17,22,17,15	226	150	0.000574218	0.0192604	0.835,1.0,1.0,0.728,0.7,0.814,0.917	0.777,0.775,0.726,0.777,0.784	0.088
5867	ENSGALG00000035578	RBM6	chr12	+	3037654	3037728	3025891	3025961	3055271	3055346	5867	166,113,65,117,108,111,103	8,3,2,7,0,7,0	105,147,151,139,102	0,4,1,0,0	223	150	0.000117987	0.00523517	0.933,0.962,0.956,0.918,1.0,0.914,1.0	1.0,0.961,0.99,1.0,1.0	-0.035
5873	ENSGALG00000016689	ASMTL	chr1	+	130434173	130434588	130432345	130432454	130437588	130437751	5873	161,135,106,150,135,107,166	1,7,8,0,0,3,2	146,150,265,163,171	0,1,0,1,0	300	150	0.00090235	0.0277328	0.988,0.906,0.869,1.0,1.0,0.947,0.976	1.0,0.987,1.0,0.988,1.0	-0.04
6004	ENSGALG00000007996	ANKRD44	chr7	-	10075489	10075691	10072137	10072216	10078031	10078103	6004	1577,1755,1022,1134,1439,1465,1431	4,36,66,4,5,10,0	1422,1463,1523,1308,1301	1,3,0,12,2	300	150	1.00326e-09	3.27894e-07	0.995,0.961,0.886,0.993,0.993,0.987,1.0	0.999,0.996,1.0,0.982,0.997	-0.021
6054	ENSGALG00000011203	HPSE	chr4	-	46443589	46443732	46443303	46443429	46444553	46444745	6054	401,443,434,983,368,273,252	1,3,1,7,13,3,0	184,240,258,254,315	5,6,7,13,13	292	150	1.44657e-08	2.87171e-06	0.995,0.987,0.996,0.986,0.936,0.979,1.0	0.95,0.954,0.95,0.909,0.926	0.045
6126	ENSGALG00000027305	SKAP1	chr27	+	6341871	6341977	6335893	6335927	6350455	6350481	6126	277,568,242,224,217,358,311	0,14,10,0,3,5,6	367,276,402,203,201	0,1,0,0,0	255	150	8.65783e-05	0.0040707	1.0,0.96,0.934,1.0,0.977,0.977,0.968	1.0,0.994,1.0,1.0,1.0	-0.025
6210	ENSGALG00000028203	SPRED1	chr5	-	30956412	30956490	30954491	30954650	30962623	30962673	6210	81,123,65,59,54,21,77	208,195,258,120,110,59,154	91,85,67,135,89	148,139,125,176,149	227	150	0.000582784	0.019402	0.205,0.294,0.143,0.245,0.245,0.19,0.248	0.289,0.288,0.262,0.336,0.283	-0.067
6220	ENSGALG00000016529	CDKL5	chr1	-	122021073	122021151	121996223	121996454	122022845	122022946	6220	0,0,0,0,0,0,1	11,7,4,11,12,2,10	0,0,5,2,2	3,8,6,3,4	227	150	0.00175832	0.046879	0.0,0.0,0.0,0.0,0.0,0.0,0.062	0.0,0.0,0.355,0.306,0.248	-0.173
6229	ENSGALG00000011504	TMPO	chr1	+	46685810	46685930	46681134	46681235	46686034	46686130	6229	1500,1167,790,803,915,895,1029	8,8,0,19,18,5,25	734,406,588,565,485	37,11,31,16,6	269	150	4.13158e-12	2.76816e-09	0.991,0.988,1.0,0.959,0.966,0.99,0.958	0.917,0.954,0.914,0.952,0.978	0.036
6230	ENSGALG00000011504	TMPO	chr1	+	46685810	46685930	46681134	46681235	46686684	46686795	6230	723,600,380,408,433,453,465	37,10,15,72,50,17,70	346,215,282,277,224	76,43,67,44,52	269	150	1.44329e-14	1.68175e-11	0.916,0.971,0.934,0.76,0.828,0.937,0.787	0.717,0.736,0.701,0.778,0.706	0.149
6231	ENSGALG00000011504	TMPO	chr1	+	46686034	46686130	46681134	46681235	46686684	46686795	6231	598,503,385,364,389,381,449	37,10,15,72,50,17,70	383,166,290,256,225	76,43,67,44,52	245	150	1.33826e-12	1.02473e-09	0.908,0.969,0.94,0.756,0.826,0.932,0.797	0.755,0.703,0.726,0.781,0.726	0.137
6294	ENSGALG00000016047	HLCS	chr1	-	108281494	108281766	108214711	108214779	108306898	108307081	6294	350,254,164,272,333,285,346	9,12,12,7,7,12,9	330,280,344,312,277	1,7,2,2,2	300	150	7.28078e-08	1.13914e-05	0.951,0.914,0.872,0.951,0.96,0.922,0.951	0.994,0.952,0.989,0.987,0.986	-0.05
6297	ENSGALG00000016047	HLCS	chr1	-	108314848	108315001	108312478	108312641	108317781	108318093	6297	461,318,204,344,346,306,410	13,21,13,5,1,0,1	376,297,427,299,296	0,0,3,1,2	300	150	5.57735e-08	9.09742e-06	0.947,0.883,0.887,0.972,0.994,1.0,0.995	1.0,1.0,0.986,0.993,0.987	-0.039
6332	ENSGALG00000011209	EVL	chr5	+	48665112	48665175	48664941	48665008	48667318	48667385	6332	690,796,748,743,559,572,1077	30,6,0,60,17,23,35	995,1215,1987,1710,1548	55,31,171,37,138	212	150	1.52098e-06	0.000143529	0.942,0.989,1.0,0.898,0.959,0.946,0.956	0.928,0.965,0.892,0.97,0.888	0.027
6355	ENSGALG00000007691	ARMC9	chr9	+	15383810	15383845	15372011	15372110	15384561	15384673	6355	23,42,20,16,36,13,19	4,0,0,0,0,0,0	5,20,26,21,19	1,4,5,4,3	184	150	3.12377e-08	5.36648e-06	0.824,1.0,1.0,1.0,1.0,1.0,1.0	0.803,0.803,0.809,0.811,0.838	0.162
6380	ENSGALG00000009879	NA	chr1	-	34494624	34494730	34493047	34493081	34495953	34496062	6380	785,456,401,437,643,351,712	17,22,22,4,2,6,1	429,302,564,611,512	0,3,5,3,3	255	150	9.66798e-07	0.000100039	0.964,0.924,0.915,0.985,0.995,0.972,0.998	1.0,0.983,0.985,0.992,0.99	-0.025
6486	ENSGALG00000009554	KLHL2	chr4	+	23867068	23867185	23865669	23865779	23868116	23868266	6486	86,89,46,78,109,93,107	24,27,29,7,8,4,3	180,115,191,117,131	3,7,5,9,5	266	150	5.44003e-06	0.000415364	0.669,0.65,0.472,0.863,0.885,0.929,0.953	0.971,0.903,0.956,0.88,0.937	-0.155
6501	ENSGALG00000002050	EXOC7	chr18	+	4515329	4515341	4514143	4514311	4519147	4519240	6501	73,69,55,56,76,59,82	15,5,5,6,9,11,16	87,88,92,123,115	2,6,10,7,1	161	150	1.23235e-05	0.000801629	0.819,0.928,0.911,0.897,0.887,0.833,0.827	0.976,0.932,0.896,0.942,0.991	-0.076
6502	ENSGALG00000002050	EXOC7	chr18	+	4519147	4519240	4514143	4514311	4521547	4521693	6502	62,52,40,49,55,37,78	6,6,8,2,19,7,14	53,67,76,82,65	6,4,2,6,6	242	150	0.00114556	0.0330474	0.865,0.843,0.756,0.938,0.642,0.766,0.775	0.846,0.912,0.959,0.894,0.87	-0.098
6510	ENSGALG00000004224	MAD1L1	chr14	-	3272143	3272351	3241155	3241346	3302235	3302326	6510	131,216,116,93,128,101,178	0,8,10,0,3,4,0	120,127,142,142,100	0,1,0,0,0	300	150	4.71882e-05	0.00244612	1.0,0.931,0.853,1.0,0.955,0.927,1.0	1.0,0.984,1.0,1.0,1.0	-0.045
6525	ENSGALG00000015303	AFG1L	chr3	-	67417004	67417087	67413385	67413456	67433296	67433355	6525	35,35,42,46,39,19,51	2,0,0,0,0,0,3	55,43,72,41,53	2,4,0,0,7	232	150	0.00136138	0.0384051	0.919,1.0,1.0,1.0,1.0,1.0,0.917	0.947,0.874,1.0,1.0,0.83	0.046
6537	ENSGALG00000008593	ATP1B4	chr4	-	16445357	16445486	16444829	16444934	16446712	16446875	6537	184,191,98,187,161,18,375	0,0,0,0,0,0,4	248,380,695,954,764	4,7,19,11,6	278	150	3.12021e-05	0.00172061	1.0,1.0,1.0,1.0,1.0,1.0,0.981	0.971,0.967,0.952,0.979,0.986	0.026
6573	ENSGALG00000002278	UNK	chr18	-	4672818	4672920	4671154	4671343	4674056	4674231	6573	71,78,57,52,63,77,39	9,7,12,8,4,5,10	36,61,65,76,42	1,1,0,4,6	251	150	9.73074e-05	0.00450404	0.825,0.869,0.739,0.795,0.904,0.902,0.7	0.956,0.973,1.0,0.919,0.807	-0.112
6576	ENSGALG00000002278	UNK	chr18	-	4680357	4680405	4674882	4674951	4681681	4681824	6576	17,21,22,6,8,23,10	0,4,10,0,0,1,0	6,11,16,20,11	0,0,0,0,0	197	150	8.10061e-05	0.00387672	1.0,0.8,0.626,1.0,1.0,0.946,1.0	1.0,1.0,1.0,1.0,1.0	-0.09
6585	ENSGALG00000033205	PHF20L1	chr2	+	141707057	141707120	141704477	141704566	141710169	141710377	6585	119,121,50,111,122,93,130	98,75,96,39,51,63,63	177,112,165,144,128	55,41,60,58,42	212	150	0.000656816	0.0213884	0.462,0.533,0.269,0.668,0.629,0.511,0.593	0.695,0.659,0.661,0.637,0.683	-0.143
6586	ENSGALG00000033205	PHF20L1	chr2	+	141726254	141726473	141720703	141720910	141726670	141726727	6586	59,128,166,19,38,50,41	110,57,16,69,85,55,94	34,29,25,34,28	135,82,101,95,85	300	150	0.000271987	0.0105336	0.211,0.529,0.838,0.121,0.183,0.313,0.179	0.112,0.15,0.11,0.152,0.141	0.206
6631	ENSGALG00000004412	NA	chr15	-	6099011	6099132	6098498	6098630	6099507	6099589	6631	81,82,64,97,90,69,84	1,7,6,1,0,0,3	89,65,113,138,111	1,1,0,0,0	270	150	0.00088722	0.0273619	0.978,0.867,0.856,0.982,1.0,1.0,0.94	0.98,0.973,1.0,1.0,1.0	-0.044
6663	ENSGALG00000002803	MTA1	chr8	-	4404340	4404372	4401336	4401488	4414465	4414501	6663	59,62,36,44,45,38,41	57,61,63,29,17,37,40	41,60,45,65,48	16,33,33,18,22	181	150	0.00162971	0.0442515	0.462,0.457,0.321,0.557,0.687,0.46,0.459	0.68,0.601,0.531,0.75,0.644	-0.155
6693	ENSGALG00000016834	MCF2L	chr1	-	138988856	138988947	138979984	138980104	139005711	139005826	6693	403,447,380,370,359,79,317	10,8,6,4,6,0,7	149,212,285,171,474	0,0,2,0,1	240	150	0.000184872	0.00754119	0.962,0.972,0.975,0.983,0.974,1.0,0.966	1.0,1.0,0.989,1.0,0.997	-0.021
6713	ENSGALG00000004467	CLIP1	chr15	-	6134591	6134675	6133031	6133188	6134908	6134966	6713	238,191,132,137,214,189,214	8,15,10,2,1,8,5	230,226,310,205,157	0,0,4,1,0	233	150	2.39723e-09	6.69228e-07	0.95,0.891,0.895,0.978,0.993,0.938,0.965	1.0,1.0,0.98,0.992,1.0	-0.05
6717	ENSGALG00000004467	CLIP1	chr15	-	6145501	6145534	6141295	6141400	6146642	6146703	6717	0,10,9,0,1,0,1	48,84,41,29,35,49,32	1,0,1,2,0	41,53,53,38,38	182	150	0.0016264	0.0442065	0.0,0.089,0.153,0.0,0.023,0.0,0.025	0.02,0.0,0.015,0.042,0.0	0.026
6722	ENSGALG00000008357	TPCN1	chr15	-	12883290	12883375	12881786	12881923	12883800	12883869	6722	101,155,123,90,101,140,115	12,8,32,6,1,1,3	165,174,173,157,161	3,6,7,4,0	234	150	7.25868e-05	0.00354987	0.844,0.925,0.711,0.906,0.985,0.989,0.961	0.972,0.949,0.941,0.962,1.0	-0.062
6768	ENSGALG00000013468	TLR3	chr4	+	61319796	61321625	61318761	61318953	61322249	61322880	6768	78,68,38,65,106,67,79	5,5,10,0,2,3,3	92,50,73,64,39	0,5,1,1,0	300	150	0.00156561	0.0430343	0.886,0.872,0.655,1.0,0.964,0.918,0.929	1.0,0.833,0.973,0.97,1.0	-0.066
6892	ENSGALG00000009907	G2E3	chr5	+	34360378	34360500	34358817	34358934	34360606	34360739	6892	262,201,146,217,276,192,234	7,20,18,3,9,8,0	255,173,198,175,168	2,5,3,0,0	271	150	1.25279e-07	1.75784e-05	0.954,0.848,0.818,0.976,0.944,0.93,1.0	0.986,0.95,0.973,1.0,1.0	-0.058
6907	ENSGALG00000007928	MLLT10	chr2	-	17994845	17994941	17985152	17985248	17996985	17997079	6907	292,184,146,259,236,220,240	1,18,28,0,0,6,0	256,274,366,264,245	0,0,0,0,0	245	150	3.72684e-10	1.46881e-07	0.994,0.862,0.761,1.0,1.0,0.957,1.0	1.0,1.0,1.0,1.0,1.0	-0.061
6937	ENSGALG00000021676	NA	chr21	-	2005686	2005832	2003947	2004124	2007135	2007289	6937	1109,537,736,792,572,387,703	4,0,0,0,0,0,9	549,560,656,617,589	16,4,8,14,2	295	150	1.86691e-06	0.000169604	0.993,1.0,1.0,1.0,1.0,1.0,0.975	0.946,0.986,0.977,0.957,0.993	0.024
[truncated: 763 more rows]

## Sheet: DE_RI in TS vs. SS
Supplementary Table 4 Differential retained intron (RI) events in TS vs. SS
[truncated: 21 more rows]

## Sheet: DE_MXE in TS vs. SS
Supplementary Table 4 Differential mutually exclusive exons (MXE) events in TS vs. SS
[truncated: 143 more rows]

## Sheet: DE_A5SS in TS vs. SS
Supplementary Table 4 Differential alternative 5' splice site (A5SS) events in TS vs. SS
[truncated: 15 more rows]

[truncated: 6 more sheets: DE_A3SS in TS vs. SS, DE_SE in SS vs. NS, DE_RI in SS vs. NS, DE_MXE in SS vs. NS, DE_A5SS in SS vs. NS, DE_A3SS in SS vs. NS]
