# Supplementary material for: Exploration of Alternative Splicing (AS) Events in MDV-Infected Chicken Spleens
Source: Genes (Basel). 2021 Nov 23;12(12):1857. doi: 10.3390/genes12121857 (PMC8701255; doi:10.3390/genes12121857)
Supplement: Supplementary file 1 [file genes-12-01857-s001.zip › Supplementary Table S3.xlsx]

## Sheet: SE in TS vs. NS
Supplementary Table 3 Skipped exon (SE) events in TS vs. NS
ID	GeneID	geneSymbol	chr	strand	exonStart_0base	exonEnd	upstreamES	upstreamEE	downstreamES	downstreamEE
0	ENSGALG00000010705	ZBTB18	chr3	-	35000839	35000923	34997068	34998651	35001776	35002178
1	ENSGALG00000012594	NTRK2	chrZ	+	40326381	40326450	40319100	40319172	40329942	40330097
2	ENSGALG00000012594	NTRK2	chrZ	+	40353695	40353728	40348107	40348407	40358229	40358330
3	ENSGALG00000012594	NTRK2	chrZ	+	40383494	40383566	40360121	40360221	40393301	40393370
4	ENSGALG00000012594	NTRK2	chrZ	+	40383494	40383566	40360121	40360221	40420733	40420922
5	ENSGALG00000012594	NTRK2	chrZ	+	40393301	40393370	40383494	40383566	40394221	40394259
6	ENSGALG00000002973	BECN1	chr27	-	7876854	7877004	7876708	7876769	7877484	7877631
7	ENSGALG00000002973	BECN1	chr27	-	7876854	7877004	7876708	7876769	7877838	7878033
8	ENSGALG00000002973	BECN1	chr27	-	7877484	7877631	7876708	7876769	7877838	7878033
9	ENSGALG00000002973	BECN1	chr27	-	7877484	7877631	7876854	7877004	7877838	7878033
10	ENSGALG00000002973	BECN1	chr27	-	7878538	7878675	7877838	7878033	7878987	7879078
11	ENSGALG00000002973	BECN1	chr27	-	7879587	7879652	7879458	7879517	7879726	7879817
12	ENSGALG00000014413	CCDC58	chr1	-	77458025	77458085	77454325	77454627	77461939	77462086
13	ENSGALG00000014413	CCDC58	chr1	-	77458025	77458085	77454325	77454627	77462619	77462745
14	ENSGALG00000014413	CCDC58	chr1	-	77461939	77462086	77454325	77454627	77462619	77462745
15	ENSGALG00000014413	CCDC58	chr1	-	77461939	77462086	77458025	77458085	77462619	77462745
16	ENSGALG00000014413	CCDC58	chr1	-	77462619	77462745	77461939	77462086	77463452	77463617
17	ENSGALG00000006188	KYAT3	chr8	+	15526076	15526159	15524750	15524850	15526379	15526455
18	ENSGALG00000006188	KYAT3	chr8	+	15526182	15526227	15524412	15524505	15526379	15526455
19	ENSGALG00000006188	KYAT3	chr8	+	15526379	15526455	15526182	15526227	15527884	15527985
20	ENSGALG00000006188	KYAT3	chr8	+	15532422	15532567	15531091	15531150	15534059	15534209
21	ENSGALG00000017015	RNASEH2B	chr1	+	171239662	171239739	171236045	171236153	171242249	171242367
22	ENSGALG00000012837	EXOC2	chr2	-	66537689	66537806	66533633	66533775	66540744	66540806
23	ENSGALG00000012837	EXOC2	chr2	-	66539773	66539840	66537689	66537806	66540744	66540806
24	ENSGALG00000012837	EXOC2	chr2	-	66555543	66555668	66551546	66551615	66570395	66570514
25	ENSGALG00000012837	EXOC2	chr2	-	66559375	66559501	66555543	66555668	66570395	66570514
26	ENSGALG00000012837	EXOC2	chr2	-	66570395	66570514	66559375	66559501	66574146	66574249
27	ENSGALG00000012837	EXOC2	chr2	-	66574686	66574768	66574146	66574249	66574863	66575009
28	ENSGALG00000012837	EXOC2	chr2	-	66578841	66578922	66574863	66575009	66590800	66590925
29	ENSGALG00000012837	EXOC2	chr2	-	66590800	66590925	66578841	66578922	66595824	66595938
30	ENSGALG00000012837	EXOC2	chr2	-	66607458	66607635	66604895	66605022	66612398	66612554
31	ENSGALG00000006882	ST8SIA2	chr10	+	14955283	14955346	14943861	14943959	14957216	14957345
32	ENSGALG00000015605	BACH2	chr3	+	75325258	75325410	75307453	75307560	75362134	75362389
33	ENSGALG00000015605	BACH2	chr3	+	75362134	75362389	75325258	75325410	75388536	75390081
34	ENSGALG00000015605	BACH2	chr3	+	75362134	75362389	75333299	75333775	75388536	75390081
35	ENSGALG00000001586	NEIL1	chr10	+	3096260	3096288	3095635	3095760	3096771	3096833
36	ENSGALG00000033593	UBE2E2	chr2	+	36813645	36813696	36805787	36805979	36973439	36973572
37	ENSGALG00000033593	UBE2E2	chr2	+	36973439	36973572	36813645	36813696	36989672	36989820
38	ENSGALG00000033593	UBE2E2	chr2	+	36973439	36973572	36813645	36813696	37014319	37015052
39	ENSGALG00000033593	UBE2E2	chr2	+	36989672	36989820	36813645	36813696	37014319	37015052
40	ENSGALG00000033593	UBE2E2	chr2	+	36989672	36989820	36973439	36973572	37014319	37015052
41	ENSGALG00000016716	STAG3	chr1	-	131310489	131310591	131309034	131309189	131311388	131311540
42	ENSGALG00000016716	STAG3	chr1	-	131312953	131313122	131311388	131311540	131315855	131315933
43	ENSGALG00000016716	STAG3	chr1	-	131313813	131313903	131312953	131313122	131315855	131315933
44	ENSGALG00000016716	STAG3	chr1	-	131313813	131313906	131312953	131313122	131315855	131315933
45	ENSGALG00000016716	STAG3	chr1	-	131315855	131315933	131313813	131313903	131316977	131317065
46	ENSGALG00000016716	STAG3	chr1	-	131315855	131315933	131313813	131313906	131316977	131317065
47	ENSGALG00000016716	STAG3	chr1	-	131318059	131318136	131316977	131317065	131319511	131319715
48	ENSGALG00000016716	STAG3	chr1	-	131319511	131319715	131318059	131318136	131320691	131320781
49	ENSGALG00000016716	STAG3	chr1	-	131320691	131320781	131319511	131319715	131320892	131320985
50	ENSGALG00000016716	STAG3	chr1	-	131320892	131320985	131320691	131320781	131321421	131321525
51	ENSGALG00000016716	STAG3	chr1	-	131333568	131333648	131325346	131325454	131335821	131335920
52	ENSGALG00000016716	STAG3	chr1	-	131335821	131335920	131325346	131325454	131341042	131341166
53	ENSGALG00000016716	STAG3	chr1	-	131342896	131343048	131341609	131341683	131344051	131344256
54	ENSGALG00000016716	STAG3	chr1	-	131342896	131343048	131341609	131341683	131346799	131346871
55	ENSGALG00000016716	STAG3	chr1	-	131344051	131344256	131341609	131341683	131346799	131346871
56	ENSGALG00000016716	STAG3	chr1	-	131344051	131344256	131342896	131343048	131346799	131346871
57	ENSGALG00000016716	STAG3	chr1	-	131353361	131353508	131351337	131351434	131354127	131354212
58	ENSGALG00000016716	STAG3	chr1	-	131354781	131354989	131354127	131354212	131358818	131358996
59	ENSGALG00000015635	HTT	chr4	-	82143994	82144077	82143062	82143193	82144228	82144368
60	ENSGALG00000015635	HTT	chr4	-	82144747	82144902	82144228	82144368	82145596	82145697
61	ENSGALG00000015635	HTT	chr4	-	82148898	82149076	82148521	82148617	82149597	82149743
62	ENSGALG00000015635	HTT	chr4	-	82149597	82149743	82148521	82148617	82149944	82150158
63	ENSGALG00000015635	HTT	chr4	-	82163105	82163344	82161708	82161851	82163924	82164047
64	ENSGALG00000015635	HTT	chr4	-	82171322	82171546	82170691	82170770	82172166	82172244
65	ENSGALG00000015635	HTT	chr4	-	82174227	82174354	82173645	82173773	82175056	82175259
66	ENSGALG00000015635	HTT	chr4	-	82184795	82184893	82183150	82183290	82184978	82185137
67	ENSGALG00000015635	HTT	chr4	-	82186142	82186283	82184978	82185137	82187602	82187714
68	ENSGALG00000015635	HTT	chr4	-	82190893	82191258	82188970	82189091	82191653	82191734
69	ENSGALG00000015635	HTT	chr4	-	82194845	82194893	82191653	82191734	82195741	82195946
70	ENSGALG00000015635	HTT	chr4	-	82197552	82197691	82197178	82197320	82198076	82198156
71	ENSGALG00000015635	HTT	chr4	-	82202602	82202723	82199623	82199683	82202821	82202905
72	ENSGALG00000012483	TMPRSS6	chr1	+	51479829	51479871	51476339	51476524	51480604	51480809
75	ENSGALG00000011309	PLXNC1	chr1	+	45110682	45110783	45108522	45108657	45115331	45115446
76	ENSGALG00000011309	PLXNC1	chr1	+	45115331	45115446	45110682	45110783	45116442	45116587
78	ENSGALG00000011309	PLXNC1	chr1	+	45120784	45120854	45116442	45116587	45126461	45126601
79	ENSGALG00000011309	PLXNC1	chr1	+	45122189	45122265	45120784	45120854	45122385	45122442
80	ENSGALG00000011309	PLXNC1	chr1	+	45122385	45122442	45120784	45120854	45126461	45126601
81	ENSGALG00000011309	PLXNC1	chr1	+	45130366	45130573	45129378	45129466	45130683	45130875
82	ENSGALG00000011309	PLXNC1	chr1	+	45130683	45130875	45129378	45129466	45134042	45134142
83	ENSGALG00000011309	PLXNC1	chr1	+	45138844	45138886	45135704	45135808	45139353	45139478
84	ENSGALG00000011309	PLXNC1	chr1	+	45139353	45139478	45138844	45138886	45140040	45140239
85	ENSGALG00000011309	PLXNC1	chr1	+	45140040	45140239	45138844	45138886	45141618	45141765
87	ENSGALG00000012916	DROSHA	chr2	+	69169998	69170149	69168718	69168732	69170909	69171767
88	ENSGALG00000012916	DROSHA	chr2	+	69174971	69175203	69173678	69173771	69176093	69176235
89	ENSGALG00000012916	DROSHA	chr2	+	69176093	69176235	69174971	69175203	69179356	69179511
90	ENSGALG00000012916	DROSHA	chr2	+	69191432	69191507	69188619	69188701	69195342	69195512
91	ENSGALG00000012916	DROSHA	chr2	+	69233737	69233784	69232820	69232913	69237234	69237681
92	ENSGALG00000032681	SYTL2	chr1	-	191560103	191560223	191559035	191559205	191563396	191563491
93	ENSGALG00000032681	SYTL2	chr1	-	191584521	191584670	191580748	191580887	191595716	191595817
94	ENSGALG00000036824	CDH23	chr6	+	12589565	12589754	12587404	12587517	12595750	12595900
95	ENSGALG00000036824	CDH23	chr6	+	12595750	12595900	12589565	12589754	12596288	12596447
97	ENSGALG00000033789	HSP90B1	chr1	-	54712105	54712242	54711666	54711745	54712508	54712754
98	ENSGALG00000033789	HSP90B1	chr1	-	54714428	54714545	54713816	54713954	54715039	54715159
99	ENSGALG00000017181	DCUN1D5	chr1	+	183676492	183676584	183673255	183673649	183683942	183684051
100	ENSGALG00000017181	DCUN1D5	chr1	+	183678646	183678717	183676492	183676584	183683942	183684051
101	ENSGALG00000017181	DCUN1D5	chr1	+	183678908	183679000	183678646	183678717	183683942	183684051
102	ENSGALG00000028227	SLC25A20	chr12	+	12103784	12103912	12101482	12101575	12105933	12106024
103	ENSGALG00000028227	SLC25A20	chr12	+	12105933	12106024	12103784	12103912	12107886	12107959
104	ENSGALG00000028227	SLC25A20	chr12	+	12106650	12106768	12105933	12106024	12107886	12107959
105	ENSGALG00000028227	SLC25A20	chr12	+	12108515	12108625	12107886	12107959	12110060	12110185
106	ENSGALG00000016967	ENOX1	chr1	-	168133227	168133284	168118053	168118156	168137834	168137942
107	ENSGALG00000016967	ENOX1	chr1	-	168175768	168175886	168155555	168155740	168195992	168196205
108	ENSGALG00000016967	ENOX1	chr1	-	168179309	168179416	168175768	168175886	168195992	168196205
109	ENSGALG00000016967	ENOX1	chr1	-	168367456	168367534	168253347	168253483	168408224	168408298
110	ENSGALG00000046780	NA	chrZ	+	55259667	55259769	55257156	55257255	55260342	55260423
112	ENSGALG00000009322	NVL	chr3	+	17686291	17686354	17685874	17685979	17687570	17687690
113	ENSGALG00000009322	NVL	chr3	+	17689363	17689463	17687570	17687690	17691833	17691940
114	ENSGALG00000001577	FOXK2	chr18	-	3412535	3412745	3410346	3410543	3412952	3413249
116	ENSGALG00000001577	FOXK2	chr18	-	3414234	3414410	3412952	3413249	3415229	3415423
117	ENSGALG00000001577	FOXK2	chr18	-	3414234	3414410	3412952	3413249	3418268	3418415
118	ENSGALG00000001577	FOXK2	chr18	-	3415229	3415423	3412952	3413249	3418268	3418415
119	ENSGALG00000001577	FOXK2	chr18	-	3415229	3415423	3414234	3414410	3418268	3418415
120	ENSGALG00000001577	FOXK2	chr18	-	3421328	3421523	3418845	3418993	3449479	3449570
121	ENSGALG00000016314	ELOVL5	chr3	+	88280172	88280307	88278197	88278322	88281659	88283573
122	ENSGALG00000004693	ARPC1A	chr14	+	4755187	4755410	4752436	4752541	4757367	4757475
123	ENSGALG00000004693	ARPC1A	chr14	+	4760350	4760563	4757367	4757475	4761333	4761409
124	ENSGALG00000004693	ARPC1A	chr14	+	4761597	4761791	4761333	4761409	4762502	4762593
125	ENSGALG00000013952	B3GALNT2	chr3	+	38137419	38137515	38135664	38135858	38141308	38141419
126	ENSGALG00000029533	LRP5	chr5	+	16571745	16572142	16539824	16540013	16586294	16586492
127	ENSGALG00000029533	LRP5	chr5	+	16593155	16593287	16590993	16591190	16608269	16608319
128	ENSGALG00000012870	AGK	chr1	+	57281955	57281995	57276095	57276151	57285041	57285121
129	ENSGALG00000012870	AGK	chr1	+	57290760	57290855	57288799	57288832	57292482	57292552
130	ENSGALG00000012870	AGK	chr1	+	57293312	57293392	57292482	57292552	57295423	57295481
131	ENSGALG00000012870	AGK	chr1	+	57297392	57297540	57295423	57295481	57298642	57298740
132	ENSGALG00000012870	AGK	chr1	+	57297392	57297540	57295423	57295481	57300888	57300959
133	ENSGALG00000012870	AGK	chr1	+	57298642	57298740	57295423	57295481	57300888	57300959
134	ENSGALG00000012870	AGK	chr1	+	57298642	57298740	57297392	57297540	57300888	57300959
135	ENSGALG00000000523	STK38	chr26	-	1567517	1567613	1567194	1567289	1568320	1568444
136	ENSGALG00000000523	STK38	chr26	-	1569877	1569980	1569209	1569271	1570987	1571142
137	ENSGALG00000000523	STK38	chr26	-	1572408	1572492	1571287	1571411	1572756	1572879
138	ENSGALG00000016531	ASXL2	chr3	-	104762761	104762925	104759972	104760069	104764613	104764754
139	ENSGALG00000016531	ASXL2	chr3	-	104764613	104764754	104762761	104762925	104768155	104768282
140	ENSGALG00000016531	ASXL2	chr3	-	104768155	104768282	104764613	104764754	104773097	104773213
141	ENSGALG00000016531	ASXL2	chr3	-	104768155	104768282	104764613	104764754	104794674	104794831
142	ENSGALG00000016531	ASXL2	chr3	-	104768463	104768537	104768155	104768282	104773097	104773213
143	ENSGALG00000016531	ASXL2	chr3	-	104773097	104773213	104764613	104764754	104794674	104794831
144	ENSGALG00000016531	ASXL2	chr3	-	104773097	104773213	104768155	104768282	104794674	104794831
145	ENSGALG00000016531	ASXL2	chr3	-	104807698	104807701	104797851	104797960	104813963	104814046
146	ENSGALG00000016531	ASXL2	chr3	-	104813963	104814046	104797851	104797960	104834178	104834235
147	ENSGALG00000002591	POLR2E	chr28	-	3033987	3034103	3033537	3033618	3034187	3034362
148	ENSGALG00000027036	PKIB	chr3	-	61303251	61303426	61297795	61298752	61352193	61352281
150	ENSGALG00000008883	TCF7L2	chr6	+	28007256	28007323	28006743	28006968	28007483	28007608
151	ENSGALG00000008883	TCF7L2	chr6	+	28067555	28067657	28007483	28007608	28150939	28151072
152	ENSGALG00000008883	TCF7L2	chr6	+	28169245	28169296	28168652	28168701	28176074	28178462
153	ENSGALG00000008883	TCF7L2	chr6	+	28170523	28170596	28169245	28169296	28176074	28178462
154	ENSGALG00000008883	TCF7L2	chr6	+	28171178	28171251	28168652	28168701	28176074	28176498
155	ENSGALG00000026001	C9orf85	chrZ	+	35640037	35640144	35630700	35630847	35645105	35645219
156	ENSGALG00000033759	RAVER2	chr8	+	28526557	28526624	28520086	28520560	28529734	28530204
157	ENSGALG00000033759	RAVER2	chr8	+	28533348	28533540	28529734	28530204	28534926	28535053
158	ENSGALG00000033759	RAVER2	chr8	+	28539559	28539664	28535938	28536024	28539858	28539970
159	ENSGALG00000009868	ZNF330	chr4	+	29914732	29914803	29914600	29914620	29916813	29916893
160	ENSGALG00000009868	ZNF330	chr4	+	29919812	29919859	29918499	29918604	29920928	29921046
161	ENSGALG00000013869	IL20RA	chr3	+	54971767	54971943	54970927	54971106	54973059	54973204
162	ENSGALG00000013869	IL20RA	chr3	+	54973748	54973888	54973059	54973204	54976025	54977305
163	ENSGALG00000017071	NA	chr1	+	175845184	175846602	175842543	175842624	175856175	175856300
164	ENSGALG00000017071	NA	chr1	+	175856175	175856300	175845184	175846602	175860164	175860253
165	ENSGALG00000017071	NA	chr1	+	175860164	175860253	175856175	175856300	175860620	175860674
168	ENSGALG00000049978	NA	chr2	+	35244763	35244937	35241328	35241482	35245944	35247201
171	ENSGALG00000008597	NA	chr3	-	4364350	4364424	4363775	4364273	4364789	4364905
172	ENSGALG00000008597	NA	chr3	-	4364602	4364713	4364350	4364424	4364789	4364905
173	ENSGALG00000008597	NA	chr3	-	4365400	4365524	4364789	4364905	4365601	4365845
174	ENSGALG00000017153	RDX	chr1	+	180950590	180950674	180943253	180943318	180956211	180956307
175	ENSGALG00000017153	RDX	chr1	+	180957578	180957853	180956211	180956307	180960205	180960289
176	ENSGALG00000017153	RDX	chr1	+	180960205	180960289	180957578	180957853	180962385	180962482
177	ENSGALG00000017153	RDX	chr1	+	180960763	180960910	180960205	180960289	180962385	180962482
178	ENSGALG00000017153	RDX	chr1	+	180962385	180962482	180960763	180960910	180963090	180963254
179	ENSGALG00000012425	FERMT2	chr5	-	58415885	58415906	58415277	58415402	58417891	58418113
180	ENSGALG00000012425	FERMT2	chr5	-	58423982	58424015	58423344	58423570	58427687	58427822
181	ENSGALG00000039861	PLXNB2	chr1	-	20675854	20675994	20674739	20674840	20676374	20676551
182	ENSGALG00000039861	PLXNB2	chr1	-	20681446	20681583	20680639	20680807	20693432	20693541
183	ENSGALG00000039861	PLXNB2	chr1	-	20712257	20712408	20709901	20710016	20714151	20714278
184	ENSGALG00000039861	PLXNB2	chr1	-	20721312	20721495	20720313	20720436	20723151	20723399
185	ENSGALG00000039861	PLXNB2	chr1	-	20762384	20762453	20723151	20724262	20821871	20822048
186	ENSGALG00000000864	FBXW2	chr17	-	10676633	10676803	10673253	10675154	10678017	10678151
187	ENSGALG00000000864	FBXW2	chr17	-	10677313	10677400	10676633	10676803	10678017	10678151
188	ENSGALG00000031758	SUGCT	chr2	+	49977594	49977646	49975309	49975539	49977732	49977806
189	ENSGALG00000031758	SUGCT	chr2	+	49983084	49983135	49982069	49982155	49988363	49988484
190	ENSGALG00000052748	U2AF2	chrKZ626836.1	+	43130	43266	41640	42403	43372	43402
191	ENSGALG00000052748	U2AF2	chrKZ626836.1	+	46227	46314	45859	45982	47226	47475
192	ENSGALG00000007025	CPNE8	chr1	+	15649319	15649360	15633799	15634075	15656340	15656387
193	ENSGALG00000007025	CPNE8	chr1	+	15649319	15649360	15633799	15634075	15666685	15666789
194	ENSGALG00000007025	CPNE8	chr1	+	15656340	15656387	15633799	15634075	15666685	15666789
195	ENSGALG00000007025	CPNE8	chr1	+	15656340	15656387	15649319	15649360	15666685	15666789
196	ENSGALG00000007025	CPNE8	chr1	+	15685959	15686063	15682087	15682151	15687191	15687296
197	ENSGALG00000007025	CPNE8	chr1	+	15687191	15687296	15682087	15682151	15690276	15690318
198	ENSGALG00000027716	NA	chr5	-	12692679	12692788	12687996	12688126	12693794	12693984
199	ENSGALG00000027716	NA	chr5	-	12693794	12693984	12687996	12688126	12694414	12694704
200	ENSGALG00000040335	CEBPZ	chr3	-	33633023	33634579	33631830	33632062	33634658	33634859
201	ENSGALG00000052116	NA	chr1	-	183831714	183831790	183826276	183826486	183835643	183835750
203	ENSGALG00000044521	NA	chr31	-	936168	936295	935439	935549	936485	936568
204	ENSGALG00000010147	CBWD1	chrZ	-	25701753	25701805	25699590	25699659	25703959	25704016
205	ENSGALG00000010147	CBWD1	chrZ	-	25709179	25709217	25706984	25707031	25710277	25710337
206	ENSGALG00000010147	CBWD1	chrZ	-	25713728	25713825	25712499	25712591	25714345	25714432
207	ENSGALG00000031170	ADCY1	chr2	+	54767919	54768038	54747153	54747303	54794924	54795036
208	ENSGALG00000031170	ADCY1	chr2	+	54843980	54844175	54839595	54839751	54845948	54846046
209	ENSGALG00000015830	SYNCRIP	chr3	+	76887630	76887807	76887430	76887544	76892332	76892468
210	ENSGALG00000015830	SYNCRIP	chr3	+	76899548	76899670	76898120	76898270	76902811	76903178
211	ENSGALG00000015830	SYNCRIP	chr3	+	76902811	76903178	76898120	76898270	76905259	76905301
212	ENSGALG00000015489	FAXC	chr3	+	71531771	71531968	71528225	71528361	71538159	71538377
213	ENSGALG00000015489	FAXC	chr3	+	71538159	71538377	71528225	71528361	71541341	71541458
214	ENSGALG00000041680	KCNT2	chr8	+	3120151	3120211	3117731	3117780	3121518	3121593
215	ENSGALG00000041680	KCNT2	chr8	+	3146498	3146663	3143743	3143924	3148222	3148359
216	ENSGALG00000041680	KCNT2	chr8	+	3169012	3169084	3166716	3166889	3172233	3172368
217	ENSGALG00000041680	KCNT2	chr8	+	3184328	3184457	3176047	3176159	3186066	3186367
218	ENSGALG00000041680	KCNT2	chr8	+	3188812	3188897	3186066	3186367	3190804	3190916
219	ENSGALG00000004049	ITFG1	chr11	+	7583898	7583956	7582130	7582276	7584942	7585017
220	ENSGALG00000004049	ITFG1	chr11	+	7616345	7616440	7604522	7604607	7619908	7620081
221	ENSGALG00000004049	ITFG1	chr11	+	7627207	7627358	7619908	7620081	7627846	7627955
222	ENSGALG00000004049	ITFG1	chr11	+	7633351	7633430	7631348	7631392	7643714	7643839
223	ENSGALG00000046023	NAXE	chr25	+	1521203	1521314	1521011	1521120	1521396	1521510
224	ENSGALG00000008477	EXOC4	chr1	-	2107867	2108046	2089146	2089288	2119567	2119723
225	ENSGALG00000008477	EXOC4	chr1	-	2385198	2385324	2257141	2257238	2402735	2402824
226	ENSGALG00000008477	EXOC4	chr1	-	2457438	2457682	2450515	2450693	2468153	2468263
227	ENSGALG00000008414	DVL3	chr9	+	15968822	15968873	15968392	15968460	15968991	15969141
228	ENSGALG00000000208	MCC	chrZ	+	45987664	45987871	45983319	45983483	45996825	45996972
229	ENSGALG00000015713	FAM53A	chr4	+	83991722	83991975	83973111	83973149	83999831	83999886
230	ENSGALG00000015713	FAM53A	chr4	+	83999831	83999886	83991722	83991975	84002124	84002924
231	ENSGALG00000007694	PRTFDC1	chr2	+	16757976	16758160	16754954	16755061	16776347	16776413
232	ENSGALG00000007694	PRTFDC1	chr2	+	16789135	16789153	16776347	16776413	16790539	16790622
233	ENSGALG00000007694	PRTFDC1	chr2	+	16793258	16793335	16791201	16791248	16793946	16794344
234	ENSGALG00000041684	FBXO30	chr3	-	46654559	46654664	46645961	46648044	46658571	46658884
236	ENSGALG00000037611	NA	chrZ	-	9268186	9268249	9267769	9267889	9268555	9268602
237	ENSGALG00000037611	NA	chrZ	-	9268555	9268602	9268186	9268249	9270367	9270479
238	ENSGALG00000037611	NA	chrZ	-	9271428	9271494	9271000	9271114	9271666	9271753
239	ENSGALG00000037611	NA	chrZ	-	9272162	9272263	9271666	9271753	9272663	9272780
240	ENSGALG00000037611	NA	chrZ	-	9272663	9272780	9272162	9272263	9273959	9274068
241	ENSGALG00000037611	NA	chrZ	-	9276574	9276677	9275974	9276131	9277772	9277875
242	ENSGALG00000015033	REV3L	chr3	+	66137616	66137691	66133989	66134179	66139710	66139871
243	ENSGALG00000015033	REV3L	chr3	+	66139710	66139871	66137616	66137691	66143737	66143834
244	ENSGALG00000015033	REV3L	chr3	+	66160190	66164388	66157068	66157208	66164759	66164941
245	ENSGALG00000036577	JMJD8	chr14	-	13548824	13548944	13548687	13548755	13549029	13549098
246	ENSGALG00000029287	TMEM67	chr2	+	125761458	125761528	125760769	125760869	125761627	125761702
247	ENSGALG00000029287	TMEM67	chr2	+	125766735	125766822	125764496	125764605	125767659	125767725
248	ENSGALG00000029287	TMEM67	chr2	+	125777293	125777374	125776303	125776444	125778461	125778578
249	ENSGALG00000029287	TMEM67	chr2	+	125782639	125782782	125780388	125780491	125783143	125783224
250	ENSGALG00000028506	NHSL2	chr4	-	1682162	1682294	1679036	1681148	1683048	1683253
251	ENSGALG00000028506	NHSL2	chr4	-	1683411	1683548	1683048	1683253	1684144	1684297
252	ENSGALG00000004916	DRC3	chr14	+	5372342	5372516	5371506	5371587	5373804	5373921
253	ENSGALG00000051284	NA	chrAADN05001382.1	+	5274	5310	5077	5201	5433	5712
254	ENSGALG00000006921	DRG1	chr15	-	9288751	9288874	9288090	9288274	9289684	9289852
255	ENSGALG00000006921	DRG1	chr15	-	9290657	9290827	9290062	9290193	9291324	9291394
256	ENSGALG00000006921	DRG1	chr15	-	9292227	9292351	9291593	9291769	9292474	9292779
257	ENSGALG00000002000	GRAMD2A	chr10	-	2028704	2028804	2028524	2028632	2029986	2030140
258	ENSGALG00000026600	C1orf198	chr3	-	40619452	40619503	40610644	40611193	40627935	40628562
259	ENSGALG00000004166	VPS51	chr5	-	1872380	1872602	1871941	1872063	1873021	1873240
260	ENSGALG00000007839	NCAM1	chr24	-	5817271	5818054	5811384	5814932	5819263	5819380
262	ENSGALG00000007839	NCAM1	chr24	-	5847157	5847187	5843654	5843805	5851010	5851153
263	ENSGALG00000007839	NCAM1	chr24	-	5851793	5851911	5851269	5851439	5852383	5852521
264	ENSGALG00000046755	NA	chr14	+	1988842	1988960	1935439	1935540	1993667	1993798
267	ENSGALG00000046755	NA	chr14	+	1992032	1992209	1988842	1988960	1993667	1993798
268	ENSGALG00000000550	STRADA	chr27	-	5206262	5206504	5205727	5205770	5206757	5206862
269	ENSGALG00000000550	STRADA	chr27	-	5212722	5212751	5209178	5209281	5213550	5213608
270	ENSGALG00000000550	STRADA	chr27	-	5213550	5213608	5209178	5209281	5214906	5214957
271	ENSGALG00000000550	STRADA	chr27	-	5214751	5214836	5213550	5213608	5214906	5214957
272	ENSGALG00000000550	STRADA	chr27	-	5214775	5214836	5209178	5209281	5214906	5214957
276	ENSGALG00000015167	PRUNE2	chrZ	-	37413198	37413234	37409068	37409090	37415039	37415138
277	ENSGALG00000015167	PRUNE2	chrZ	-	37461313	37461472	37453937	37460430	37494651	37494746
278	ENSGALG00000046643	NA	chr2	+	46210808	46210859	46178897	46179117	46227532	46227635
279	ENSGALG00000038059	NR1H3	chr5	-	23355159	23355273	23354246	23354341	23356476	23356576
280	ENSGALG00000038059	NR1H3	chr5	-	23360360	23360627	23357374	23357583	23379771	23379900
281	ENSGALG00000038059	NR1H3	chr5	-	23363147	23363395	23360360	23360627	23379771	23379900
282	ENSGALG00000001845	PHTF1	chr26	-	3721400	3721496	3720591	3720717	3721903	3722059
283	ENSGALG00000001845	PHTF1	chr26	-	3722713	3722800	3721903	3722059	3722924	3723056
284	ENSGALG00000036645	KIF15	chr2	-	43157196	43157294	43156663	43156843	43159631	43159708
285	ENSGALG00000036645	KIF15	chr2	-	43158493	43158531	43157196	43157294	43159631	43159708
286	ENSGALG00000047203	NA	chr18	-	7008958	7009326	7007576	7007659	7009558	7009781
287	ENSGALG00000004184	SPARC	chr13	+	13628526	13628577	13628175	13628245	13628848	13628933
288	ENSGALG00000013627	SLC7A2	chr4	-	63030676	63030843	63029633	63029742	63031110	63031316
289	ENSGALG00000013627	SLC7A2	chr4	-	63036087	63036227	63032429	63032532	63038786	63039009
290	ENSGALG00000004882	PPCS	chr21	-	6446364	6446468	6444376	6445700	6446756	6447573
291	ENSGALG00000037737	NA	chr20	-	1454738	1454941	1454103	1454271	1455334	1455413
292	ENSGALG00000037737	NA	chr20	-	1455334	1455413	1454738	1454941	1455487	1455590
293	ENSGALG00000012965	FAM105A	chr2	-	76287916	76288045	76284809	76285082	76291694	76291786
294	ENSGALG00000012965	FAM105A	chr2	-	76288883	76289033	76287916	76288045	76291694	76291786
295	ENSGALG00000012965	FAM105A	chr2	-	76291885	76291917	76291694	76291786	76305915	76306131
296	ENSGALG00000012965	FAM105A	chr2	-	76292035	76292195	76291885	76291917	76305915	76306131
297	ENSGALG00000012965	FAM105A	chr2	-	76300294	76300412	76292035	76292195	76303170	76303403
298	ENSGALG00000012965	FAM105A	chr2	-	76303170	76303349	76292035	76292195	76303500	76303532
299	ENSGALG00000009104	ANKRD26	chr1	+	24438335	24438450	24435898	24436285	24438693	24438867
300	ENSGALG00000009104	ANKRD26	chr1	+	24443213	24443264	24440334	24440483	24444894	24444928
301	ENSGALG00000009104	ANKRD26	chr1	+	24457080	24457992	24455611	24455697	24458831	24459049
302	ENSGALG00000009104	ANKRD26	chr1	+	24457080	24458055	24455611	24455697	24458831	24459049
303	ENSGALG00000034274	GRAMD4	chr1	+	16097782	16097903	16089627	16089789	16109620	16109741
304	ENSGALG00000034274	GRAMD4	chr1	+	16109620	16109741	16097782	16097903	16117695	16117757
305	ENSGALG00000034274	GRAMD4	chr1	+	16121418	16121510	16119411	16119437	16122937	16123029
308	ENSGALG00000010276	GPBP1L1	chr8	-	21549534	21549675	21545806	21545965	21553523	21553717
309	ENSGALG00000010276	GPBP1L1	chr8	-	21556814	21557098	21554197	21554270	21557457	21557587
310	ENSGALG00000047761	NA	chr31	-	4809138	4809367	4806953	4807071	4812574	4812710
311	ENSGALG00000014054	GRK6	chr13	+	10844768	10844864	10842167	10842219	10847189	10847322
312	ENSGALG00000014054	GRK6	chr13	+	10849345	10849438	10847885	10848032	10849744	10849808
313	ENSGALG00000014054	GRK6	chr13	+	10851091	10851282	10850361	10850502	10851869	10851907
314	ENSGALG00000014054	GRK6	chr13	+	10853479	10853614	10853141	10853279	10855043	10855094
315	ENSGALG00000041962	POMT2	chr5	-	39367541	39367601	39367234	39367340	39367809	39367881
316	ENSGALG00000041962	POMT2	chr5	-	39374813	39374883	39373380	39373459	39375717	39375784
317	ENSGALG00000041962	POMT2	chr5	-	39378348	39378431	39377784	39377894	39379445	39379552
318	ENSGALG00000041962	POMT2	chr5	-	39381947	39382107	39379445	39379552	39383780	39383889
319	ENSGALG00000041962	POMT2	chr5	-	39381947	39382107	39379445	39379552	39384729	39384838
320	ENSGALG00000041962	POMT2	chr5	-	39383780	39383889	39379445	39379552	39384729	39384838
321	ENSGALG00000041962	POMT2	chr5	-	39383780	39383889	39381947	39382107	39384729	39384838
322	ENSGALG00000041962	POMT2	chr5	-	39384729	39384838	39379445	39379552	39385913	39386018
323	ENSGALG00000041962	POMT2	chr5	-	39386799	39386884	39385913	39386018	39387097	39387292
324	ENSGALG00000013494	CENPN	chr11	+	15372219	15372296	15371843	15371900	15372684	15372861
325	ENSGALG00000013494	CENPN	chr11	+	15376542	15376646	15376143	15376267	15377095	15377758
327	ENSGALG00000013420	FOXM1	chr1	+	75334377	75334437	75333843	75334266	75335537	75335686
328	ENSGALG00000013420	FOXM1	chr1	+	75336784	75336868	75336504	75336633	75337183	75337225
329	ENSGALG00000013420	FOXM1	chr1	+	75336784	75336868	75336504	75336633	75338134	75338213
330	ENSGALG00000013420	FOXM1	chr1	+	75337183	75337225	75336504	75336633	75338134	75338213
331	ENSGALG00000013420	FOXM1	chr1	+	75337183	75337225	75336784	75336868	75338134	75338213
332	ENSGALG00000004225	KDM2B	chr15	-	5785243	5785387	5780717	5780804	5788939	5789002
333	ENSGALG00000035994	NA	chr2	+	23359033	23359163	23326803	23326924	23366225	23366332
334	ENSGALG00000035994	NA	chr2	+	23373129	23373297	23366225	23366332	23379462	23379636
335	ENSGALG00000037325	SERP1	chr9	+	23804764	23804840	23804523	23804687	23804904	23805090
336	ENSGALG00000020201	CEP44	chr4	+	43698340	43698393	43697067	43697116	43698898	43699034
337	ENSGALG00000020201	CEP44	chr4	+	43700357	43700504	43699642	43699790	43701430	43701538
338	ENSGALG00000020201	CEP44	chr4	+	43702989	43703163	43701430	43701538	43703513	43703723
340	ENSGALG00000002374	SLC9A9	chr9	-	10923732	10923781	10920398	10920478	10948812	10948966
341	ENSGALG00000002374	SLC9A9	chr9	-	10948812	10948966	10923732	10923781	10952724	10952836
342	ENSGALG00000002374	SLC9A9	chr9	-	10952724	10952836	10948812	10948966	10968895	10968984
343	ENSGALG00000002374	SLC9A9	chr9	-	10954473	10954587	10952724	10952836	10968895	10968984
344	ENSGALG00000002374	SLC9A9	chr9	-	10968895	10968984	10954473	10954587	10978518	10978624
345	ENSGALG00000002374	SLC9A9	chr9	-	10968895	10968984	10954473	10954587	11001441	11001547
346	ENSGALG00000002374	SLC9A9	chr9	-	11001441	11001547	10968895	10968984	11008143	11008259
347	ENSGALG00000002374	SLC9A9	chr9	-	11001441	11001547	10979433	10979572	11008143	11008259
348	ENSGALG00000002374	SLC9A9	chr9	-	11001441	11001547	10979433	10979572	11032327	11032404
349	ENSGALG00000002374	SLC9A9	chr9	-	11008143	11008259	10979433	10979572	11032327	11032404
350	ENSGALG00000002374	SLC9A9	chr9	-	11008143	11008259	11001441	11001547	11032327	11032404
351	ENSGALG00000002374	SLC9A9	chr9	-	11038407	11038610	11033002	11033080	11044340	11044696
352	ENSGALG00000009577	PUS7L	chr1	-	30187684	30187880	30186014	30186113	30190015	30190843
353	ENSGALG00000009577	PUS7L	chr1	-	30189361	30189521	30187684	30187880	30190015	30190843
354	ENSGALG00000005321	LAMA5	chr20	-	7837682	7837836	7837436	7837570	7838147	7838284
355	ENSGALG00000005321	LAMA5	chr20	-	7858097	7858227	7855586	7855729	7860328	7860485
356	ENSGALG00000005321	LAMA5	chr20	-	7858514	7858653	7855586	7855729	7860328	7860485
357	ENSGALG00000005321	LAMA5	chr20	-	7862898	7862951	7862582	7862682	7863126	7863264
358	ENSGALG00000005321	LAMA5	chr20	-	7863126	7863264	7862898	7862951	7864790	7864925
359	ENSGALG00000005321	LAMA5	chr20	-	7864790	7864925	7863126	7863264	7865889	7866024
360	ENSGALG00000005321	LAMA5	chr20	-	7866935	7867076	7866440	7866578	7868334	7868397
361	ENSGALG00000005321	LAMA5	chr20	-	7875402	7875500	7870895	7871011	7875653	7875824
362	ENSGALG00000003416	FAM160A2	chr1	-	197383392	197383479	197383145	197383313	197383546	197383705
363	ENSGALG00000045607	CXCL13	chr4	-	34984445	34984581	34983795	34984170	34985003	34985067
364	ENSGALG00000043654	NA	chr27	-	2359218	2359335	2358039	2358630	2359691	2359754
365	ENSGALG00000043654	NA	chr27	-	2360349	2360634	2359691	2359754	2365536	2365603
366	ENSGALG00000051209	NA	chr1	+	75785294	75785457	75782098	75782521	75786052	75786267
367	ENSGALG00000051209	NA	chr1	+	75787991	75788082	75787487	75787612	75788516	75788585
368	ENSGALG00000051209	NA	chr1	+	75788990	75789032	75788795	75788898	75789371	75789641
369	ENSGALG00000006372	RBM33	chr2	+	8068020	8068069	8061828	8061907	8072433	8072734
370	ENSGALG00000006372	RBM33	chr2	+	8069968	8070045	8068020	8068069	8072433	8072734
371	ENSGALG00000006372	RBM33	chr2	+	8080033	8080205	8073759	8073870	8083820	8084026
372	ENSGALG00000006372	RBM33	chr2	+	8105800	8105960	8089901	8089960	8106792	8107124
373	ENSGALG00000006372	RBM33	chr2	+	8129639	8129846	8115145	8115790	8131218	8131407
374	ENSGALG00000015808	SLC35A1	chr3	-	76458215	76458368	76451006	76452137	76465645	76465823
375	ENSGALG00000015808	SLC35A1	chr3	-	76458724	76458884	76458215	76458368	76465645	76465823
376	ENSGALG00000006098	HPRT1	chr4	+	4027388	4027495	4025688	4026051	4034065	4034131
377	ENSGALG00000006098	HPRT1	chr4	+	4028889	4029073	4027388	4027495	4034065	4034131
378	ENSGALG00000006098	HPRT1	chr4	+	4034065	4034131	4028889	4029073	4037048	4037131
379	ENSGALG00000006098	HPRT1	chr4	+	4035029	4035047	4034065	4034131	4037048	4037131
380	ENSGALG00000006098	HPRT1	chr4	+	4039367	4039414	4037048	4037131	4040288	4040365
381	ENSGALG00000013624	NA	chr2	+	90172809	90172936	90158445	90158744	90174360	90174516
382	ENSGALG00000013624	NA	chr2	+	90175404	90175428	90175098	90175177	90176404	90176458
383	ENSGALG00000013624	NA	chr2	+	90183405	90183449	90179937	90180001	90184475	90184601
384	ENSGALG00000013624	NA	chr2	+	90186984	90187114	90186095	90186244	90189034	90189724
385	ENSGALG00000013624	NA	chr2	+	90187393	90187453	90186984	90187114	90189034	90189724
386	ENSGALG00000013624	NA	chr2	+	90192253	90192438	90189034	90189724	90194209	90194378
387	ENSGALG00000013624	NA	chr2	+	90194209	90194378	90189034	90189724	90195001	90195137
388	ENSGALG00000013624	NA	chr2	+	90199721	90199812	90198845	90198929	90201227	90201328
389	ENSGALG00000035533	ADIPOR2	chr1	+	60944963	60945199	60925605	60925720	60958235	60958355
390	ENSGALG00000035533	ADIPOR2	chr1	+	60960963	60961150	60960156	60960328	60962205	60962393
391	ENSGALG00000035533	ADIPOR2	chr1	+	60963632	60963826	60962205	60962393	60965292	60965868
393	ENSGALG00000025759	TFDP2	chr9	-	10511721	10511865	10509805	10509874	10512353	10512516
394	ENSGALG00000025759	TFDP2	chr9	-	10511721	10511868	10509805	10509874	10512353	10512516
395	ENSGALG00000025759	TFDP2	chr9	-	10518731	10518835	10516126	10516248	10529853	10529920
396	ENSGALG00000025759	TFDP2	chr9	-	10518731	10518835	10516126	10516248	10536014	10536059
397	ENSGALG00000025759	TFDP2	chr9	-	10529853	10529920	10516126	10516248	10536014	10536059
398	ENSGALG00000025759	TFDP2	chr9	-	10529853	10529920	10518731	10518835	10533556	10533757
399	ENSGALG00000025759	TFDP2	chr9	-	10529853	10529920	10518731	10518835	10536014	10536059
400	ENSGALG00000025759	TFDP2	chr9	-	10531661	10531690	10529853	10529920	10532842	10532932
401	ENSGALG00000025759	TFDP2	chr9	-	10533556	10533605	10518731	10518835	10536014	10536108
402	ENSGALG00000025759	TFDP2	chr9	-	10533556	10533605	10532842	10532932	10536014	10536108
403	ENSGALG00000004288	HDAC4	chr7	-	6219015	6219100	6216893	6217035	6224309	6224443
404	ENSGALG00000004288	HDAC4	chr7	-	6234687	6234807	6232623	6232721	6236096	6236184
405	ENSGALG00000004288	HDAC4	chr7	-	6252372	6252493	6245397	6245444	6258636	6258770
406	ENSGALG00000004288	HDAC4	chr7	-	6277241	6277456	6267106	6267364	6281016	6281215
407	ENSGALG00000004288	HDAC4	chr7	-	6281296	6281413	6281016	6281215	6285443	6285556
408	ENSGALG00000004288	HDAC4	chr7	-	6310477	6310625	6306413	6306534	6325001	6325246
409	ENSGALG00000004288	HDAC4	chr7	-	6356398	6356470	6325001	6325246	6409807	6410057
410	ENSGALG00000004288	HDAC4	chr7	-	6409807	6410057	6356398	6356470	6433620	6433721
411	ENSGALG00000015556	AFAP1	chr4	-	80534346	80534409	80531201	80531228	80536183	80536345
412	ENSGALG00000015556	AFAP1	chr4	-	80541100	80541358	80539705	80539820	80542821	80542939
413	ENSGALG00000015556	AFAP1	chr4	-	80551839	80551989	80548186	80548398	80554463	80554548
414	ENSGALG00000023451	TRPM7	chr10	+	11246681	11246806	11245984	11246198	11247380	11247552
415	ENSGALG00000023451	TRPM7	chr10	+	11253763	11254044	11253030	11253165	11254499	11254728
416	ENSGALG00000023451	TRPM7	chr10	+	11259823	11259956	11259100	11259275	11260753	11260938
417	ENSGALG00000012619	PRDM4	chr1	+	53329903	53330704	53327298	53327484	53333741	53333891
418	ENSGALG00000012619	PRDM4	chr1	+	53333741	53333891	53329903	53330704	53335127	53335246
419	ENSGALG00000012619	PRDM4	chr1	+	53339573	53339742	53337481	53337796	53341717	53342024
420	ENSGALG00000010719	NEIL3	chr4	-	42238709	42238879	42237337	42237749	42242457	42242624
421	ENSGALG00000030139	NA	chr24	+	5231172	5231235	5230900	5230975	5231474	5231535
422	ENSGALG00000050166	NA	chr14	-	16119234	16119400	16113601	16116282	16137263	16138170
423	ENSGALG00000010412	WWTR1	chr9	+	23969689	23969826	23950497	23950889	23984569	23984769
424	ENSGALG00000010412	WWTR1	chr9	+	23990068	23990181	23989419	23989553	23990399	23990584
425	ENSGALG00000048209	NA	chr19	+	175861	175902	175429	175558	228889	228965
426	ENSGALG00000003893	XPR1	chr8	-	6230559	6230747	6230150	6230330	6233132	6233214
427	ENSGALG00000051454	NA	chr7	-	356916	356992	356029	356100	357515	357569
428	ENSGALG00000041238	NA	chr17	+	8987800	8987966	8987208	8987376	8988049	8988398
429	ENSGALG00000009032	PIF1	chr8	-	19962375	19962482	19961849	19961989	19962552	19962667
431	ENSGALG00000033453	NA	chr2	+	139818796	139818949	139795074	139795536	139826681	139826750
432	ENSGALG00000033453	NA	chr2	+	139818796	139818949	139795074	139795536	139827723	139827791
433	ENSGALG00000033453	NA	chr2	+	139826681	139826750	139795074	139795536	139827723	139827791
434	ENSGALG00000033453	NA	chr2	+	139826681	139826750	139818796	139818949	139827723	139827791
435	ENSGALG00000033453	NA	chr2	+	139827723	139827791	139795074	139795536	139828169	139828980
436	ENSGALG00000042088	ATG2B	chr5	-	46610744	46610823	46609674	46609879	46612221	46612323
437	ENSGALG00000042088	ATG2B	chr5	-	46616660	46616863	46615520	46615747	46617737	46617879
438	ENSGALG00000042088	ATG2B	chr5	-	46618375	46618546	46617737	46617879	46618767	46618844
439	ENSGALG00000042088	ATG2B	chr5	-	46624111	46624262	46623333	46623533	46624593	46624766
440	ENSGALG00000042088	ATG2B	chr5	-	46625017	46625175	46624593	46624766	46626293	46626436
441	ENSGALG00000042088	ATG2B	chr5	-	46627773	46627876	46626584	46626777	46628653	46628927
442	ENSGALG00000042088	ATG2B	chr5	-	46630500	46630689	46628653	46628927	46630855	46630948
443	ENSGALG00000042088	ATG2B	chr5	-	46632517	46632779	46631473	46631624	46632932	46633044
444	ENSGALG00000001330	ATP5MC1	chr27	-	6116872	6116950	6116427	6116603	6117417	6117475
445	ENSGALG00000008860	LONRF3	chr4	-	16695009	16695172	16694381	16694531	16696202	16696361
446	ENSGALG00000008860	LONRF3	chr4	-	16696202	16696361	16695009	16695172	16696870	16696992
447	ENSGALG00000008860	LONRF3	chr4	-	16700460	16700551	16697397	16697512	16701192	16701436
448	ENSGALG00000008860	LONRF3	chr4	-	16702715	16702871	16701192	16701436	16704879	16705002
449	ENSGALG00000008860	LONRF3	chr4	-	16704879	16705002	16701192	16701436	16705572	16705691
450	ENSGALG00000008860	LONRF3	chr4	-	16704879	16705002	16701192	16701436	16706479	16706646
451	ENSGALG00000008860	LONRF3	chr4	-	16705572	16705691	16701192	16701436	16706479	16706646
452	ENSGALG00000008860	LONRF3	chr4	-	16705572	16705691	16704879	16705002	16706479	16706646
453	ENSGALG00000008091	PTPMT1	chr5	-	23040227	23040308	23039820	23040012	23040373	23041095
454	ENSGALG00000009525	HAT1	chr7	-	17901325	17901432	17898780	17898932	17901767	17901872
455	ENSGALG00000009525	HAT1	chr7	-	17902372	17902494	17901767	17901872	17902728	17902908
456	ENSGALG00000010283	GTF2E2	chr4	+	34722528	34722620	34710769	34711429	34723163	34723271
457	ENSGALG00000010283	GTF2E2	chr4	+	34723163	34723271	34710769	34711429	34724762	34724945
458	ENSGALG00000010283	GTF2E2	chr4	+	34733178	34733294	34725387	34725481	34734312	34735206
459	ENSGALG00000014551	NA	chr1	+	71310283	71310361	71309070	71309154	71311124	71311206
460	ENSGALG00000014551	NA	chr1	+	71312965	71313136	71311124	71311206	71314710	71314882
461	ENSGALG00000014551	NA	chr1	+	71321113	71321195	71320291	71320330	71322596	71322762
462	ENSGALG00000031917	ANKIB1	chr2	+	22572259	22572560	22559373	22559642	22578441	22578624
463	ENSGALG00000031917	ANKIB1	chr2	+	22585697	22585815	22578441	22578624	22588786	22588995
464	ENSGALG00000033497	FOXP4	chr26	+	4864086	4864176	4857093	4857292	4869379	4869502
467	ENSGALG00000027440	COX20	chr3	-	34802363	34802427	34801116	34801835	34804584	34804695
468	ENSGALG00000027440	COX20	chr3	-	34802570	34802685	34802363	34802427	34804584	34804695
469	ENSGALG00000027440	COX20	chr3	-	34804210	34804291	34802570	34802685	34804584	34804695
470	ENSGALG00000027440	COX20	chr3	-	34804210	34804291	34802570	34802685	34805058	34805212
471	ENSGALG00000007769	FOXP1	chr12	-	16313778	16313945	16307941	16308086	16317389	16317459
472	ENSGALG00000007769	FOXP1	chr12	-	16313778	16313945	16307941	16308086	16324024	16324126
473	ENSGALG00000007769	FOXP1	chr12	-	16317389	16317459	16307941	16308086	16324024	16324126
474	ENSGALG00000007769	FOXP1	chr12	-	16317389	16317459	16313778	16313945	16324024	16324126
475	ENSGALG00000007769	FOXP1	chr12	-	16319483	16319605	16317389	16317459	16324024	16324126
476	ENSGALG00000007769	FOXP1	chr12	-	16339731	16339819	16333460	16333544	16349201	16349306
477	ENSGALG00000007769	FOXP1	chr12	-	16349201	16349306	16339731	16339819	16363824	16364029
478	ENSGALG00000007769	FOXP1	chr12	-	16370036	16370196	16363824	16364029	16375522	16375612
479	ENSGALG00000007769	FOXP1	chr12	-	16408194	16408326	16376687	16376825	16452893	16453075
480	ENSGALG00000007769	FOXP1	chr12	-	16470933	16470997	16452893	16453075	16503271	16503337
481	ENSGALG00000007769	FOXP1	chr12	-	16476938	16477036	16452893	16453075	16503271	16503337
482	ENSGALG00000037413	IL7	chr2	-	120322477	120322620	120318924	120319011	120326129	120326139
483	ENSGALG00000007241	NUBP1	chr14	-	9520562	9520653	9519940	9520095	9520969	9521002
484	ENSGALG00000007241	NUBP1	chr14	-	9521805	9521942	9521527	9521596	9522027	9522129
485	ENSGALG00000007241	NUBP1	chr14	-	9522027	9522129	9521527	9521596	9522220	9522273
486	ENSGALG00000036683	PNPO	chr27	-	6500188	6500242	6499495	6499624	6500519	6500644
487	ENSGALG00000036683	PNPO	chr27	-	6500188	6500242	6499495	6499624	6500721	6500829
488	ENSGALG00000036683	PNPO	chr27	-	6500519	6500644	6499495	6499624	6500721	6500829
489	ENSGALG00000036683	PNPO	chr27	-	6500519	6500644	6500188	6500242	6500721	6500829
490	ENSGALG00000001434	STOM	chr17	-	8725260	8725395	8723125	8724220	8725904	8726108
491	ENSGALG00000003082	DPH1	chr19	+	5650446	5650568	5645446	5645510	5651733	5651888
492	ENSGALG00000032808	NA	chr1	+	167269362	167269576	167268690	167268819	167271521	167271715
493	ENSGALG00000032808	NA	chr1	+	167273060	167273159	167272401	167272510	167274555	167274699
494	ENSGALG00000046409	NA	chr5	-	45786209	45786357	45784599	45785551	45787067	45787338
495	ENSGALG00000029295	AZIN1	chr2	-	129118935	129119150	129117613	129118288	129119327	129119446
496	ENSGALG00000011562	PRKN	chr3	+	44706224	44706388	44583492	44583499	44798569	44798807
497	ENSGALG00000011562	PRKN	chr3	+	44798569	44798807	44706224	44706388	44821191	44821310
498	ENSGALG00000002452	AQP3	chrZ	-	7197430	7197648	7195126	7196751	7198052	7198171
499	ENSGALG00000024271	ECHS1	chr6	-	10066116	10066236	10065904	10065972	10066302	10066407
500	ENSGALG00000024271	ECHS1	chr6	-	10066486	10066586	10066302	10066407	10066881	10067079
501	ENSGALG00000024271	ECHS1	chr6	-	10066660	10066788	10066486	10066586	10066881	10067079
503	ENSGALG00000006494	GRAMD1B	chr24	-	2937828	2937932	2937217	2937421	2938578	2938721
504	ENSGALG00000006494	GRAMD1B	chr24	-	2938578	2938721	2937828	2937932	2939977	2940096
505	ENSGALG00000006494	GRAMD1B	chr24	-	2941512	2941702	2940992	2941136	2942362	2942519
506	ENSGALG00000006494	GRAMD1B	chr24	-	2954697	2954718	2946788	2946873	2961557	2961768
508	ENSGALG00000006494	GRAMD1B	chr24	-	2994726	2994873	2961557	2961768	3002642	3002720
509	ENSGALG00000006494	GRAMD1B	chr24	-	3007709	3008560	3002642	3002720	3035701	3036108
510	ENSGALG00000029056	NA	chrZ	-	20927562	20927674	20923247	20923414	20931489	20931540
511	ENSGALG00000029056	NA	chrZ	-	20933830	20933924	20931739	20931787	20934193	20934278
512	ENSGALG00000012863	ADCK2	chr1	+	56897116	56897368	56895267	56895363	56900157	56900286
513	ENSGALG00000012863	ADCK2	chr1	+	56900157	56900286	56897116	56897368	56900899	56900953
514	ENSGALG00000004199	TMEM184A	chr14	-	3016580	3016750	3016297	3016501	3017101	3017193
515	ENSGALG00000044678	NA	chr13	-	17357344	17357439	17356813	17356996	17358102	17358161
516	ENSGALG00000044678	NA	chr13	-	17358102	17358161	17356813	17356996	17358794	17358834
517	ENSGALG00000044678	NA	chr13	-	17359066	17359186	17358794	17358834	17359596	17359743
518	ENSGALG00000053363	CTNNBIP1	chr21	-	3564894	3564987	3560267	3560358	3574279	3574464
519	ENSGALG00000043439	NSMCE2	chr2	+	138753203	138753310	138728813	138728961	138784867	138785021
520	ENSGALG00000043439	NSMCE2	chr2	+	138784867	138785021	138728813	138728961	138847003	138847107
521	ENSGALG00000002125	TMOD1	chrZ	-	71007545	71007665	71006091	71006181	71009889	71010046
523	ENSGALG00000010764	FBXO8	chr4	-	43683395	43683514	43681595	43681792	43689981	43690108
524	ENSGALG00000034534	FAAP24	chr11	+	9983399	9983539	9982679	9982946	9983844	9983997
525	ENSGALG00000034534	FAAP24	chr11	+	9984525	9984981	9983844	9983997	9990320	9990465
526	ENSGALG00000012304	NFKB1	chr4	+	60818747	60818911	60817436	60817585	60819694	60819853
527	ENSGALG00000012304	NFKB1	chr4	+	60841369	60841439	60840382	60840507	60841775	60841948
528	ENSGALG00000008676	RRBP1	chr3	+	15631660	15631814	15630706	15630825	15634510	15634649
529	ENSGALG00000008676	RRBP1	chr3	+	15641854	15641947	15640966	15641050	15642653	15642737
530	ENSGALG00000015267	CMSS1	chr1	-	85727101	85727204	85725661	85725722	85727959	85728019
531	ENSGALG00000015267	CMSS1	chr1	-	85749495	85749705	85738182	85738280	85945794	85945887
532	ENSGALG00000000577	RANBP3	chr28	+	842104	842160	832527	832634	849786	849990
533	ENSGALG00000000577	RANBP3	chr28	+	842104	842160	832527	832634	853227	853264
534	ENSGALG00000000577	RANBP3	chr28	+	849786	849990	832527	832634	853227	853264
535	ENSGALG00000000577	RANBP3	chr28	+	849786	849990	842104	842160	853227	853264
536	ENSGALG00000000577	RANBP3	chr28	+	859052	859124	853338	853425	860267	860333
537	ENSGALG00000000577	RANBP3	chr28	+	860267	860333	859052	859124	861650	861743
538	ENSGALG00000000577	RANBP3	chr28	+	867932	868016	867518	867597	868444	868547
539	ENSGALG00000028265	SURF4	chr17	-	7179295	7179482	7176123	7178995	7180452	7180496
540	ENSGALG00000028265	SURF4	chr17	-	7179295	7179482	7176123	7178995	7189177	7189309
541	ENSGALG00000028265	SURF4	chr17	-	7181104	7181181	7180452	7180496	7182323	7182510
542	ENSGALG00000028265	SURF4	chr17	-	7182323	7182510	7181104	7181181	7189177	7189309
543	ENSGALG00000006252	LMO4	chr8	-	16128246	16128485	16121837	16121934	16130319	16130653
544	ENSGALG00000053104	NA	chr3	+	39213198	39213258	39211448	39211566	39215615	39216481
545	ENSGALG00000015458	ILDR2	chr1	+	93274301	93274358	93264927	93265047	93278735	93278852
547	ENSGALG00000015458	ILDR2	chr1	+	93278735	93278852	93264927	93265047	93279622	93279799
548	ENSGALG00000015458	ILDR2	chr1	+	93278735	93278852	93264927	93265047	93284932	93285049
550	ENSGALG00000015458	ILDR2	chr1	+	93287714	93288396	93286639	93286850	93288861	93288897
551	ENSGALG00000048559	NA	chr1	-	195991278	195991776	195990619	195990865	195992388	195992505
552	ENSGALG00000009491	RAD51B	chr5	-	28728024	28728103	28604107	28604248	28935660	28935844
553	ENSGALG00000009491	RAD51B	chr5	-	28746963	28747088	28728024	28728103	28935660	28935844
554	ENSGALG00000009491	RAD51B	chr5	-	28796941	28797038	28604107	28604248	28935660	28935844
555	ENSGALG00000009491	RAD51B	chr5	-	28796941	28797038	28746963	28747088	28935660	28935844
556	ENSGALG00000009491	RAD51B	chr5	-	28849386	28849462	28796941	28797038	28935660	28935844
557	ENSGALG00000009491	RAD51B	chr5	-	28936473	28936593	28935660	28935844	28938385	28938522
558	ENSGALG00000009491	RAD51B	chr5	-	28938385	28938522	28936473	28936593	28942258	28942375
559	ENSGALG00000042794	ZFAND1	chr2	-	121406942	121407067	121405072	121405228	121407877	121407969
560	ENSGALG00000042794	ZFAND1	chr2	-	121408059	121408187	121407877	121407969	121409269	121409312
561	ENSGALG00000042794	ZFAND1	chr2	-	121408524	121408564	121408059	121408187	121409269	121409312
562	ENSGALG00000028295	MFAP1	chr10	+	20558999	20559187	20558571	20558701	20559583	20559692
564	ENSGALG00000015517	KLHL32	chr3	-	72603802	72603910	72593028	72593127	72614406	72614745
565	ENSGALG00000015517	KLHL32	chr3	-	72603997	72604083	72603802	72603910	72614406	72614587
566	ENSGALG00000046811	STIP1	chr33	-	6281105	6281142	6280877	6280981	6281530	6281655
567	ENSGALG00000006110	PLK1	chr14	+	7297436	7297581	7297178	7297347	7298053	7298147
568	ENSGALG00000010097	GATB	chr4	-	33443716	33443795	33438448	33438583	33444161	33444295
569	ENSGALG00000010097	GATB	chr4	-	33444161	33444295	33438448	33438583	33450786	33450976
570	ENSGALG00000010097	GATB	chr4	-	33453396	33453481	33453012	33453057	33454425	33454539
571	ENSGALG00000010097	GATB	chr4	-	33457760	33457883	33454425	33454539	33462122	33462236
572	ENSGALG00000010097	GATB	chr4	-	33458850	33459049	33457760	33457883	33462122	33462236
573	ENSGALG00000021262	GHITM	chr6	-	3830344	3830456	3829514	3829656	3831273	3831373
574	ENSGALG00000021262	GHITM	chr6	-	3831273	3831373	3830344	3830456	3832699	3832867
575	ENSGALG00000012211	PDLIM5	chr4	+	58263100	58263118	58258731	58259147	58263406	58263579
576	ENSGALG00000012211	PDLIM5	chr4	+	58263100	58263118	58261116	58261133	58263406	58263579
577	ENSGALG00000012211	PDLIM5	chr4	+	58285351	58285539	58265943	58265980	58298824	58298999
578	ENSGALG00000012211	PDLIM5	chr4	+	58298824	58298999	58285351	58285539	58304771	58304952
579	ENSGALG00000012211	PDLIM5	chr4	+	58304771	58304952	58298824	58298999	58305963	58306084
580	ENSGALG00000036909	BEND5	chr8	-	23362074	23362288	23358000	23358161	23366759	23366908
581	ENSGALG00000036909	BEND5	chr8	-	23366759	23366908	23358000	23358161	23372887	23373263
582	ENSGALG00000036909	BEND5	chr8	-	23374899	23375033	23372887	23373263	23387090	23387310
584	ENSGALG00000008785	MCCC1	chr9	+	16550194	16550316	16549932	16550028	16551233	16551381
585	ENSGALG00000008785	MCCC1	chr9	+	16559134	16559242	16558556	16558694	16560454	16560526
586	ENSGALG00000007125	PARD3	chr2	+	13290495	13290676	13194364	13194466	13318051	13318230
587	ENSGALG00000007125	PARD3	chr2	+	13332399	13332531	13318051	13318230	13363395	13363487
588	ENSGALG00000007125	PARD3	chr2	+	13392070	13392109	13388143	13388272	13403412	13403601
589	ENSGALG00000007125	PARD3	chr2	+	13427307	13427456	13422978	13423168	13434449	13434677
590	ENSGALG00000007125	PARD3	chr2	+	13428536	13428581	13427307	13427456	13434449	13434677
591	ENSGALG00000007125	PARD3	chr2	+	13462642	13462753	13440436	13440653	13480966	13481224
592	ENSGALG00000007125	PARD3	chr2	+	13462642	13462753	13440436	13440653	13567322	13567443
593	ENSGALG00000007125	PARD3	chr2	+	13480966	13481224	13440436	13440653	13567322	13567443
594	ENSGALG00000007125	PARD3	chr2	+	13480966	13481224	13462642	13462753	13567322	13567443
595	ENSGALG00000008460	ZFYVE19	chr5	+	24452693	24452747	24451480	24451602	24453273	24453434
596	ENSGALG00000008460	ZFYVE19	chr5	+	24456434	24456514	24455748	24455958	24456964	24457075
597	ENSGALG00000001561	MXRA8	chr21	+	2245724	2245848	2245513	2245648	2259374	2259398
598	ENSGALG00000001561	MXRA8	chr21	+	2253636	2253774	2245724	2245848	2254170	2254248
599	ENSGALG00000001561	MXRA8	chr21	+	2254170	2254248	2245724	2245848	2259374	2259398
601	ENSGALG00000001561	MXRA8	chr21	+	2267576	2267654	2266934	2267011	2268536	2268908
602	ENSGALG00000002350	NA	chr14	-	15331997	15332123	15330306	15330502	15335669	15335850
603	ENSGALG00000002350	NA	chr14	-	15333060	15333256	15331997	15332123	15335669	15335850
604	ENSGALG00000002350	NA	chr14	-	15334629	15334819	15330306	15330502	15335669	15335850
605	ENSGALG00000002350	NA	chr14	-	15334629	15334819	15333060	15333256	15335669	15335850
606	ENSGALG00000002350	NA	chr14	-	15341407	15341500	15338717	15338943	15342475	15342568
607	ENSGALG00000013083	ZPBP	chr2	-	80565699	80565773	80564089	80564267	80570875	80571025
608	ENSGALG00000013083	ZPBP	chr2	-	80568210	80568429	80565699	80565773	80570875	80571025
609	ENSGALG00000013083	ZPBP	chr2	-	80570875	80571025	80565699	80565773	80576607	80576733
610	ENSGALG00000009320	PSEN1	chr5	-	26601983	26602204	26599754	26599853	26602921	26602989
611	ENSGALG00000009320	PSEN1	chr5	-	26602921	26602989	26601983	26602204	26605866	26606008
612	ENSGALG00000009320	PSEN1	chr5	-	26610277	26610402	26607256	26607513	26612141	26612276
613	ENSGALG00000009320	PSEN1	chr5	-	26612141	26612276	26607256	26607513	26614831	26614874
614	ENSGALG00000037136	RPS6KA1	chr23	-	230433	230552	227800	227888	231854	231992
615	ENSGALG00000037136	RPS6KA1	chr23	-	235563	235691	235015	235141	235941	236044
616	ENSGALG00000037136	RPS6KA1	chr23	-	237726	237869	237254	237325	237986	238024
617	ENSGALG00000037136	RPS6KA1	chr23	-	238566	238673	237986	238024	238934	239014
618	ENSGALG00000037136	RPS6KA1	chr23	-	239647	239728	238934	239014	239939	240021
619	ENSGALG00000037136	RPS6KA1	chr23	-	239647	239728	238934	239014	240601	240718
620	ENSGALG00000037136	RPS6KA1	chr23	-	239939	240021	238934	239014	240601	240718
622	ENSGALG00000037136	RPS6KA1	chr23	-	239939	240021	239647	239728	240601	240718
623	ENSGALG00000037136	RPS6KA1	chr23	-	240601	240718	238934	239014	242648	242768
624	ENSGALG00000037136	RPS6KA1	chr23	-	240601	240718	239939	240021	242648	242768
625	ENSGALG00000037136	RPS6KA1	chr23	-	244328	244382	240601	240718	253506	253551
626	ENSGALG00000037136	RPS6KA1	chr23	-	253506	253551	244328	244382	257284	257347
627	ENSGALG00000007162	SELENOS	chr10	-	18054881	18054960	18051821	18052696	18055057	18055147
628	ENSGALG00000007162	SELENOS	chr10	-	18059528	18059622	18058767	18059235	18060008	18060084
630	ENSGALG00000008179	NT5C2	chr6	-	24462734	24462795	24462015	24462192	24463053	24463105
631	ENSGALG00000008179	NT5C2	chr6	-	24466039	24466081	24464891	24464999	24466740	24466824
632	ENSGALG00000008179	NT5C2	chr6	-	24472516	24472634	24471032	24471128	24486878	24486952
633	ENSGALG00000008179	NT5C2	chr6	-	24497789	24497910	24486878	24486952	24515325	24515401
634	ENSGALG00000028197	IQCK	chr14	-	15079410	15079488	15070249	15070334	15079617	15079670
635	ENSGALG00000013803	ADGRG6	chr3	-	52962594	52962641	52959496	52960140	52964510	52964663
636	ENSGALG00000013803	ADGRG6	chr3	-	52973675	52973944	52971901	52972016	52974959	52975087
637	ENSGALG00000013803	ADGRG6	chr3	-	52983265	52983406	52980741	52980858	52986534	52986700
638	ENSGALG00000013803	ADGRG6	chr3	-	53000400	53000460	52991738	52991881	53002594	53002680
639	ENSGALG00000013803	ADGRG6	chr3	-	53000541	53000594	53000400	53000460	53002594	53002680
640	ENSGALG00000013803	ADGRG6	chr3	-	53002594	53002680	52991738	52991881	53012961	53013030
641	ENSGALG00000013803	ADGRG6	chr3	-	53009789	53009873	53002594	53002680	53012961	53013030
642	ENSGALG00000013803	ADGRG6	chr3	-	53060620	53060721	53022902	53023244	53066557	53066559
643	ENSGALG00000008097	CELF1	chr5	+	23053884	23053923	23040707	23040854	23068763	23068951
644	ENSGALG00000008097	CELF1	chr5	+	23074087	23074157	23072561	23072723	23076932	23077061
645	ENSGALG00000050916	NA	chr3	+	27811602	27811715	27793411	27793851	27819548	27820515
646	ENSGALG00000050916	NA	chr3	+	27815153	27815271	27811602	27811715	27819548	27820355
647	ENSGALG00000008889	TTC14	chr9	-	17347093	17347203	17345388	17346355	17348987	17349105
648	ENSGALG00000008889	TTC14	chr9	-	17350559	17350631	17350010	17350130	17351237	17351390
649	ENSGALG00000016866	FGF14	chr1	+	144788631	144788830	144699965	144700069	144791679	144791819
650	ENSGALG00000041454	DNMT3A	chr3	-	104569539	104569625	104569111	104569181	104569713	104569862
651	ENSGALG00000041454	DNMT3A	chr3	-	104571851	104571964	104571478	104571662	104572053	104572133
652	ENSGALG00000014277	RHOH	chr4	-	69015828	69015933	69002142	69002928	69016799	69017075
653	ENSGALG00000008081	PIK3CG	chr1	+	14558729	14558860	14555595	14555686	14559989	14560101
655	ENSGALG00000005549	CUEDC1	chr19	+	8896731	8896821	8896046	8896130	8897314	8897408
656	ENSGALG00000000142	CEPT1	chr26	-	1045899	1046031	1044921	1045080	1049480	1049565
657	ENSGALG00000000142	CEPT1	chr26	-	1045899	1046031	1044921	1045080	1059867	1060009
658	ENSGALG00000000142	CEPT1	chr26	-	1049480	1049565	1044921	1045080	1059867	1060009
659	ENSGALG00000000142	CEPT1	chr26	-	1049480	1049565	1045899	1046031	1059867	1060009
660	ENSGALG00000000142	CEPT1	chr26	-	1059867	1060009	1049480	1049565	1060929	1061077
661	ENSGALG00000033677	AHCY	chr20	+	1545206	1545239	1544702	1544820	1550932	1551127
662	ENSGALG00000033677	AHCY	chr20	+	1550932	1551127	1544702	1544820	1553192	1553324
663	ENSGALG00000002798	WDR59	chr11	-	1919173	1919243	1918764	1918918	1920264	1920421
664	ENSGALG00000002798	WDR59	chr11	-	1924243	1924368	1923214	1923379	1927427	1927560
665	ENSGALG00000002798	WDR59	chr11	-	1929676	1929756	1927427	1927560	1931669	1931826
666	ENSGALG00000002798	WDR59	chr11	-	1939871	1939957	1938929	1939010	1943251	1943387
667	ENSGALG00000002798	WDR59	chr11	-	1945280	1945330	1943251	1943387	1949499	1949555
668	ENSGALG00000048200	MRPL33	chr3	-	27762885	27762992	27759106	27760746	27765529	27765548
669	ENSGALG00000048200	MRPL33	chr3	-	27765529	27765548	27759106	27760746	27766111	27766193
670	ENSGALG00000010120	KIF2C	chr8	-	21100944	21101012	21099351	21099442	21101444	21101555
671	ENSGALG00000010120	KIF2C	chr8	-	21108243	21108360	21107861	21107962	21109087	21109207
673	ENSGALG00000021688	CD320	chr28	+	988155	988304	987208	987286	988709	989803
674	ENSGALG00000014236	ATP8A1	chr4	+	68164233	68164279	68162277	68162376	68166834	68166875
675	ENSGALG00000014236	ATP8A1	chr4	+	68166834	68166875	68162277	68162376	68172412	68172482
676	ENSGALG00000014236	ATP8A1	chr4	+	68166834	68166875	68162277	68162376	68173097	68173225
677	ENSGALG00000014236	ATP8A1	chr4	+	68167778	68167852	68166834	68166875	68170453	68170463
678	ENSGALG00000014236	ATP8A1	chr4	+	68167778	68167852	68166834	68166875	68172412	68172482
679	ENSGALG00000014236	ATP8A1	chr4	+	68170453	68170527	68166834	68166875	68172412	68172482
680	ENSGALG00000014236	ATP8A1	chr4	+	68172412	68172482	68162277	68162376	68173097	68173225
681	ENSGALG00000014236	ATP8A1	chr4	+	68172412	68172482	68166834	68166875	68173097	68173225
682	ENSGALG00000014236	ATP8A1	chr4	+	68180286	68180414	68178425	68178591	68182049	68182127
683	ENSGALG00000014236	ATP8A1	chr4	+	68184322	68184367	68182845	68182934	68186792	68186865
684	ENSGALG00000014236	ATP8A1	chr4	+	68205079	68205252	68201278	68201343	68210020	68210204
685	ENSGALG00000014236	ATP8A1	chr4	+	68210020	68210204	68205079	68205252	68214122	68214197
686	ENSGALG00000014236	ATP8A1	chr4	+	68210307	68210418	68210020	68210204	68214122	68214197
687	ENSGALG00000014236	ATP8A1	chr4	+	68223183	68223240	68219447	68219509	68223414	68223522
689	ENSGALG00000040256	RIMS2	chr2	+	129587083	129587151	129545747	129546673	129588995	129589115
690	ENSGALG00000040256	RIMS2	chr2	+	129601499	129601547	129595183	129595296	129609900	129610031
691	ENSGALG00000040256	RIMS2	chr2	+	129619700	129619727	129612345	129612499	129625607	129625676
692	ENSGALG00000040256	RIMS2	chr2	+	129663418	129663598	129641585	129641702	129664740	129664850
695	ENSGALG00000040256	RIMS2	chr2	+	129700560	129700596	129664740	129664850	129705000	129705101
696	ENSGALG00000036831	NA	chr32	+	606056	606091	604735	605212	606642	606835
697	ENSGALG00000036831	NA	chr32	+	609128	609289	604735	605212	609673	609847
698	ENSGALG00000036359	RUVBL2	chr33	+	6731190	6731320	6730952	6731094	6732973	6733040
699	ENSGALG00000036359	RUVBL2	chr33	+	6739119	6739234	6737939	6738069	6740737	6740831
700	ENSGALG00000028512	LCOR	chr6	-	23406252	23406346	23380201	23384648	23421282	23421362
701	ENSGALG00000028512	LCOR	chr6	-	23406252	23406346	23380201	23384648	23449631	23449798
702	ENSGALG00000028512	LCOR	chr6	-	23406252	23406346	23380201	23384648	23449635	23449798
703	ENSGALG00000028512	LCOR	chr6	-	23409060	23409348	23406252	23406346	23413730	23413863
704	ENSGALG00000028512	LCOR	chr6	-	23409060	23409348	23406252	23406346	23421282	23421362
705	ENSGALG00000028512	LCOR	chr6	-	23413730	23413863	23406252	23406346	23421282	23421362
706	ENSGALG00000028512	LCOR	chr6	-	23413730	23413863	23406252	23406346	23449631	23449798
707	ENSGALG00000028512	LCOR	chr6	-	23413730	23413863	23406252	23406346	23449635	23449798
708	ENSGALG00000028512	LCOR	chr6	-	23413730	23413863	23409060	23409348	23421282	23421362
709	ENSGALG00000028512	LCOR	chr6	-	23421282	23421362	23413730	23413863	23421780	23421846
710	ENSGALG00000028512	LCOR	chr6	-	23421780	23421846	23413730	23413863	23449631	23449798
711	ENSGALG00000006394	NA	chr14	+	7728861	7728909	7726371	7726459	7731922	7732013
712	ENSGALG00000006394	NA	chr14	+	7731922	7732013	7726358	7726459	7733192	7733386
713	ENSGALG00000006394	NA	chr14	+	7731922	7732013	7728861	7728909	7732387	7732496
714	ENSGALG00000006394	NA	chr14	+	7732387	7732496	7731922	7732013	7733192	7733386
715	ENSGALG00000006394	NA	chr14	+	7734080	7734217	7733192	7733386	7734524	7734699
716	ENSGALG00000046727	NA	chr33	-	5497136	5497197	5496847	5497048	5497325	5497531
717	ENSGALG00000013406	EOGT	chr12	-	15680788	15680857	15679431	15679493	15681983	15682070
718	ENSGALG00000013406	EOGT	chr12	-	15683151	15683244	15682482	15682554	15684898	15685002
719	ENSGALG00000010042	CNOT2	chr1	+	35892077	35892200	35841858	35841929	35902715	35902782
720	ENSGALG00000010042	CNOT2	chr1	+	35902715	35902782	35892077	35892200	35906019	35906167
721	ENSGALG00000010042	CNOT2	chr1	+	35902715	35902782	35892077	35892200	35906787	35906970
722	ENSGALG00000010042	CNOT2	chr1	+	35906019	35906167	35892077	35892200	35906787	35906970
723	ENSGALG00000010042	CNOT2	chr1	+	35906019	35906167	35902715	35902782	35906787	35906970
724	ENSGALG00000010042	CNOT2	chr1	+	35906787	35906970	35892077	35892200	35910245	35910325
725	ENSGALG00000010042	CNOT2	chr1	+	35915947	35916104	35915715	35915836	35920325	35920387
726	ENSGALG00000034340	ATP2C1	chr2	+	41636783	41636894	41622053	41622204	41637820	41637937
727	ENSGALG00000034340	ATP2C1	chr2	+	41641738	41641800	41640855	41640891	41642169	41642278
728	ENSGALG00000034340	ATP2C1	chr2	+	41654825	41654930	41653439	41653529	41656592	41656749
729	ENSGALG00000034340	ATP2C1	chr2	+	41658967	41659065	41657807	41657978	41660598	41660649
730	ENSGALG00000034340	ATP2C1	chr2	+	41661366	41661533	41660598	41660649	41662097	41662166
731	ENSGALG00000034340	ATP2C1	chr2	+	41662097	41662166	41661366	41661533	41662914	41663031
732	ENSGALG00000034340	ATP2C1	chr2	+	41663705	41663853	41662914	41663031	41664464	41664560
733	ENSGALG00000005891	DGCR2	chr15	+	8177048	8177171	8162641	8163058	8184891	8185014
734	ENSGALG00000005891	DGCR2	chr15	+	8190327	8190504	8188093	8188170	8191454	8191658
735	ENSGALG00000005891	DGCR2	chr15	+	8191454	8191658	8188093	8188170	8195502	8195655
736	ENSGALG00000005891	DGCR2	chr15	+	8195502	8195655	8191454	8191658	8196331	8196568
737	ENSGALG00000006916	GDE1	chr14	-	8928587	8928680	8927751	8927963	8929857	8929963
738	ENSGALG00000006916	GDE1	chr14	-	8928587	8928680	8927751	8927963	8930568	8930744
739	ENSGALG00000006916	GDE1	chr14	-	8929857	8929963	8927751	8927963	8930568	8930744
740	ENSGALG00000006916	GDE1	chr14	-	8929857	8929963	8928587	8928680	8930568	8930744
741	ENSGALG00000014582	CADM1	chr24	-	4710531	4710585	4701851	4701983	4716240	4716273
742	ENSGALG00000014582	CADM1	chr24	-	4716240	4716273	4701851	4701983	4729745	4729918
743	ENSGALG00000014582	CADM1	chr24	-	4729745	4729918	4701851	4701983	4733141	4733241
745	ENSGALG00000001916	SLIT3	chr13	+	5376022	5376120	5360057	5360182	5382589	5382729
746	ENSGALG00000001569	RHOC	chr26	-	3552343	3552464	3551845	3551976	3552668	3552826
747	ENSGALG00000040397	HAUS1	chrZ	-	2145355	2145490	2144696	2144820	2146520	2146656
748	ENSGALG00000010359	LRRC41	chr8	-	21946238	21946403	21945584	21945683	21948429	21949594
749	ENSGALG00000010359	LRRC41	chr8	-	21946835	21947081	21946238	21946403	21948429	21949594
750	ENSGALG00000010359	LRRC41	chr8	-	21948429	21949594	21946835	21947081	21950311	21950382
751	ENSGALG00000010359	LRRC41	chr8	-	21950311	21950382	21948429	21949594	21950724	21950811
752	ENSGALG00000010359	LRRC41	chr8	-	21950724	21950811	21950311	21950382	21950902	21951011
753	ENSGALG00000036492	DAGLA	chr5	+	418112	418237	416816	416894	419384	419541
754	ENSGALG00000036492	DAGLA	chr5	+	426021	426164	423919	424000	427513	427582
755	ENSGALG00000036492	DAGLA	chr5	+	431318	431500	430425	430555	433412	433679
756	ENSGALG00000006728	SLC5A1	chr15	-	9060628	9060736	9059403	9059554	9061184	9061320
757	ENSGALG00000002003	BMPR1A	chr6	+	3266502	3266628	3229365	3229451	3284290	3284486
758	ENSGALG00000002003	BMPR1A	chr6	+	3282839	3282963	3266502	3266628	3284290	3284486
759	ENSGALG00000002003	BMPR1A	chr6	+	3299127	3299227	3296799	3296899	3300018	3300163
760	ENSGALG00000000280	EFNA5	chrZ	+	48329335	48329401	48300041	48300334	48334763	48334885
761	ENSGALG00000000280	EFNA5	chrZ	+	48329801	48329882	48329335	48329401	48334763	48334885
762	ENSGALG00000042483	NA	chr3	+	4125762	4125843	4124327	4124457	4127038	4127188
763	ENSGALG00000042483	NA	chr3	+	4125762	4125843	4124327	4124457	4130417	4130696
765	ENSGALG00000042122	LARP4	chr33	-	5711419	5711578	5710733	5710855	5711762	5711811
766	ENSGALG00000039549	SEL1L3	chr4	+	73386277	73386399	73383327	73383454	73388104	73388220
767	ENSGALG00000039549	SEL1L3	chr4	+	73401745	73401830	73401544	73401635	73403942	73404052
768	ENSGALG00000006898	EIF4ENIF1	chr15	+	9270031	9270105	9266257	9266381	9270920	9271048
769	ENSGALG00000006898	EIF4ENIF1	chr15	+	9276083	9276263	9275620	9275756	9278311	9278541
770	ENSGALG00000006898	EIF4ENIF1	chr15	+	9281211	9281291	9280354	9280538	9281658	9281798
771	ENSGALG00000005107	NA	chr6	+	16646229	16646384	16645831	16645919	16647853	16648039
772	ENSGALG00000005107	NA	chr6	+	16648471	16648600	16647853	16648039	16653955	16654138
773	ENSGALG00000005107	NA	chr6	+	16653955	16654138	16648471	16648600	16656321	16656445
774	ENSGALG00000005107	NA	chr6	+	16654915	16655012	16653955	16654138	16656321	16656445
775	ENSGALG00000005107	NA	chr6	+	16656321	16656445	16653955	16654138	16657106	16657281
776	ENSGALG00000027658	TESK1	chrZ	+	9053669	9053760	9053300	9053383	9053899	9053983
777	ENSGALG00000037773	ST3GAL1	chr2	-	142088038	142088084	142086174	142086294	142094324	142094504
778	ENSGALG00000037773	ST3GAL1	chr2	-	142094324	142094504	142088038	142088084	142097544	142097741
779	ENSGALG00000037773	ST3GAL1	chr2	-	142094324	142094504	142088038	142088084	142107597	142108042
780	ENSGALG00000037773	ST3GAL1	chr2	-	142097544	142097741	142088038	142088084	142107597	142108042
781	ENSGALG00000037773	ST3GAL1	chr2	-	142097544	142097741	142094324	142094504	142107597	142108042
783	ENSGALG00000015037	EVC	chr4	+	79160977	79161136	79159065	79159203	79162668	79162885
784	ENSGALG00000016710	CYP39A1	chr3	-	109801869	109801958	109798535	109798623	109803706	109803802
785	ENSGALG00000016710	CYP39A1	chr3	-	109803706	109803802	109801869	109801958	109804739	109804873
786	ENSGALG00000016710	CYP39A1	chr3	-	109803706	109803802	109801869	109801958	109805638	109805729
787	ENSGALG00000016710	CYP39A1	chr3	-	109804739	109804873	109801869	109801958	109805638	109805729
788	ENSGALG00000016710	CYP39A1	chr3	-	109804739	109804873	109803706	109803802	109805638	109805729
789	ENSGALG00000016710	CYP39A1	chr3	-	109813055	109813230	109811892	109812042	109817464	109817641
790	ENSGALG00000016710	CYP39A1	chr3	-	109814616	109814752	109813055	109813230	109817464	109817641
791	ENSGALG00000005188	MINDY4	chr2	+	1077452	1077711	1073639	1073848	1079063	1079479
792	ENSGALG00000005188	MINDY4	chr2	+	1098804	1098906	1095367	1095456	1100093	1100157
793	ENSGALG00000005188	MINDY4	chr2	+	1133317	1133390	1128417	1128598	1138026	1138100
794	ENSGALG00000017220	NA	chr1	+	187123050	187123108	187122275	187122346	187123974	187124033
795	ENSGALG00000017220	NA	chr1	+	187124629	187124687	187122275	187124033	187125382	187125631
796	ENSGALG00000017220	NA	chr1	+	187124629	187124699	187123974	187124033	187125382	187125635
797	ENSGALG00000005316	SRFBP1	chrZ	+	81173013	81173085	81155279	81155352	81187993	81188075
798	ENSGALG00000029915	RBM34	chr3	+	38283359	38283419	38282311	38282534	38283987	38284031
799	ENSGALG00000004390	AP3B1	chrZ	+	22805368	22805444	22789927	22790163	22810562	22810637
800	ENSGALG00000004390	AP3B1	chrZ	+	22825185	22825252	22818211	22818372	22835463	22835646
801	ENSGALG00000004390	AP3B1	chrZ	+	22835463	22835646	22825185	22825252	22857386	22857548
802	ENSGALG00000004390	AP3B1	chrZ	+	22885567	22885698	22884443	22884630	22889255	22889367
803	ENSGALG00000030550	ATP2B1	chr1	-	43431429	43431516	43426897	43427209	43431840	43432023
804	ENSGALG00000030550	ATP2B1	chr1	-	43444712	43444955	43442926	43443168	43445546	43445761
806	ENSGALG00000030550	ATP2B1	chr1	-	43451465	43451663	43450422	43450677	43455960	43456371
807	ENSGALG00000030550	ATP2B1	chr1	-	43478155	43478279	43455960	43456371	43482790	43483144
808	ENSGALG00000003727	HAUS8	chr28	+	4304051	4304098	4303499	4303507	4304177	4304233
809	ENSGALG00000003727	HAUS8	chr28	+	4306942	4307101	4306593	4306665	4308112	4308254
810	ENSGALG00000000217	PPFIA4	chr26	+	968784	968820	968356	968597	969413	969547
811	ENSGALG00000000217	PPFIA4	chr26	+	973264	973291	972280	972343	973649	973825
812	ENSGALG00000031900	NA	chr15	+	6901100	6901373	6900404	6900445	6901462	6902056
813	ENSGALG00000003111	BFAR	chr14	+	1237078	1237248	1236528	1236730	1237910	1238055
814	ENSGALG00000008005	RIPOR3	chr20	+	13498224	13498244	13486257	13486332	13504566	13504695
815	ENSGALG00000008005	RIPOR3	chr20	+	13498224	13498351	13486257	13486332	13504566	13504695
816	ENSGALG00000008005	RIPOR3	chr20	+	13504566	13504695	13486257	13486332	13508187	13508334
817	ENSGALG00000008005	RIPOR3	chr20	+	13512004	13512058	13511845	13511869	13512686	13512836
818	ENSGALG00000008005	RIPOR3	chr20	+	13525462	13525602	13523686	13524262	13526437	13526570
819	ENSGALG00000008005	RIPOR3	chr20	+	13527277	13527386	13526437	13526570	13528615	13528777
820	ENSGALG00000008005	RIPOR3	chr20	+	13532751	13532902	13531521	13531612	13534148	13534186
821	ENSGALG00000008015	UBE2V1	chr20	+	13749986	13750112	13746723	13746872	13750487	13752252
822	ENSGALG00000007227	MSI1	chr15	+	9625262	9625347	9625066	9625148	9629768	9629810
823	ENSGALG00000007227	MSI1	chr15	+	9642858	9642941	9640783	9640832	9643487	9643605
824	ENSGALG00000007227	MSI1	chr15	+	9646040	9646097	9644665	9644746	9648871	9648940
825	ENSGALG00000006623	ATP11C	chr4	-	5082212	5082303	5081176	5081272	5084054	5084208
826	ENSGALG00000006623	ATP11C	chr4	-	5084054	5084208	5080053	5080170	5085857	5085923
827	ENSGALG00000006623	ATP11C	chr4	-	5084978	5085082	5084054	5084208	5085857	5085923
828	ENSGALG00000006623	ATP11C	chr4	-	5089401	5089529	5087244	5087380	5090314	5090374
829	ENSGALG00000006623	ATP11C	chr4	-	5090314	5090374	5089401	5089529	5090764	5090910
830	ENSGALG00000006623	ATP11C	chr4	-	5100216	5100367	5099147	5099345	5100722	5100804
831	ENSGALG00000006623	ATP11C	chr4	-	5110698	5110788	5106764	5106845	5112366	5112486
832	ENSGALG00000006623	ATP11C	chr4	-	5110869	5111068	5110698	5110788	5112366	5112486
833	ENSGALG00000006623	ATP11C	chr4	-	5112366	5112486	5106764	5106845	5127355	5127382
834	ENSGALG00000027068	HDGFRP2	chr28	+	2630410	2630487	2628378	2628672	2632512	2632692
835	ENSGALG00000027068	HDGFRP2	chr28	+	2630567	2630706	2630410	2630487	2632512	2632692
836	ENSGALG00000027068	HDGFRP2	chr28	+	2632964	2633078	2632512	2632692	2633241	2633313
837	ENSGALG00000027068	HDGFRP2	chr28	+	2633241	2633313	2632964	2633078	2633642	2633790
838	ENSGALG00000027068	HDGFRP2	chr28	+	2637940	2638070	2637011	2637225	2638280	2639287
839	ENSGALG00000051136	NA	chr7	+	33657171	33657215	33653415	33653662	33657372	33657419
840	ENSGALG00000014455	LPAR5	chr1	-	77698848	77698936	77694437	77695849	77701813	77701974
841	ENSGALG00000014751	ADAMTS6	chrZ	-	20464730	20464836	20446251	20446398	20468108	20468152
843	ENSGALG00000014194	SAMM50	chr1	+	69099249	69099337	69098905	69099036	69099880	69100009
844	ENSGALG00000017246	ME3	chr1	+	190151644	190151711	190150026	190150230	190215839	190215973
845	ENSGALG00000017246	ME3	chr1	+	190151644	190151711	190150026	190150230	190216948	190217098
846	ENSGALG00000017246	ME3	chr1	+	190215839	190215973	190149702	190150230	190216948	190217098
847	ENSGALG00000017246	ME3	chr1	+	190215839	190215973	190151644	190151711	190216948	190217098
849	ENSGALG00000016387	TRAPPC12	chr3	+	93638285	93638402	93635187	93636404	93644085	93644199
850	ENSGALG00000007009	NCOA5	chr20	-	10617481	10617589	10613651	10613718	10618152	10618315
851	ENSGALG00000036787	HSD17B12	chr5	+	21836211	21836258	21812533	21812957	21840174	21840250
852	ENSGALG00000036787	HSD17B12	chr5	+	21840174	21840250	21812533	21812957	21853808	21853919
853	ENSGALG00000036787	HSD17B12	chr5	+	21853808	21853919	21840174	21840250	21858342	21858407
854	ENSGALG00000036787	HSD17B12	chr5	+	21876658	21876724	21872342	21872424	21882657	21882807
855	ENSGALG00000016768	LONRF2	chr1	-	134357609	134357772	134355559	134355709	134360604	134360763
856	ENSGALG00000016768	LONRF2	chr1	-	134365785	134365947	134365071	134365297	134366824	134366947
857	ENSGALG00000004947	POLR3A	chr6	+	14006772	14006908	14006541	14006636	14007894	14008032
858	ENSGALG00000004947	POLR3A	chr6	+	14009475	14009630	14008600	14008772	14010322	14010562
859	ENSGALG00000004947	POLR3A	chr6	+	14013597	14013739	14012769	14012873	14014236	14014377
860	ENSGALG00000004947	POLR3A	chr6	+	14016806	14016945	14016023	14016151	14017537	14017702
861	ENSGALG00000004947	POLR3A	chr6	+	14024863	14024899	14023586	14023700	14028174	14028261
862	ENSGALG00000009569	TLK1	chr7	+	18074153	18074313	18072746	18072820	18116516	18116635
863	ENSGALG00000009569	TLK1	chr7	+	18116516	18116635	18091314	18092050	18120140	18120212
864	ENSGALG00000009569	TLK1	chr7	+	18133328	18133465	18131666	18131777	18141641	18141708
865	ENSGALG00000009569	TLK1	chr7	+	18134679	18134868	18133328	18133465	18141641	18141708
866	ENSGALG00000009569	TLK1	chr7	+	18144742	18144840	18141641	18141708	18147406	18147488
867	ENSGALG00000009569	TLK1	chr7	+	18149961	18150097	18148535	18148705	18152439	18152551
868	ENSGALG00000036589	GFRA4	chr4	-	89338897	89339185	89335933	89336014	89392044	89392084
869	ENSGALG00000003026	NA	chr14	+	1147546	1147702	1145090	1146116	1150343	1150502
870	ENSGALG00000003026	NA	chr14	+	1150343	1150502	1145090	1146116	1150774	1150912
871	ENSGALG00000003026	NA	chr14	+	1150774	1150912	1150343	1150502	1152674	1152735
872	ENSGALG00000004259	BLMH	chr19	-	6378111	6378229	6376158	6376228	6378621	6378689
873	ENSGALG00000004259	BLMH	chr19	-	6383041	6383134	6379425	6379581	6384266	6384355
874	ENSGALG00000004259	BLMH	chr19	-	6385292	6385434	6384266	6384355	6386108	6386218
875	ENSGALG00000027540	NA	chr28	-	2249435	2249521	2249223	2249308	2249650	2249885
876	ENSGALG00000000603	KANSL1	chr27	+	5346848	5346964	5342418	5342523	5348011	5348207
877	ENSGALG00000000603	KANSL1	chr27	+	5352718	5352880	5352272	5352458	5353192	5353344
878	ENSGALG00000006015	COPB1	chr5	-	10654171	10654317	10653542	10653632	10654753	10654873
879	ENSGALG00000006015	COPB1	chr5	-	10663808	10663978	10663023	10663138	10664726	10664956
881	ENSGALG00000052132	NA	chrZ	-	37362095	37362191	37361282	37361436	37362343	37362663
882	ENSGALG00000005550	ST6GAL1	chr9	+	5419928	5420086	5412061	5412102	5432300	5432429
883	ENSGALG00000005550	ST6GAL1	chr9	+	5419928	5420086	5413028	5413086	5432300	5432429
884	ENSGALG00000005550	ST6GAL1	chr9	+	5419928	5420086	5413175	5413262	5432300	5432429
885	ENSGALG00000005550	ST6GAL1	chr9	+	5432300	5432429	5413029	5413086	5436944	5437042
886	ENSGALG00000005550	ST6GAL1	chr9	+	5433306	5433982	5432300	5432429	5436944	5437042
887	ENSGALG00000005550	ST6GAL1	chr9	+	5433312	5433982	5432300	5432429	5436944	5437042
888	ENSGALG00000005550	ST6GAL1	chr9	+	5436944	5437042	5433306	5433982	5439923	5440025
889	ENSGALG00000026661	MSRB3	chr1	+	34124749	34124876	34110856	34110882	34137726	34137835
890	ENSGALG00000026661	MSRB3	chr1	+	34124749	34124876	34115494	34115729	34137726	34137835
891	ENSGALG00000026661	MSRB3	chr1	+	34128893	34128965	34124749	34124876	34137726	34137835
892	ENSGALG00000026661	MSRB3	chr1	+	34137726	34137835	34124749	34124876	34139623	34139701
893	ENSGALG00000026661	MSRB3	chr1	+	34150117	34150146	34139623	34139701	34183238	34183336
894	ENSGALG00000026661	MSRB3	chr1	+	34183238	34183336	34150117	34150146	34188312	34188477
895	ENSGALG00000013365	NA	chr28	-	1440996	1441039	1440425	1440547	1441531	1441669
896	ENSGALG00000013365	NA	chr28	-	1442588	1442695	1441937	1442231	1443090	1443182
897	ENSGALG00000013365	NA	chr28	-	1445766	1445867	1444270	1444420	1448174	1448224
898	ENSGALG00000013365	NA	chr28	-	1448660	1449159	1448174	1448224	1450059	1450087
899	ENSGALG00000013365	NA	chr28	-	1450722	1450782	1450059	1450087	1451971	1452178
900	ENSGALG00000013365	NA	chr28	-	1452659	1452747	1452270	1452335	1453746	1454067
901	ENSGALG00000008756	PLEK	chr3	+	11945050	11945206	11941427	11941505	11948720	11948902
902	ENSGALG00000008756	PLEK	chr3	+	11950869	11951054	11945050	11945206	11952471	11952576
903	ENSGALG00000008756	PLEK	chr3	+	11950869	11951054	11950002	11950094	11952471	11952576
904	ENSGALG00000008756	PLEK	chr3	+	11952471	11952576	11950869	11951054	11955400	11955470
905	ENSGALG00000008756	PLEK	chr3	+	11954310	11954394	11952471	11952576	11955400	11955470
906	ENSGALG00000008756	PLEK	chr3	+	11955672	11955740	11955400	11955470	11956231	11957544
907	ENSGALG00000036848	NA	chr4	+	38529065	38529217	38527208	38527309	38533476	38533570
908	ENSGALG00000008255	C11orf49	chr5	-	23456821	23456907	23454111	23454307	23462379	23462464
909	ENSGALG00000008255	C11orf49	chr5	-	23500967	23501098	23462379	23462464	23518969	23519072
910	ENSGALG00000008255	C11orf49	chr5	-	23518969	23519072	23500967	23501098	23529659	23529705
911	ENSGALG00000002080	DOCK2	chr13	-	4716755	4716936	4714579	4714700	4718463	4718591
912	ENSGALG00000002080	DOCK2	chr13	-	4720106	4720244	4718463	4718591	4723882	4723966
913	ENSGALG00000002080	DOCK2	chr13	-	4723882	4723966	4720106	4720244	4725351	4725528
914	ENSGALG00000002080	DOCK2	chr13	-	4733786	4733891	4731744	4731886	4734257	4734347
915	ENSGALG00000002080	DOCK2	chr13	-	4734257	4734347	4733786	4733891	4735770	4735890
916	ENSGALG00000002080	DOCK2	chr13	-	4738669	4738710	4736903	4736994	4740393	4740550
917	ENSGALG00000002080	DOCK2	chr13	-	4765285	4765364	4755007	4755108	4779251	4779346
918	ENSGALG00000002080	DOCK2	chr13	-	4765285	4765364	4755007	4755108	4817435	4817531
919	ENSGALG00000002080	DOCK2	chr13	-	4831355	4831462	4818889	4819032	4834167	4834276
920	ENSGALG00000002080	DOCK2	chr13	-	4831950	4832021	4831355	4831462	4834167	4834276
921	ENSGALG00000002080	DOCK2	chr13	-	4836227	4836362	4834167	4834276	4839312	4839413
922	ENSGALG00000002080	DOCK2	chr13	-	4840935	4841033	4839668	4839758	4842465	4842538
923	ENSGALG00000002080	DOCK2	chr13	-	4841134	4841318	4840935	4841033	4842287	4842391
924	ENSGALG00000002080	DOCK2	chr13	-	4841134	4841318	4840935	4841033	4842465	4842538
925	ENSGALG00000002080	DOCK2	chr13	-	4842287	4842391	4840935	4841033	4842465	4842538
926	ENSGALG00000002080	DOCK2	chr13	-	4842287	4842391	4841134	4841318	4842465	4842538
927	ENSGALG00000002080	DOCK2	chr13	-	4843236	4843335	4842465	4842538	4847055	4847180
928	ENSGALG00000002080	DOCK2	chr13	-	4849787	4849863	4848689	4848766	4850386	4850522
929	ENSGALG00000002080	DOCK2	chr13	-	4850386	4850522	4849787	4849863	4850982	4851064
930	ENSGALG00000002080	DOCK2	chr13	-	4854882	4855018	4852481	4852636	4857131	4857280
931	ENSGALG00000002080	DOCK2	chr13	-	4859511	4859608	4857131	4857280	4860384	4860425
932	ENSGALG00000002080	DOCK2	chr13	-	4859759	4859815	4859511	4859608	4860384	4860425
933	ENSGALG00000016994	NUDT15	chr1	+	169997375	169997566	169996973	169997287	169997729	169997807
934	ENSGALG00000016994	NUDT15	chr1	+	169997402	169997566	169997145	169997287	169997729	169997847
935	ENSGALG00000030672	TRIP4	chr10	-	1646461	1646564	1641248	1642302	1660040	1660132
936	ENSGALG00000030672	TRIP4	chr10	-	1660040	1660132	1646461	1646564	1660905	1661030
937	ENSGALG00000030672	TRIP4	chr10	-	1666721	1666949	1665783	1665862	1668856	1668993
938	ENSGALG00000030672	TRIP4	chr10	-	1669213	1669380	1668856	1668993	1670184	1670289
939	ENSGALG00000016563	ASB9	chr1	+	123503649	123503800	123503270	123503378	123504362	123504497
940	ENSGALG00000016563	ASB9	chr1	+	123504362	123504497	123503270	123503378	123505859	123506051
941	ENSGALG00000039710	HDAC7	chr33	+	5871750	5871821	5847782	5847801	5875295	5875476
942	ENSGALG00000039710	HDAC7	chr33	+	5871750	5871821	5847782	5847801	5897929	5898126
943	ENSGALG00000039710	HDAC7	chr33	+	5871750	5871821	5859837	5859922	5875292	5875476
944	ENSGALG00000039710	HDAC7	chr33	+	5871750	5871821	5859837	5859922	5897929	5898126
945	ENSGALG00000039710	HDAC7	chr33	+	5871750	5871821	5864735	5864760	5897929	5898126
946	ENSGALG00000039710	HDAC7	chr33	+	5871750	5871821	5868917	5869711	5897929	5898126
947	ENSGALG00000039710	HDAC7	chr33	+	5875292	5875476	5859837	5859922	5897929	5898126
948	ENSGALG00000039710	HDAC7	chr33	+	5875292	5875476	5871750	5871821	5897929	5898126
949	ENSGALG00000039710	HDAC7	chr33	+	5875295	5875476	5847782	5847801	5897929	5898126
950	ENSGALG00000039710	HDAC7	chr33	+	5875295	5875476	5871750	5871821	5897929	5898126
951	ENSGALG00000039710	HDAC7	chr33	+	5897929	5898126	5871750	5871821	5898865	5898956
952	ENSGALG00000039710	HDAC7	chr33	+	5901303	5901420	5900848	5900958	5901597	5901796
953	ENSGALG00000039710	HDAC7	chr33	+	5903818	5903952	5903167	5903393	5904409	5904530
954	ENSGALG00000039710	HDAC7	chr33	+	5907465	5907584	5907274	5907372	5907760	5907894
955	ENSGALG00000011007	OSBPL3	chr2	-	31663538	31663601	31663007	31663101	31663751	31663886
956	ENSGALG00000011007	OSBPL3	chr2	-	31666620	31666728	31663751	31663886	31671708	31671839
957	ENSGALG00000011007	OSBPL3	chr2	-	31671708	31671839	31663751	31663886	31674002	31674159
958	ENSGALG00000011007	OSBPL3	chr2	-	31680956	31681073	31680679	31680733	31690711	31690954
959	ENSGALG00000011007	OSBPL3	chr2	-	31690711	31690954	31680956	31681073	31713930	31714056
960	ENSGALG00000011007	OSBPL3	chr2	-	31698113	31698228	31690711	31690954	31713930	31714056
961	ENSGALG00000053916	ABCB1	chr2	-	20718880	20719021	20718146	20718303	20719812	20719913
962	ENSGALG00000053916	ABCB1	chr2	-	20722469	20722673	20719812	20719913	20723575	20723659
963	ENSGALG00000053916	ABCB1	chr2	-	20732654	20732765	20730498	20730624	20733720	20733834
964	ENSGALG00000053916	ABCB1	chr2	-	20742389	20742537	20741632	20741696	20744682	20744737
965	ENSGALG00000053916	ABCB1	chr2	-	20746228	20746270	20745654	20745786	20746564	20746725
966	ENSGALG00000005122	MYO1H	chr15	+	7029070	7029170	7028340	7028438	7029360	7029577
967	ENSGALG00000004965	SLC27A4	chr17	-	5348195	5348305	5347601	5347811	5348787	5348879
968	ENSGALG00000010985	ATG4C	chr8	+	27951062	27951296	27950314	27950398	27954240	27954571
969	ENSGALG00000010985	ATG4C	chr8	+	27966232	27966307	27965650	27965770	27968245	27968416
970	ENSGALG00000012098	NAA30	chr5	-	55717989	55718045	55710413	55711649	55727322	55728263
971	ENSGALG00000012098	NAA30	chr5	-	55719929	55720053	55717989	55718045	55727322	55728263
972	ENSGALG00000005999	ABTB1	chr12	-	10084361	10084477	10079013	10079112	10089678	10089795
973	ENSGALG00000005999	ABTB1	chr12	-	10090781	10090827	10089678	10089795	10091799	10091959
974	ENSGALG00000005999	ABTB1	chr12	-	10095487	10095550	10094330	10094386	10096636	10096797
975	ENSGALG00000039983	EEPD1	chr2	-	46750193	46750304	46747050	46747185	46765425	46765477
976	ENSGALG00000007930	MAP2K5	chr10	+	19398309	19398379	19394076	19394144	19401439	19401480
977	ENSGALG00000007930	MAP2K5	chr10	+	19409100	19409165	19404672	19404721	19421791	19421831
978	ENSGALG00000007930	MAP2K5	chr10	+	19421791	19421831	19409100	19409165	19426582	19426651
979	ENSGALG00000007930	MAP2K5	chr10	+	19426743	19426825	19426582	19426651	19430142	19430204
980	ENSGALG00000007930	MAP2K5	chr10	+	19430142	19430204	19426743	19426825	19435668	19435717
981	ENSGALG00000007930	MAP2K5	chr10	+	19441241	19441315	19435668	19435717	19445083	19445155
982	ENSGALG00000007930	MAP2K5	chr10	+	19442214	19442265	19441241	19441315	19445083	19445155
983	ENSGALG00000007930	MAP2K5	chr10	+	19455128	19455158	19445083	19445155	19466556	19466583
984	ENSGALG00000007930	MAP2K5	chr10	+	19455128	19455158	19445083	19445155	19466894	19466927
985	ENSGALG00000007930	MAP2K5	chr10	+	19455128	19455158	19445083	19445155	19476149	19476211
986	ENSGALG00000007930	MAP2K5	chr10	+	19455128	19455158	19445083	19445155	19495762	19496045
987	ENSGALG00000007930	MAP2K5	chr10	+	19466556	19466583	19445083	19445155	19466894	19466927
988	ENSGALG00000007930	MAP2K5	chr10	+	19466556	19466583	19455128	19455158	19466894	19466927
989	ENSGALG00000007930	MAP2K5	chr10	+	19466894	19466927	19445083	19445155	19476149	19476211
990	ENSGALG00000007930	MAP2K5	chr10	+	19466894	19466927	19445083	19445155	19495762	19496045
992	ENSGALG00000007930	MAP2K5	chr10	+	19466894	19466927	19455128	19455158	19495762	19496045
993	ENSGALG00000007930	MAP2K5	chr10	+	19476149	19476211	19445083	19445155	19495762	19496045
994	ENSGALG00000007930	MAP2K5	chr10	+	19476149	19476211	19455128	19455158	19495762	19496045
995	ENSGALG00000007930	MAP2K5	chr10	+	19476149	19476211	19466894	19466927	19478694	19478740
996	ENSGALG00000007930	MAP2K5	chr10	+	19476149	19476211	19466894	19466927	19495762	19496045
997	ENSGALG00000007930	MAP2K5	chr10	+	19478694	19478740	19466894	19466927	19495762	19496973
998	ENSGALG00000007930	MAP2K5	chr10	+	19478694	19478740	19476149	19476211	19495762	19496973
1000	ENSGALG00000036932	SPEN	chr21	+	4269844	4270321	4266228	4266549	4283488	4283649
1001	ENSGALG00000036932	SPEN	chr21	+	4290796	4290910	4289537	4289651	4292472	4292573
1003	ENSGALG00000034591	NA	chr2	+	62117419	62117507	62115285	62115387	62117705	62117836
1004	ENSGALG00000032336	SLC25A10	chr18	+	9894317	9894437	9892750	9892878	9894514	9894629
1006	ENSGALG00000032336	SLC25A10	chr18	+	9895793	9895886	9895643	9895714	9896057	9896135
1007	ENSGALG00000006446	NAP1L4	chr5	+	13313129	13313216	13312856	13312998	13314734	13314860
1008	ENSGALG00000006446	NAP1L4	chr5	+	13325419	13325457	13324225	13324282	13330545	13331818
1009	ENSGALG00000010198	TPH2	chr1	+	36659290	36659386	36639300	36639427	36666566	36666700
1010	ENSGALG00000010136	HGSNAT	chr4	-	34149867	34149945	34149667	34149738	34150569	34150656
1011	ENSGALG00000010136	HGSNAT	chr4	-	34152961	34152992	34152584	34152745	34153603	34153680
1012	ENSGALG00000010136	HGSNAT	chr4	-	34153603	34153680	34152584	34152745	34154131	34154238
1013	ENSGALG00000010136	HGSNAT	chr4	-	34154131	34154238	34153603	34153680	34155338	34155408
1014	ENSGALG00000010136	HGSNAT	chr4	-	34155338	34155408	34154131	34154238	34156040	34156110
1015	ENSGALG00000010136	HGSNAT	chr4	-	34155338	34155408	34154131	34154238	34157011	34157133
1016	ENSGALG00000010136	HGSNAT	chr4	-	34156040	34156110	34154131	34154238	34157011	34157133
1017	ENSGALG00000010136	HGSNAT	chr4	-	34156040	34156110	34155338	34155408	34157011	34157133
1018	ENSGALG00000010136	HGSNAT	chr4	-	34157451	34157579	34157011	34157133	34157655	34157856
1020	ENSGALG00000013311	ANO3	chr5	+	3573057	3573102	3570000	3570101	3578262	3578394
1021	ENSGALG00000013311	ANO3	chr5	+	3610993	3611158	3610493	3610634	3612058	3612095
1022	ENSGALG00000000091	INTS4	chr1	+	194332969	194333164	194331747	194331801	194336238	194336356
1023	ENSGALG00000000091	INTS4	chr1	+	194339584	194339635	194337593	194337779	194340757	194340846
1024	ENSGALG00000000091	INTS4	chr1	+	194355073	194355154	194353114	194353208	194357473	194357604
1025	ENSGALG00000000091	INTS4	chr1	+	194359997	194360157	194358104	194358164	194360459	194360603
1026	ENSGALG00000000091	INTS4	chr1	+	194361327	194361448	194360459	194360603	194363058	194363395
1027	ENSGALG00000004231	NA	chr23	-	5822554	5822711	5821897	5822022	5823223	5823366
1028	ENSGALG00000004231	NA	chr23	-	5823223	5823366	5822554	5822711	5823786	5823968
1029	ENSGALG00000004231	NA	chr23	-	5825205	5825459	5824213	5824337	5826152	5826643
1030	ENSGALG00000016058	ERG	chr1	-	108925527	108925608	108923481	108923553	108926596	108926800
1031	ENSGALG00000016058	ERG	chr1	-	108926596	108926800	108923481	108923553	108929630	108929782
1032	ENSGALG00000030918	RBM3	chr28	+	3177508	3177617	3176586	3176908	3177714	3177821
1033	ENSGALG00000030918	RBM3	chr28	+	3178719	3178858	3177714	3177821	3178948	3179033
1035	ENSGALG00000034311	BTBD7	chr5	-	45271040	45271219	45269452	45269881	45274106	45274296
1036	ENSGALG00000034311	BTBD7	chr5	-	45275736	45275850	45274106	45274296	45276080	45276224
1037	ENSGALG00000019077	NA	chr1	+	178697491	178697854	178683154	178685143	178701030	178701175
1038	ENSGALG00000031343	ECE1	chr21	+	6613567	6613780	6612749	6612885	6614592	6614717
1039	ENSGALG00000031343	ECE1	chr21	+	6616517	6616628	6616184	6616299	6616800	6616899
1040	ENSGALG00000031343	ECE1	chr21	+	6617448	6617552	6616982	6617060	6617793	6617904
1042	ENSGALG00000020884	NA	chr8	-	12082938	12082998	12080881	12080977	12083536	12083716
1043	ENSGALG00000020884	NA	chr8	-	12083536	12083716	12080881	12080977	12088949	12089041
1044	ENSGALG00000020884	NA	chr8	-	12102868	12102970	12088949	12089041	12107760	12107883
1045	ENSGALG00000012356	TAB2	chr3	+	48174698	48176208	48169254	48169444	48184101	48184262
1046	ENSGALG00000012356	TAB2	chr3	+	48184101	48184262	48174698	48176208	48186245	48186326
1047	ENSGALG00000012356	TAB2	chr3	+	48184888	48184982	48184101	48184262	48186245	48186326
1048	ENSGALG00000009841	FASTKD1	chr7	+	18652114	18652601	18650942	18651074	18653884	18653999
1049	ENSGALG00000009841	FASTKD1	chr7	+	18654476	18654605	18653884	18653999	18655334	18655466
1050	ENSGALG00000009826	CLGN	chr4	-	29632917	29632995	29631405	29631509	29634411	29634565
1051	ENSGALG00000026151	CEP250	chr20	-	1223667	1223822	1219634	1222574	1224888	1225009
1052	ENSGALG00000026151	CEP250	chr20	-	1236869	1237063	1234260	1234388	1238559	1238790
1053	ENSGALG00000026151	CEP250	chr20	-	1238953	1239100	1238559	1238790	1239385	1239530
1054	ENSGALG00000026151	CEP250	chr20	-	1243857	1244085	1243230	1243327	1245350	1245457
1055	ENSGALG00000026151	CEP250	chr20	-	1246099	1246265	1245350	1245457	1247462	1247545
1056	ENSGALG00000009873	LEMD3	chr1	+	34076235	34076289	34057984	34059419	34077772	34077810
1057	ENSGALG00000009873	LEMD3	chr1	+	34077772	34077810	34057984	34059419	34079920	34079987
1058	ENSGALG00000009873	LEMD3	chr1	+	34079920	34079987	34057984	34059419	34085905	34085973
1059	ENSGALG00000021225	CDCA9	chr11	-	7732830	7732871	7732443	7732504	7733306	7733435
1060	ENSGALG00000039839	HEXD	chr18	-	3510319	3510402	3509452	3509531	3511266	3511338
1061	ENSGALG00000039839	HEXD	chr18	-	3510575	3510771	3510319	3510402	3511266	3511338
1062	ENSGALG00000039839	HEXD	chr18	-	3513945	3514110	3512539	3512723	3514353	3514463
1063	ENSGALG00000039839	HEXD	chr18	-	3514201	3514289	3513945	3514110	3514353	3514463
1064	ENSGALG00000048002	CCS	chr33	+	6343731	6343804	6343012	6343105	6343881	6343998
1066	ENSGALG00000048002	CCS	chr33	+	6344512	6344573	6343881	6344212	6344647	6344725
1067	ENSGALG00000009352	DPF3	chr5	+	26818822	26818861	26817737	26817833	26822432	26822511
1068	ENSGALG00000009352	DPF3	chr5	+	26833755	26833893	26822432	26822511	26846064	26846193
1069	ENSGALG00000009352	DPF3	chr5	+	26833755	26833893	26822432	26822511	26871752	26871865
1070	ENSGALG00000009352	DPF3	chr5	+	26846064	26846193	26822432	26822511	26871752	26871865
1071	ENSGALG00000009352	DPF3	chr5	+	26846064	26846193	26833755	26833893	26871752	26871865
1072	ENSGALG00000009352	DPF3	chr5	+	26873194	26873276	26871752	26871865	26874309	26875132
1073	ENSGALG00000029566	NA	chr5	-	17005268	17005439	17002378	17003883	17005572	17005636
1074	ENSGALG00000029566	NA	chr5	-	17005268	17005439	17002378	17003883	17009615	17009731
1075	ENSGALG00000034769	USP12-like	chr4	+	12258942	12259023	12248584	12248749	12263616	12263830
1076	ENSGALG00000034769	USP12-like	chr4	+	12263616	12263830	12258942	12259023	12264786	12265013
1077	ENSGALG00000034769	USP12-like	chr4	+	12265102	12265193	12264786	12265013	12266050	12266122
1078	ENSGALG00000034769	USP12-like	chr4	+	12269730	12269809	12267696	12267894	12274539	12276877
1079	ENSGALG00000027407	NA	chr5	-	52158743	52158878	52155538	52158292	52170138	52170189
1080	ENSGALG00000020415	IFT43	chr5	+	38692916	38692946	38686276	38686366	38702235	38702303
1081	ENSGALG00000029657	NA	chr25	+	2089729	2089842	2087628	2088676	2089928	2090094
1082	ENSGALG00000010804	ANKMY2	chr2	-	28457813	28457955	28455012	28456569	28458383	28458512
1083	ENSGALG00000034188	PAG1	chr2	-	121120847	121120858	121120262	121120778	121123340	121123437
1084	ENSGALG00000034188	PAG1	chr2	-	121123340	121123437	121120847	121120858	121123952	121124004
1085	ENSGALG00000037453	TERF1	chr2	+	117633228	117633291	117632061	117632168	117633377	117633418
1086	ENSGALG00000004957	RHBDD1	chr9	+	9439851	9439940	9432758	9432891	9440655	9440715
1087	ENSGALG00000004957	RHBDD1	chr9	+	9443836	9443956	9440655	9440715	9453699	9454131
1088	ENSGALG00000034399	TNS2	chr33	+	7185249	7185287	7184791	7184900	7185796	7185835
1089	ENSGALG00000034399	TNS2	chr33	+	7186829	7186880	7186362	7186516	7187168	7187291
1090	ENSGALG00000034399	TNS2	chr33	+	7187168	7187291	7186829	7186880	7187511	7187576
1091	ENSGALG00000034399	TNS2	chr33	+	7191967	7192013	7189730	7191362	7192103	7192128
1092	ENSGALG00000052511	NA	chr9	+	658644	658737	658284	658371	660653	660810
1093	ENSGALG00000052511	NA	chr9	+	664403	664452	660653	660810	665032	665122
1094	ENSGALG00000001377	POLRMT	chr28	-	2802753	2802867	2802013	2802066	2803117	2803204
1095	ENSGALG00000001377	POLRMT	chr28	-	2811387	2811518	2809694	2809881	2811876	2812553
1096	ENSGALG00000016574	GEMIN8	chr1	+	124161519	124161555	124157205	124157282	124164306	124164730
1097	ENSGALG00000010052	PPP2R3C	chr5	-	36323697	36323773	36322934	36323071	36323846	36323902
1098	ENSGALG00000010052	PPP2R3C	chr5	-	36324328	36324461	36323846	36323902	36326125	36326223
1099	ENSGALG00000010052	PPP2R3C	chr5	-	36325216	36325287	36324328	36324461	36326125	36326223
1100	ENSGALG00000010052	PPP2R3C	chr5	-	36326125	36326223	36325216	36325287	36327063	36327176
1101	ENSGALG00000010052	PPP2R3C	chr5	-	36327745	36327850	36327063	36327176	36329056	36329184
1102	ENSGALG00000010052	PPP2R3C	chr5	-	36329056	36329184	36327745	36327850	36329582	36329700
1103	ENSGALG00000003074	NA	chr28	+	3800104	3800261	3790232	3790360	3801149	3801281
1104	ENSGALG00000032419	STARD8	chr4	+	588194	588266	560910	560977	589697	589779
1105	ENSGALG00000032419	STARD8	chr4	+	588194	588266	580496	580714	589697	589779
1106	ENSGALG00000031457	TDG	chr1	-	54698243	54698338	54696611	54696783	54698415	54698498
1107	ENSGALG00000031457	TDG	chr1	-	54699850	54699920	54698591	54698727	54700433	54700663
1108	ENSGALG00000011661	SOD2	chr3	+	45741242	45741445	45740685	45740740	45744180	45744297
1109	ENSGALG00000038416	NA	chr6	+	20300733	20300763	20300311	20300451	20301694	20301850
1110	ENSGALG00000014537	BMF	chr5	+	29609558	29609723	29608118	29608275	29610683	29611004
1111	ENSGALG00000014537	BMF	chr5	+	29611965	29612129	29610683	29611004	29625310	29626412
1112	ENSGALG00000043650	GFI1	chr8	+	14533685	14533892	14533299	14533569	14538412	14538825
1113	ENSGALG00000044472	NA	chr16	-	1875774	1875901	1875043	1875142	1876078	1876161
1114	ENSGALG00000002705	CISD1	chr6	+	5953963	5954169	5951612	5951674	5958542	5961190
1115	ENSGALG00000035505	AOAH	chr2	+	46625840	46625900	46619855	46619955	46630541	46630612
1116	ENSGALG00000035505	AOAH	chr2	+	46625840	46625900	46619855	46619955	46632318	46632389
1117	ENSGALG00000035505	AOAH	chr2	+	46659130	46659190	46658991	46659050	46660765	46660862
1118	ENSGALG00000012055	NA	chr7	+	28135548	28135699	28122091	28122476	28138318	28138521
1119	ENSGALG00000049204	BLOC1S6	chr10	+	11147418	11147506	11146077	11146222	11148447	11148534
1120	ENSGALG00000010157	TRAPPC6A	chr5	-	37809973	37810067	37808852	37809409	37810511	37810595
1121	ENSGALG00000010157	TRAPPC6A	chr5	-	37812367	37812435	37811204	37811322	37812520	37812677
1122	ENSGALG00000005882	LRCH2	chr4	-	2865083	2865161	2861230	2864699	2865483	2865621
1123	ENSGALG00000005882	LRCH2	chr4	-	2868194	2868245	2867058	2867116	2868652	2868697
1124	ENSGALG00000005882	LRCH2	chr4	-	2877000	2877078	2873771	2873840	2878053	2878158
1125	ENSGALG00000005882	LRCH2	chr4	-	2878491	2878589	2878328	2878396	2878888	2879000
1126	ENSGALG00000009219	C3H1orf95	chr3	-	17046886	17046895	17045412	17045447	17050807	17050987
1127	ENSGALG00000054374	NA	chrKZ626834.1	-	105715	105793	103924	105256	109796	109975
1128	ENSGALG00000032386	DCLK2	chr4	+	32804415	32804466	32803041	32803143	32806768	32806863
1129	ENSGALG00000032386	DCLK2	chr4	+	32835617	32835630	32833549	32833666	32837762	32837779
1130	ENSGALG00000012321	MAP4K5	chr5	-	57953309	57953402	57952472	57952543	57954024	57954093
1131	ENSGALG00000012321	MAP4K5	chr5	-	57954024	57954093	57953309	57953402	57955050	57955228
1132	ENSGALG00000012321	MAP4K5	chr5	-	57960914	57960994	57957935	57957996	57961076	57961161
1133	ENSGALG00000012321	MAP4K5	chr5	-	57964246	57964291	57963322	57963365	57966959	57967024
1134	ENSGALG00000012321	MAP4K5	chr5	-	57978173	57978264	57976888	57976953	57991164	57991222
1135	ENSGALG00000012321	MAP4K5	chr5	-	57991164	57991222	57978173	57978264	58008334	58008557
1136	ENSGALG00000032428	NA	chr11	-	8394152	8394294	8391968	8392186	8395815	8396105
1137	ENSGALG00000003924	ACBD6	chr8	+	6319073	6319179	6309277	6309360	6324445	6324535
1138	ENSGALG00000003924	ACBD6	chr8	+	6352933	6352964	6324445	6324535	6355330	6355763
1139	ENSGALG00000040079	ZFPM2	chr2	+	130235203	130235362	130175912	130175952	130250899	130251001
1141	ENSGALG00000036677	ITSN1	chr1	+	106844821	106845001	106843247	106843408	106845617	106845711
1142	ENSGALG00000036677	ITSN1	chr1	+	106844932	106845001	106843247	106843408	106845617	106845711
1143	ENSGALG00000036677	ITSN1	chr1	+	106850299	106850437	106848454	106848518	106851393	106851509
1144	ENSGALG00000036677	ITSN1	chr1	+	106880461	106880621	106879280	106879522	106881464	106881670
1145	ENSGALG00000036677	ITSN1	chr1	+	106881464	106881670	106880461	106880621	106882359	106882442
1146	ENSGALG00000036677	ITSN1	chr1	+	106898433	106898625	106894292	106894410	106907759	106907881
1147	ENSGALG00000036677	ITSN1	chr1	+	106908905	106909012	106907759	106907881	106910438	106910622
1148	ENSGALG00000034528	SNTB1	chr2	-	136967912	136968103	136964311	136966797	136969519	136969716
1149	ENSGALG00000034528	SNTB1	chr2	-	137003463	137003671	136976045	136976185	137019024	137019241
1150	ENSGALG00000034528	SNTB1	chr2	-	137019024	137019241	137003463	137003671	137071625	137072200
1152	ENSGALG00000009029	TSPAN12	chr1	+	23639806	23639881	23623800	23623936	23644187	23644295
1153	ENSGALG00000009029	TSPAN12	chr1	+	23647435	23647579	23644187	23644295	23652906	23654509
1154	ENSGALG00000004048	PTPRS	chr28	+	4742360	4742576	4727380	4727479	4748073	4748237
1155	ENSGALG00000004048	PTPRS	chr28	+	4748073	4748237	4727380	4727479	4762968	4763114
1156	ENSGALG00000004048	PTPRS	chr28	+	4777043	4777061	4770383	4770572	4779392	4779503
1157	ENSGALG00000004048	PTPRS	chr28	+	4779392	4779503	4770383	4770572	4791793	4792063
1158	ENSGALG00000004048	PTPRS	chr28	+	4781696	4781708	4779392	4779503	4791793	4792063
1159	ENSGALG00000004048	PTPRS	chr28	+	4791793	4792063	4779392	4779503	4794195	4794777
1160	ENSGALG00000004048	PTPRS	chr28	+	4814362	4814374	4813539	4813697	4816098	4816211
1161	ENSGALG00000004048	PTPRS	chr28	+	4818575	4818623	4816098	4816211	4822447	4822545
1162	ENSGALG00000004048	PTPRS	chr28	+	4822447	4822545	4816098	4816211	4824962	4825086
1163	ENSGALG00000004048	PTPRS	chr28	+	4833981	4834117	4833090	4833245	4834644	4834713
1164	ENSGALG00000003922	TOP2A	chr27	-	7239033	7239174	7238492	7238640	7239477	7239583
1165	ENSGALG00000006309	SMAD5	chr13	-	15813108	15813330	15810324	15810581	15813949	15814069
1166	ENSGALG00000006309	SMAD5	chr13	-	15814764	15815016	15813949	15814069	15815826	15816434
1167	ENSGALG00000047621	YBEY	chr7	+	6882469	6882538	6880817	6881156	6882934	6883214
1168	ENSGALG00000047621	YBEY	chr7	+	6890317	6890384	6885174	6885285	6893395	6893529
1170	ENSGALG00000012692	SIRT5	chr2	+	60517357	60517445	60515699	60515925	60518437	60518491
1171	ENSGALG00000014614	TNKS2	chr6	+	20728519	20728614	20728003	20728079	20729750	20729817
1172	ENSGALG00000014614	TNKS2	chr6	+	20731331	20731518	20729750	20729817	20732428	20732550
1173	ENSGALG00000014614	TNKS2	chr6	+	20735723	20735869	20735219	20735299	20736310	20736476
1174	ENSGALG00000014614	TNKS2	chr6	+	20738143	20738332	20737384	20737494	20739098	20739116
1175	ENSGALG00000014614	TNKS2	chr6	+	20742538	20742644	20742010	20742085	20743976	20744163
1176	ENSGALG00000007220	FTH1	chr5	-	16997008	16997134	16995950	16996283	16998621	16998768
1177	ENSGALG00000007220	FTH1	chr5	-	16998621	16998768	16997008	16997134	17000251	17000513
1178	ENSGALG00000033061	CAMK2B	chr22	+	5237439	5237512	5236321	5236387	5239211	5239284
1179	ENSGALG00000033061	CAMK2B	chr22	+	5241826	5241895	5241508	5241551	5243745	5243783
1180	ENSGALG00000033061	CAMK2B	chr22	+	5244851	5244896	5243897	5243969	5245096	5245145
1181	ENSGALG00000001637	PSMD5	chr17	-	8574103	8574213	8573850	8573991	8575065	8575257
1182	ENSGALG00000001637	PSMD5	chr17	-	8576061	8576171	8575808	8575951	8576621	8576750
1183	ENSGALG00000001637	PSMD5	chr17	-	8576621	8576750	8576061	8576171	8577170	8577284
1184	ENSGALG00000004650	BRAP	chr15	-	6480490	6480594	6478761	6479872	6482489	6482579
1185	ENSGALG00000004650	BRAP	chr15	-	6482489	6482579	6480490	6480594	6484239	6484349
1186	ENSGALG00000004650	BRAP	chr15	-	6484239	6484349	6482489	6482579	6484812	6484951
1188	ENSGALG00000022980	CDKN1B	chr1	+	72103159	72103290	72102061	72102773	72104232	72105400
1189	ENSGALG00000017098	GTF3A	chr1	-	177595436	177595490	177594915	177595191	177595566	177595796
1190	ENSGALG00000017098	GTF3A	chr1	-	177595566	177595796	177595436	177595490	177596181	177596265
1191	ENSGALG00000017098	GTF3A	chr1	-	177597505	177597579	177596181	177596265	177598172	177598261
1192	ENSGALG00000009885	HELB	chr1	+	34542407	34542579	34540860	34541733	34543365	34543507
1193	ENSGALG00000009885	HELB	chr1	+	34542407	34542579	34540860	34541733	34543776	34543907
1194	ENSGALG00000009885	HELB	chr1	+	34542407	34542579	34540860	34541733	34544679	34544764
1195	ENSGALG00000009885	HELB	chr1	+	34543365	34543507	34540860	34541733	34543776	34543907
1196	ENSGALG00000009885	HELB	chr1	+	34543365	34543507	34540860	34541733	34544679	34544764
1197	ENSGALG00000009885	HELB	chr1	+	34543365	34543507	34542407	34542579	34543776	34543907
1198	ENSGALG00000009885	HELB	chr1	+	34543365	34543507	34542407	34542579	34544679	34544764
1199	ENSGALG00000009885	HELB	chr1	+	34543776	34543907	34540860	34541733	34544679	34544764
1200	ENSGALG00000009885	HELB	chr1	+	34543776	34543907	34542407	34542579	34544679	34544764
1201	ENSGALG00000009885	HELB	chr1	+	34543776	34543907	34543365	34543507	34544679	34544764
1202	ENSGALG00000009885	HELB	chr1	+	34544679	34544764	34540860	34541733	34545680	34545740
1203	ENSGALG00000009885	HELB	chr1	+	34544679	34544764	34543776	34543907	34546286	34546491
1205	ENSGALG00000009885	HELB	chr1	+	34547808	34547943	34546286	34546491	34548167	34548599
1207	ENSGALG00000049241	NA	chr22	+	84142	84303	83979	84058	84402	84615
1208	ENSGALG00000050047	NA	chr33	+	7773452	7773578	7773306	7773377	7773654	7773759
1209	ENSGALG00000007354	CIT	chr15	+	9867435	9867616	9860129	9860283	9874706	9874812
1210	ENSGALG00000007354	CIT	chr15	+	9895859	9895913	9893453	9893651	9903631	9903829
1211	ENSGALG00000010226	NA	chr8	-	21387421	21387607	21387122	21387268	21388507	21388621
1212	ENSGALG00000010226	NA	chr8	-	21388323	21388421	21387969	21388114	21388507	21388621
1213	ENSGALG00000010226	NA	chr8	-	21388792	21388864	21388507	21388621	21389105	21389179
1214	ENSGALG00000010226	NA	chr8	-	21388792	21388864	21388507	21388621	21389472	21389512
1215	ENSGALG00000010226	NA	chr8	-	21388938	21388980	21388792	21388864	21389105	21389179
1216	ENSGALG00000010226	NA	chr8	-	21389105	21389179	21388507	21388621	21389472	21389512
1217	ENSGALG00000010226	NA	chr8	-	21389105	21389179	21388792	21388864	21389472	21389512
1218	ENSGALG00000015145	TMC1	chrZ	+	35876269	35876395	35874753	35874993	35878093	35878170
1219	ENSGALG00000006351	FAS	chr6	+	20092906	20093075	20087174	20087278	20093647	20093779
1220	ENSGALG00000006351	FAS	chr6	+	20096137	20096246	20093647	20093779	20096694	20096759
1221	ENSGALG00000006351	FAS	chr6	+	20096694	20096759	20093647	20093779	20097290	20097364
1222	ENSGALG00000002016	PRKCD	chr12	+	1760049	1760110	1757038	1757238	1768167	1768324
1223	ENSGALG00000002016	PRKCD	chr12	+	1771926	1772027	1771202	1771332	1773230	1773327
1224	ENSGALG00000002016	PRKCD	chr12	+	1773230	1773327	1771926	1772027	1775231	1775362
1225	ENSGALG00000002016	PRKCD	chr12	+	1775228	1775362	1773230	1773327	1776062	1776236
1226	ENSGALG00000002016	PRKCD	chr12	+	1775231	1775362	1773230	1773327	1776062	1776236
1227	ENSGALG00000002016	PRKCD	chr12	+	1778938	1778983	1778052	1778115	1780021	1780160
1228	ENSGALG00000011511	CKB	chr5	-	50515860	50515984	50514932	50515122	50517481	50517653
1230	ENSGALG00000047949	NA	chr3	+	97547863	97548011	97546935	97547000	97588319	97588361
1231	ENSGALG00000047949	NA	chr3	+	97588319	97588361	97562336	97562441	97592615	97592733
1232	ENSGALG00000004106	DHCR7	chr5	+	1896147	1896370	1895380	1895481	1897497	1897588
1233	ENSGALG00000004620	LAMC1	chr8	+	7882672	7882861	7881119	7881286	7884731	7884849
1234	ENSGALG00000004620	LAMC1	chr8	+	7894172	7894310	7893812	7893892	7894506	7894651
1235	ENSGALG00000027645	NA	chr7	-	25483450	25483530	25482569	25482648	25484397	25484653
1236	ENSGALG00000013742	EZR	chr3	-	52211982	52212066	52211237	52211384	52212751	52213026
1237	ENSGALG00000008074	AMMECR1	chr4	+	13653606	13653717	13620555	13621016	13678289	13678404
1238	ENSGALG00000008074	AMMECR1	chr4	+	13681700	13681791	13678289	13678404	13683496	13683593
1239	ENSGALG00000052014	PCK2	chrKZ626839.1	+	869811	869999	869049	869250	872002	872203
1240	ENSGALG00000052014	PCK2	chrKZ626839.1	+	872002	872203	869811	869999	874253	874441
1241	ENSGALG00000052014	PCK2	chrKZ626839.1	+	872002	872203	869811	869999	876993	877156
1242	ENSGALG00000052014	PCK2	chrKZ626839.1	+	874253	874441	869811	869999	876993	877156
1243	ENSGALG00000052014	PCK2	chrKZ626839.1	+	874253	874441	872002	872203	876993	877156
1244	ENSGALG00000009598	EPRS	chr3	+	18936451	18936644	18935803	18935930	18937394	18937566
1245	ENSGALG00000009598	EPRS	chr3	+	18940307	18940367	18939877	18939962	18942723	18942834
1246	ENSGALG00000009598	EPRS	chr3	+	18940658	18940679	18940307	18940367	18942723	18942834
1247	ENSGALG00000009598	EPRS	chr3	+	18947884	18948127	18946651	18947029	18948714	18948963
1248	ENSGALG00000009598	EPRS	chr3	+	18954081	18954161	18953208	18953281	18954514	18954616
1249	ENSGALG00000032499	ANAPC15	chr1	-	195634637	195634775	195634140	195634453	195635412	195635472
1250	ENSGALG00000038022	COL22A1	chr2	-	144569234	144569288	144568181	144568235	144570107	144570152
1251	ENSGALG00000038022	COL22A1	chr2	-	144583769	144583817	144581710	144581824	144584304	144584349
1252	ENSGALG00000038022	COL22A1	chr2	-	144645310	144645319	144644373	144644409	144645859	144645913
1253	ENSGALG00000038022	COL22A1	chr2	-	144689177	144689301	144686700	144686976	144696942	144697054
1254	ENSGALG00000010079	HP1BP3	chr21	+	6735659	6735859	6729867	6729920	6736288	6736391
1255	ENSGALG00000010079	HP1BP3	chr21	+	6743138	6743293	6741439	6741520	6744832	6744992
1256	ENSGALG00000010079	HP1BP3	chr21	+	6744063	6744154	6743138	6743293	6744832	6744992
1257	ENSGALG00000035949	ACAD11	chr2	-	42251077	42251149	42250189	42250344	42251383	42251469
1258	ENSGALG00000035949	ACAD11	chr2	-	42269175	42269323	42268493	42268615	42270972	42271137
1259	ENSGALG00000035949	ACAD11	chr2	-	42273018	42273118	42272630	42272756	42275073	42275377
1260	ENSGALG00000014167	TTLL12	chr1	-	68537600	68537712	68536763	68536915	68539269	68539464
1261	ENSGALG00000042321	LYN	chr2	+	111153682	111153756	111134282	111134393	111155159	111155265
1262	ENSGALG00000042321	LYN	chr2	+	111155016	111155065	111153682	111153756	111155159	111155265
1263	ENSGALG00000042321	LYN	chr2	+	111157490	111157640	111155759	111155863	111158686	111158839
1264	ENSGALG00000010855	MTHFD2L	chr4	+	44690324	44690450	44686942	44687035	44697320	44698800
1265	ENSGALG00000043541	SREK1	chrZ	+	20861789	20861923	20851887	20852111	20869487	20869603
1266	ENSGALG00000043541	SREK1	chrZ	+	20874004	20874169	20869487	20869603	20875204	20875921
1267	ENSGALG00000010470	TCERG1L	chr6	-	35571153	35571279	35562542	35562637	35591785	35591950
1268	ENSGALG00000032830	2021-09-07	chr2	-	46851698	46851834	46849656	46849796	46860007	46860059
1269	ENSGALG00000032830	2021-09-07	chr2	-	46854392	46854413	46851698	46851834	46858982	46859108
1270	ENSGALG00000032830	2021-09-07	chr2	-	46858982	46859108	46851698	46851834	46860007	46860059
1271	ENSGALG00000032830	2021-09-07	chr2	-	46862953	46863046	46861618	46861715	46864881	46864999
1272	ENSGALG00000032830	2021-09-07	chr2	-	46868468	46868569	46867735	46867870	46874547	46874654
1273	ENSGALG00000032830	2021-09-07	chr2	-	46874547	46874654	46868468	46868569	46920472	46920608
1274	ENSGALG00000032830	2021-09-07	chr2	-	46903490	46903595	46874547	46874654	46920472	46920608
1275	ENSGALG00000010273	PPP2CB	chr4	-	34631889	34632063	34631287	34631377	34632333	34632543
1276	ENSGALG00000035260	RBM14	chr33	+	6349054	6350666	6345023	6346040	6351021	6351623
1277	ENSGALG00000024490	NA	chr4	+	69446173	69446282	69443391	69443520	69447502	69447784
1278	ENSGALG00000024490	NA	chr4	+	69447502	69447784	69443373	69443520	69449296	69449557
1279	ENSGALG00000024490	NA	chr4	+	69449296	69449557	69443373	69443520	69451376	69451484
1280	ENSGALG00000024490	NA	chr4	+	69454150	69454255	69451376	69451484	69460506	69460611
1281	ENSGALG00000012067	LMLN	chr7	-	28213173	28213291	28212369	28212477	28213921	28214016
1282	ENSGALG00000014528	ENO2	chr1	+	77957903	77957962	77957539	77957635	77958992	77959062
1283	ENSGALG00000014528	ENO2	chr1	+	77958992	77959062	77957539	77957635	77959202	77959336
1284	ENSGALG00000038971	C8orf37	chr2	-	126387890	126387986	126384677	126386437	126388813	126388879
1285	ENSGALG00000027682	C12orf66	chr1	-	33720507	33720796	33715791	33716608	33722794	33724023
1286	ENSGALG00000013102	COBL	chr2	-	81113133	81113304	81090924	81091228	81116185	81116324
1287	ENSGALG00000013102	COBL	chr2	-	81159812	81159896	81138402	81138600	81163171	81163266
1288	ENSGALG00000013102	COBL	chr2	-	81165154	81165199	81163171	81163266	81167360	81167589
1289	ENSGALG00000039734	CERS5	chr33	+	5765252	5765358	5759527	5759789	5768503	5768561
1290	ENSGALG00000039734	CERS5	chr33	+	5767426	5767557	5765252	5765358	5768503	5768561
1291	ENSGALG00000039734	CERS5	chr33	+	5769143	5769194	5768503	5768561	5769823	5769916
1292	ENSGALG00000039734	CERS5	chr33	+	5769823	5769916	5769143	5769194	5771258	5771387
1293	ENSGALG00000039734	CERS5	chr33	+	5773643	5773800	5771671	5771778	5776600	5777842
1294	ENSGALG00000014670	TTC37	chrZ	+	57631803	57631895	57630929	57631073	57632463	57632539
1296	ENSGALG00000014670	TTC37	chrZ	+	57659584	57659638	57658805	57658878	57659747	57659859
1297	ENSGALG00000014670	TTC37	chrZ	+	57661181	57661310	57659747	57659859	57661936	57662058
1298	ENSGALG00000006617	BCCIP	chr6	+	33486078	33486159	33485874	33485949	33487248	33487344
1299	ENSGALG00000006617	BCCIP	chr6	+	33487248	33487344	33485874	33485949	33487861	33488049
1300	ENSGALG00000005473	PNAT3	chr11	+	15784045	15784192	15783045	15783234	15784887	15786682
1301	ENSGALG00000005090	SKA2	chr19	-	7338346	7338436	7337458	7337635	7342253	7342479
1302	ENSGALG00000002689	NUP35	chr7	-	2256361	2256532	2255061	2255189	2256954	2257089
1303	ENSGALG00000010956	TTC21B	chr7	+	19656670	19656800	19656326	19656542	19657470	19657581
1304	ENSGALG00000010956	TTC21B	chr7	+	19657470	19657581	19656326	19656542	19658181	19658348
1305	ENSGALG00000010956	TTC21B	chr7	+	19658181	19658348	19657470	19657581	19659159	19659282
1306	ENSGALG00000010956	TTC21B	chr7	+	19662227	19662326	19661722	19661807	19662949	19663142
1307	ENSGALG00000010956	TTC21B	chr7	+	19674250	19674298	19673100	19673239	19674857	19674964
1308	ENSGALG00000010956	TTC21B	chr7	+	19680032	19680183	19679260	19679342	19680659	19680821
1309	ENSGALG00000047924	NA	chr10	+	729753	729835	729506	729558	729954	730149
1310	ENSGALG00000047924	NA	chr10	+	729954	730149	729506	729558	730577	732497
1311	ENSGALG00000026578	NA	chr2	-	2367847	2368028	2365900	2366154	2368133	2368268
1312	ENSGALG00000040644	C8G	chr17	-	877244	877283	876649	876888	877443	877545
1313	ENSGALG00000040644	C8G	chr17	-	878661	878801	878026	878097	879361	879509
1314	ENSGALG00000025881	NA	chr1	-	51551792	51552384	51549820	51550005	51552514	51552618
1315	ENSGALG00000001835	SCNN1D	chr21	-	2462107	2462272	2458947	2459282	2463139	2463239
1316	ENSGALG00000001835	SCNN1D	chr21	-	2463139	2463239	2458947	2459282	2464845	2465436
1317	ENSGALG00000016775	RPL31	chr1	+	134673102	134673228	134671842	134672376	134675638	134675751
1318	ENSGALG00000012153	METTL15P1	chr5	+	4218241	4218265	4184837	4184974	4237208	4237400
1319	ENSGALG00000012153	METTL15P1	chr5	+	4240398	4240577	4237208	4237400	4248619	4249065
1320	ENSGALG00000050615	CKAP2L	chr22	-	5169535	5169602	5166729	5166885	5170322	5170386
1321	ENSGALG00000050615	CKAP2L	chr22	-	5169535	5169602	5168101	5169192	5170322	5170386
1322	ENSGALG00000050615	CKAP2L	chr22	-	5170322	5170386	5169535	5169602	5170993	5171047
1323	ENSGALG00000006829	SMG1	chr14	-	8734828	8735040	8734246	8734353	8735491	8735719
1324	ENSGALG00000006829	SMG1	chr14	-	8739214	8739365	8738934	8739124	8740557	8740784
1325	ENSGALG00000006829	SMG1	chr14	-	8754535	8754820	8753523	8753668	8755065	8755314
1326	ENSGALG00000006829	SMG1	chr14	-	8782412	8782576	8778418	8778574	8789892	8790169
1327	ENSGALG00000034179	SLC12A4	chr11	+	3509272	3509514	3508714	3508845	3511314	3511529
1328	ENSGALG00000034179	SLC12A4	chr11	+	3511314	3511529	3509272	3509514	3512172	3512337
1329	ENSGALG00000034179	SLC12A4	chr11	+	3519843	3520039	3518577	3518746	3521013	3521183
1330	ENSGALG00000034179	SLC12A4	chr11	+	3521013	3521183	3518577	3518746	3521363	3521495
1331	ENSGALG00000008369	ABCC5	chr9	-	15884029	15884113	15881969	15882029	15884828	15884993
1332	ENSGALG00000008369	ABCC5	chr9	-	15889235	15889422	15888711	15888801	15890163	15890292
1333	ENSGALG00000008369	ABCC5	chr9	-	15892734	15892919	15891566	15891713	15893600	15893703
1334	ENSGALG00000008369	ABCC5	chr9	-	15895453	15895657	15895076	15895220	15896156	15896229
1335	ENSGALG00000008369	ABCC5	chr9	-	15895453	15895657	15895076	15895220	15896846	15896971
1336	ENSGALG00000008369	ABCC5	chr9	-	15896156	15896229	15895076	15895220	15896846	15896971
1337	ENSGALG00000008369	ABCC5	chr9	-	15896156	15896229	15895453	15895657	15896846	15896971
1338	ENSGALG00000008369	ABCC5	chr9	-	15898518	15898869	15897090	15897162	15900525	15900633
1339	ENSGALG00000039474	ID4	chr2	-	59732405	59732464	59731677	59732120	59732880	59733512
1340	ENSGALG00000031525	TSTA3	chr2	-	148893661	148893795	148893512	148893577	148894051	148894125
1341	ENSGALG00000031525	TSTA3	chr2	-	148895306	148895473	148894617	148894732	148896451	148896528
1342	ENSGALG00000032875	ATP5F1D	chr28	+	3136576	3136665	3136061	3136215	3137089	3137217
1343	ENSGALG00000049884	NA	chr17	+	7190728	7190773	7190169	7190265	7191086	7191161
1344	ENSGALG00000049884	NA	chr17	+	7191815	7191920	7191086	7191161	7192350	7192421
1345	ENSGALG00000014652	KIAA0907	chr25	-	3659063	3659317	3658413	3658572	3659519	3659577
1346	ENSGALG00000014652	KIAA0907	chr25	-	3660905	3661069	3659519	3659577	3661775	3661828
1347	ENSGALG00000014652	KIAA0907	chr25	-	3660905	3661069	3660381	3660593	3661775	3661828
1348	ENSGALG00000014652	KIAA0907	chr25	-	3663191	3663429	3662339	3662468	3663541	3663616
1349	ENSGALG00000006527	CRTAM	chr24	-	3153626	3153728	3153061	3153208	3154221	3154287
1350	ENSGALG00000006527	CRTAM	chr24	-	3155629	3155701	3155382	3155448	3158571	3158703
1351	ENSGALG00000006527	CRTAM	chr24	-	3155929	3156100	3155629	3155701	3158571	3158703
1352	ENSGALG00000011168	C12orf29	chr1	+	42832885	42833002	42832430	42832526	42833376	42833571
1353	ENSGALG00000011168	C12orf29	chr1	+	42833376	42833571	42832885	42833002	42835011	42835181
1354	ENSGALG00000012796	NA	chr1	+	56238775	56241472	56172462	56172766	56242897	56242986
1355	ENSGALG00000012796	NA	chr1	+	56242897	56242986	56172462	56172766	56248758	56248936
1356	ENSGALG00000012796	NA	chr1	+	56252602	56252786	56250531	56250662	56258679	56258739
1357	ENSGALG00000012796	NA	chr1	+	56261478	56261624	56258679	56258739	56269297	56269475
1358	ENSGALG00000012796	NA	chr1	+	56301361	56301507	56297792	56297845	56308470	56308924
1359	ENSGALG00000012796	NA	chr1	+	56303293	56303448	56301361	56301507	56308470	56308924
1360	ENSGALG00000036417	RNF10	chr15	-	9554626	9554829	9553404	9553604	9559367	9559530
1361	ENSGALG00000012362	THSD7B	chr7	+	31005166	31005926	30959189	30959328	31013358	31013610
1362	ENSGALG00000012362	THSD7B	chr7	+	31105385	31105580	31074264	31074368	31109780	31110044
1363	ENSGALG00000014786	PIK3R1	chrZ	+	21635034	21635127	21605063	21605824	21636417	21636492
1364	ENSGALG00000014786	PIK3R1	chrZ	+	21639316	21639448	21636417	21636492	21640337	21640539
1365	ENSGALG00000014786	PIK3R1	chrZ	+	21650215	21650318	21646683	21646699	21651008	21651107
1366	ENSGALG00000014786	PIK3R1	chrZ	+	21651231	21651412	21651008	21651107	21651888	21652014
1367	ENSGALG00000002470	NA	chr7	+	22419817	22419981	22419508	22419706	22420133	22420300
1368	ENSGALG00000011294	THRB	chr2	-	37211673	37211932	37209655	37210141	37217525	37217672
1369	ENSGALG00000008274	CRBN	chr12	-	18516403	18516519	18514888	18514953	18516970	18517055
1370	ENSGALG00000008274	CRBN	chr12	-	18520513	18520663	18518735	18518898	18521479	18521682
1371	ENSGALG00000037186	NA	chr33	-	5540946	5541049	5540472	5540823	5541142	5541303
1372	ENSGALG00000036284	RPGR	chr1	+	114265303	114265459	114254620	114254779	114265994	114266119
1373	ENSGALG00000036284	RPGR	chr1	+	114287684	114287724	114287220	114287466	114288999	114289088
1374	ENSGALG00000009811	TATDN3	chr3	-	21893832	21893970	21884701	21885681	21894326	21894404
1375	ENSGALG00000009811	TATDN3	chr3	-	21893832	21893970	21886872	21887768	21894326	21894404
1376	ENSGALG00000009811	TATDN3	chr3	-	21897649	21897712	21896485	21896595	21899223	21899300
1377	ENSGALG00000009811	TATDN3	chr3	-	21899223	21899308	21897649	21897712	21899425	21899604
1378	ENSGALG00000039735	EML1	chr5	+	48478261	48478444	48411672	48411770	48485104	48485237
1379	ENSGALG00000039735	EML1	chr5	+	48482071	48482134	48478261	48478444	48485104	48485237
1380	ENSGALG00000039735	EML1	chr5	+	48490734	48490782	48485104	48485237	48493723	48493858
1381	ENSGALG00000039735	EML1	chr5	+	48498931	48498958	48497555	48497584	48502125	48502255
1382	ENSGALG00000039735	EML1	chr5	+	48512873	48513008	48512249	48512345	48516749	48516904
1383	ENSGALG00000039735	EML1	chr5	+	48514536	48514636	48512873	48513008	48516749	48516904
1384	ENSGALG00000039735	EML1	chr5	+	48517540	48517666	48516749	48516904	48517928	48518060
1386	ENSGALG00000010822	SPATA4	chr4	-	44351782	44351892	44348397	44348568	44354042	44354263
1387	ENSGALG00000015388	PRDM1	chr3	-	68360880	68361133	68351908	68353017	68364277	68364397
1388	ENSGALG00000015388	PRDM1	chr3	-	68360880	68361133	68351908	68353017	68371022	68371271
1389	ENSGALG00000015388	PRDM1	chr3	-	68364277	68364397	68351908	68353017	68371022	68371271
1390	ENSGALG00000015388	PRDM1	chr3	-	68364277	68364397	68360880	68361133	68371022	68371271
1391	ENSGALG00000034488	NA	chrW	-	5155305	5155403	5154796	5154976	5155511	5155623
1392	ENSGALG00000034488	NA	chrW	-	5163198	5163296	5162275	5162371	5168261	5168403
1393	ENSGALG00000034488	NA	chrW	-	5172212	5172375	5169563	5169769	5172723	5172869
1394	ENSGALG00000034488	NA	chrW	-	5173850	5173970	5172723	5172869	5179501	5179695
1395	ENSGALG00000034488	NA	chrW	-	5180345	5180631	5179501	5179695	5182214	5182406
1396	ENSGALG00000034488	NA	chrW	-	5180345	5180631	5179501	5179695	5183992	5184237
1397	ENSGALG00000034488	NA	chrW	-	5182214	5182406	5179501	5179695	5183992	5184237
1398	ENSGALG00000034488	NA	chrW	-	5182214	5182406	5180345	5180631	5183992	5184237
1399	ENSGALG00000034488	NA	chrW	-	5183992	5184237	5182214	5182406	5259263	5259348
1400	ENSGALG00000034488	NA	chrW	-	5188907	5189190	5186434	5186579	5259263	5259348
1401	ENSGALG00000010189	NA	chr5	+	37839400	37839489	37839275	37839297	37839621	37839690
1402	ENSGALG00000010189	NA	chr5	+	37840714	37840786	37840424	37840535	37841200	37841305
1403	ENSGALG00000010189	NA	chr5	+	37844571	37844695	37843888	37844011	37845435	37845482
1404	ENSGALG00000010189	NA	chr5	+	37851205	37851273	37850343	37850379	37851922	37852002
1405	ENSGALG00000010189	NA	chr5	+	37852350	37852482	37851922	37852002	37854336	37854495
1406	ENSGALG00000010189	NA	chr5	+	37855138	37855270	37854336	37854495	37856341	37856418
1407	ENSGALG00000030059	WDYHV1	chr2	+	138041002	138041053	138040420	138040520	138042539	138042688
1408	ENSGALG00000030059	WDYHV1	chr2	+	138042539	138042688	138041002	138041053	138043107	138043232
1409	ENSGALG00000016348	SAT1	chr1	-	119747910	119748012	119747759	119747800	119749151	119749235
1410	ENSGALG00000016348	SAT1	chr1	-	119749151	119749235	119747910	119748012	119749318	119749370
1411	ENSGALG00000016348	SAT1	chr1	-	119749318	119749370	119749151	119749235	119749508	119749754
1412	ENSGALG00000040504	GGT5	chr15	+	8653128	8653215	8651608	8651739	8653942	8654132
1413	ENSGALG00000040504	GGT5	chr15	+	8655933	8656067	8655279	8655429	8656732	8656935
1414	ENSGALG00000040136	PSTPIP2	chrZ	+	2168656	2168734	2166977	2167078	2169580	2169615
1415	ENSGALG00000040136	PSTPIP2	chrZ	+	2172031	2172111	2171801	2171847	2173124	2173223
1416	ENSGALG00000005494	MLYCD	chr11	-	16553244	16553401	16552592	16552742	16555040	16555153
1417	ENSGALG00000029408	BAZ1B	chr19	+	427153	427284	426583	426722	430468	430580
1419	ENSGALG00000029408	BAZ1B	chr19	+	450455	450574	448485	448633	452877	453029
1420	ENSGALG00000029408	BAZ1B	chr19	+	450455	450574	448485	448633	454682	454786
1421	ENSGALG00000029408	BAZ1B	chr19	+	452877	453029	448485	448633	454682	454786
1422	ENSGALG00000029408	BAZ1B	chr19	+	452877	453029	450455	450574	454682	454786
1423	ENSGALG00000015390	HOOK3	chrZ	+	53797947	53798020	53791436	53791522	53804298	53804349
1424	ENSGALG00000015390	HOOK3	chrZ	+	53818492	53818633	53816852	53817016	53820494	53820696
1425	ENSGALG00000015390	HOOK3	chrZ	+	53826195	53826306	53820494	53820696	53829228	53829288
1426	ENSGALG00000015390	HOOK3	chrZ	+	53831527	53831668	53829874	53829944	53833347	53833435
1427	ENSGALG00000015390	HOOK3	chrZ	+	53842705	53842810	53841545	53841646	53844347	53844469
1428	ENSGALG00000015390	HOOK3	chrZ	+	53842931	53843003	53842705	53842810	53844347	53844469
1429	ENSGALG00000034347	KIF21B	chr26	+	298932	299067	298585	298735	299398	299566
1430	ENSGALG00000034347	KIF21B	chr26	+	301695	301759	301398	301588	302230	302455
1431	ENSGALG00000034347	KIF21B	chr26	+	303271	303395	302736	302818	303627	303819
1432	ENSGALG00000034347	KIF21B	chr26	+	303627	303819	303271	303395	304378	304578
1433	ENSGALG00000034347	KIF21B	chr26	+	308660	308735	308000	308206	308924	309038
1434	ENSGALG00000034347	KIF21B	chr26	+	309699	309738	308924	309038	311450	311587
1435	ENSGALG00000031631	SDHAF4	chr3	-	82671704	82671851	82667794	82669194	82674221	82674290
1436	ENSGALG00000003454	ZNF207	chr18	+	6737121	6737169	6736537	6736613	6738443	6738514
1437	ENSGALG00000003454	ZNF207	chr18	+	6739805	6739966	6738443	6738514	6741974	6742214
1438	ENSGALG00000003454	ZNF207	chr18	+	6740697	6740790	6739805	6739966	6741974	6742214
1439	ENSGALG00000000868	RNF121	chr1	-	195597068	195597176	195596497	195596618	195597431	195597586
1440	ENSGALG00000000868	RNF121	chr1	-	195597431	195597586	195597068	195597176	195597849	195597991
1441	ENSGALG00000005438	PARVA	chr5	-	8183976	8184078	8183149	8183222	8185696	8185765
1442	ENSGALG00000005438	PARVA	chr5	-	8193455	8193571	8188913	8188972	8195535	8195676
1444	ENSGALG00000040152	CCNJL	chr13	+	8579909	8580120	8571799	8571921	8587670	8587970
1445	ENSGALG00000040152	CCNJL	chr13	+	8579909	8580120	8572351	8572535	8587670	8587970
1446	ENSGALG00000016294	HMGCLL1	chr3	+	87506289	87506385	87502268	87502376	87518488	87518552
1447	ENSGALG00000016294	HMGCLL1	chr3	+	87506289	87506385	87502268	87502376	87522719	87522908
1448	ENSGALG00000016294	HMGCLL1	chr3	+	87507979	87508128	87506289	87506385	87518488	87518552
1449	ENSGALG00000016294	HMGCLL1	chr3	+	87518488	87518552	87502268	87502376	87522719	87522908
1450	ENSGALG00000016294	HMGCLL1	chr3	+	87518488	87518552	87506289	87506385	87522719	87522908
1451	ENSGALG00000016294	HMGCLL1	chr3	+	87518488	87518552	87506289	87506385	87549039	87549165
1452	ENSGALG00000016294	HMGCLL1	chr3	+	87522719	87522908	87506289	87506385	87549039	87549165
1453	ENSGALG00000016294	HMGCLL1	chr3	+	87522719	87522908	87518488	87518552	87549039	87549165
1454	ENSGALG00000014952	CERT1	chrZ	+	23929882	23929999	23908859	23908994	23950961	23951069
1455	ENSGALG00000014952	CERT1	chrZ	+	23930958	23931099	23929882	23929999	23950961	23951069
1456	ENSGALG00000014952	CERT1	chrZ	+	23965721	23965799	23965073	23965166	23969459	23969555
1457	ENSGALG00000014952	CERT1	chrZ	+	23974202	23974332	23973604	23973733	23975592	23975729
1458	ENSGALG00000014952	CERT1	chrZ	+	23975592	23975729	23974202	23974332	23976287	23977323
1459	ENSGALG00000035080	HARS	chr13	+	1580677	1580785	1578999	1579125	1583223	1583322
1460	ENSGALG00000035080	HARS	chr13	+	1586832	1586979	1585963	1586080	1587500	1588007
1462	ENSGALG00000042105	PLCB2	chr5	-	906842	906989	906214	906372	907196	907363
1463	ENSGALG00000042105	PLCB2	chr5	-	911376	911456	910729	910783	911649	911790
1464	ENSGALG00000032570	LANCL2	chr2	-	51754278	51754455	51746820	51746893	51756520	51756703
1465	ENSGALG00000032570	LANCL2	chr2	-	51768801	51768919	51764342	51764550	51778553	51778751
1469	ENSGALG00000001157	DENND1A	chr17	-	9326241	9326370	9324334	9324590	9333364	9333453
1470	ENSGALG00000001157	DENND1A	chr17	-	9337895	9337955	9333364	9333453	9351935	9352067
1471	ENSGALG00000001157	DENND1A	chr17	-	9351935	9352067	9333364	9333453	9388693	9388819
1472	ENSGALG00000001157	DENND1A	chr17	-	9360072	9360113	9358471	9358543	9360668	9360756
1473	ENSGALG00000001157	DENND1A	chr17	-	9388693	9388819	9361087	9361189	9394682	9394784
1474	ENSGALG00000001157	DENND1A	chr17	-	9402521	9402567	9394682	9394784	9411418	9411519
1475	ENSGALG00000001157	DENND1A	chr17	-	9416419	9416530	9411418	9411519	9422958	9423012
1476	ENSGALG00000001157	DENND1A	chr17	-	9426355	9426425	9425156	9425237	9448551	9448671
1477	ENSGALG00000001157	DENND1A	chr17	-	9448551	9448671	9426355	9426425	9456866	9456900
1478	ENSGALG00000001157	DENND1A	chr17	-	9448551	9448671	9426355	9426425	9468838	9468882
1479	ENSGALG00000001157	DENND1A	chr17	-	9450532	9450607	9448551	9448671	9452097	9452147
1480	ENSGALG00000001157	DENND1A	chr17	-	9452097	9452147	9448551	9448671	9456866	9456900
1481	ENSGALG00000001157	DENND1A	chr17	-	9452097	9452147	9448551	9448671	9468838	9468882
1482	ENSGALG00000001157	DENND1A	chr17	-	9456866	9456900	9426355	9426425	9468838	9468882
1483	ENSGALG00000001157	DENND1A	chr17	-	9456866	9456900	9448551	9448671	9468838	9468882
1484	ENSGALG00000001157	DENND1A	chr17	-	9456866	9456900	9452097	9452147	9468838	9468882
1485	ENSGALG00000001157	DENND1A	chr17	-	9468838	9468882	9452097	9452147	9493041	9493112
1486	ENSGALG00000007702	XYLT2	chr18	-	10404227	10404699	10403317	10403493	10409914	10410104
1487	ENSGALG00000007215	KIF5B	chr2	+	14228221	14228309	14228065	14228121	14229695	14229820
1488	ENSGALG00000007215	KIF5B	chr2	+	14230958	14231104	14230410	14230515	14232397	14232546
1489	ENSGALG00000007215	KIF5B	chr2	+	14241230	14241291	14239579	14239681	14241384	14241456
1490	ENSGALG00000042994	DDX41	chr13	-	10894952	10895049	10894445	10894595	10895333	10895405
1491	ENSGALG00000042994	DDX41	chr13	-	10895581	10895713	10895333	10895405	10895811	10895974
1492	ENSGALG00000042994	DDX41	chr13	-	10896754	10896827	10896442	10896596	10897053	10897190
1494	ENSGALG00000030791	DIAPH2	chr4	-	5942591	5942624	5940078	5940255	5955338	5955458
1495	ENSGALG00000034955	DCTN2	chr33	+	3804238	3804307	3802568	3802761	3805718	3805815
1496	ENSGALG00000034955	DCTN2	chr33	+	3805120	3805126	3804238	3804307	3805718	3805815
1497	ENSGALG00000034955	DCTN2	chr33	+	3805885	3805947	3805718	3805815	3807874	3807973
1498	ENSGALG00000034955	DCTN2	chr33	+	3809229	3809295	3808999	3809147	3809488	3809527
1499	ENSGALG00000014103	FRYL	chr4	+	66350069	66350269	66310546	66310724	66356894	66356948
1500	ENSGALG00000014103	FRYL	chr4	+	66356894	66356948	66350069	66350269	66359624	66359764
1501	ENSGALG00000014103	FRYL	chr4	+	66372253	66372298	66369477	66369579	66374794	66374898
1502	ENSGALG00000014103	FRYL	chr4	+	66378048	66378220	66377297	66377384	66378907	66379040
1503	ENSGALG00000014103	FRYL	chr4	+	66378907	66379040	66378048	66378220	66379209	66379317
1504	ENSGALG00000014103	FRYL	chr4	+	66386143	66386201	66384642	66384767	66387160	66387252
1505	ENSGALG00000014103	FRYL	chr4	+	66389889	66390044	66388891	66389002	66390283	66390383
1506	ENSGALG00000014103	FRYL	chr4	+	66390283	66390383	66389889	66390044	66391580	66391749
1507	ENSGALG00000014103	FRYL	chr4	+	66400135	66400286	66399057	66399170	66401457	66401643
1508	ENSGALG00000014103	FRYL	chr4	+	66400642	66400746	66400135	66400286	66401457	66401643
1509	ENSGALG00000014103	FRYL	chr4	+	66405864	66405959	66404975	66405166	66407731	66408339
1510	ENSGALG00000014103	FRYL	chr4	+	66410238	66410409	66408941	66409039	66411357	66411498
1511	ENSGALG00000014103	FRYL	chr4	+	66415094	66415169	66414658	66414820	66415612	66415789
1512	ENSGALG00000014103	FRYL	chr4	+	66436173	66436191	66433188	66433257	66437112	66437223
1513	ENSGALG00000007167	CLEC16A	chr14	-	9428305	9428426	9422589	9422741	9432083	9432212
1514	ENSGALG00000007167	CLEC16A	chr14	-	9436636	9436746	9436118	9436163	9438035	9438158
1515	ENSGALG00000007167	CLEC16A	chr14	-	9445166	9445220	9444004	9444103	9445829	9446004
1516	ENSGALG00000053573	NA	chr6	-	7957537	7957680	7949910	7950037	7980689	7980786
1517	ENSGALG00000002527	NA	chr21	+	3445265	3445483	3434905	3435109	3445789	3445861
1518	ENSGALG00000005158	WDFY1	chr9	-	8453866	8453993	8452274	8452380	8456557	8456670
1519	ENSGALG00000050327	NA	chr1	-	127521592	127521986	127520343	127520447	127524517	127524655
1520	ENSGALG00000012559	LARGE1	chr1	+	52757081	52757269	52678867	52678954	52810268	52810570
1521	ENSGALG00000012559	LARGE1	chr1	+	52847449	52847621	52828884	52829008	52890507	52890612
1522	ENSGALG00000012559	LARGE1	chr1	+	52943586	52943733	52937358	52937637	52948969	52949165
1523	ENSGALG00000010417	VDHAP	chr8	-	21976426	21976551	21975746	21975872	21976856	21976897
1524	ENSGALG00000049402	NA	chr26	+	2643511	2643691	2643169	2643355	2643921	2644104
1525	ENSGALG00000043499	EGFL7	chr17	-	8048745	8048841	8047513	8047678	8049532	8049645
1526	ENSGALG00000043499	EGFL7	chr17	-	8049734	8049857	8049532	8049645	8051167	8051355
1527	ENSGALG00000043499	EGFL7	chr17	-	8055576	8055645	8051167	8051355	8059011	8059104
1528	ENSGALG00000010663	TTC8	chr5	+	43474762	43474883	43471354	43471384	43477970	43478034
1529	ENSGALG00000010663	TTC8	chr5	+	43478191	43478351	43477970	43478034	43479220	43479310
1530	ENSGALG00000010663	TTC8	chr5	+	43482197	43482242	43479220	43479310	43488170	43488256
1531	ENSGALG00000010663	TTC8	chr5	+	43488170	43488256	43482197	43482242	43492449	43492560
1532	ENSGALG00000010663	TTC8	chr5	+	43488170	43488256	43482197	43482242	43494526	43494666
1533	ENSGALG00000010663	TTC8	chr5	+	43489929	43490017	43488170	43488256	43492449	43492560
1534	ENSGALG00000010663	TTC8	chr5	+	43492449	43492560	43482197	43482242	43494526	43494666
1535	ENSGALG00000010663	TTC8	chr5	+	43492449	43492560	43488170	43488256	43494526	43494666
1536	ENSGALG00000010663	TTC8	chr5	+	43495520	43495695	43494526	43494666	43496981	43497104
1537	ENSGALG00000010663	TTC8	chr5	+	43498375	43498459	43496981	43497104	43500021	43500138
1538	ENSGALG00000043799	DSCC1	chr2	-	136678127	136678180	136676915	136677073	136680187	136680326
1539	ENSGALG00000043799	DSCC1	chr2	-	136680187	136680326	136678127	136678180	136680584	136680675
1540	ENSGALG00000043799	DSCC1	chr2	-	136683845	136684014	136681302	136681437	136685266	136685316
1541	ENSGALG00000011866	RRP7A	chr1	+	49203228	49203427	49202760	49202858	49203898	49204422
1542	ENSGALG00000027579	MRPS6	chr1	+	107025426	107025566	106990187	106991015	107036573	107038093
1543	ENSGALG00000004107	ITM2A	chr4	-	1474399	1474588	1473715	1473826	1474817	1474949
1544	ENSGALG00000008367	MDK	chr5	-	23885528	23885612	23885291	23885453	23886552	23886637
1545	ENSGALG00000011855	RHOJ	chr5	-	53603000	53603059	53598514	53598679	53640112	53640328
1546	ENSGALG00000028627	TIMP3	chr1	-	53095985	53096107	53094946	53095355	53096767	53096879
1547	ENSGALG00000028627	TIMP3	chr1	-	53096767	53096879	53095985	53096107	53103601	53103684
1548	ENSGALG00000010246	OSBPL8	chr1	-	38127182	38127279	38126684	38126783	38127770	38127869
1549	ENSGALG00000010246	OSBPL8	chr1	-	38133906	38133991	38132765	38132937	38138370	38138574
1550	ENSGALG00000010246	OSBPL8	chr1	-	38144294	38144365	38140741	38140822	38161741	38161879
1551	ENSGALG00000010246	OSBPL8	chr1	-	38161741	38161879	38144294	38144365	38171675	38171779
1552	ENSGALG00000010246	OSBPL8	chr1	-	38166584	38166621	38161741	38161879	38171675	38171779
1553	ENSGALG00000017092	PAN3	chr1	-	177278351	177278416	177277492	177277631	177281395	177281525
1554	ENSGALG00000017092	PAN3	chr1	-	177281395	177281525	177278351	177278416	177282423	177282563
1555	ENSGALG00000017092	PAN3	chr1	-	177282423	177282563	177278351	177278416	177288261	177288349
1556	ENSGALG00000006034	PITPNM3	chr19	+	10000004	10000134	9997983	9997997	10000652	10000888
1557	ENSGALG00000006034	PITPNM3	chr19	+	10005498	10005688	10000652	10000888	10007595	10007715
1558	ENSGALG00000006034	PITPNM3	chr19	+	10007595	10007715	10000652	10000888	10011356	10011538
1559	ENSGALG00000006034	PITPNM3	chr19	+	10014002	10014188	10013591	10013762	10014905	10015054
1560	ENSGALG00000006034	PITPNM3	chr19	+	10014905	10015054	10014002	10014188	10017227	10017344
1561	ENSGALG00000006034	PITPNM3	chr19	+	10017227	10017344	10014905	10015054	10018401	10018518
1562	ENSGALG00000006034	PITPNM3	chr19	+	10019534	10019683	10018401	10018518	10020985	10021135
1563	ENSGALG00000006034	PITPNM3	chr19	+	10023301	10023430	10022723	10022907	10023834	10024143
1564	ENSGALG00000010967	DOCK7	chr8	-	27869882	27869900	27868116	27868213	27870348	27870445
1567	ENSGALG00000010967	DOCK7	chr8	-	27880627	27880717	27879511	27879607	27886179	27886349
1570	ENSGALG00000010967	DOCK7	chr8	-	27888580	27888812	27887240	27887405	27889570	27889657
1571	ENSGALG00000010967	DOCK7	chr8	-	27910318	27910484	27909513	27909656	27912022	27912103
1572	ENSGALG00000010967	DOCK7	chr8	-	27932465	27932571	27920634	27920810	27939730	27939873
1573	ENSGALG00000011013	PCNX2	chr3	+	38938295	38938413	38935965	38936174	38940549	38940586
1574	ENSGALG00000011013	PCNX2	chr3	+	38950476	38950624	38941052	38942330	38950792	38950938
1575	ENSGALG00000011013	PCNX2	chr3	+	38950476	38950624	38941052	38942330	38952203	38952297
1576	ENSGALG00000011013	PCNX2	chr3	+	38950792	38950938	38941052	38942330	38952203	38952297
1577	ENSGALG00000011013	PCNX2	chr3	+	38950792	38950938	38950476	38950624	38952203	38952297
1578	ENSGALG00000011013	PCNX2	chr3	+	38952203	38952297	38941052	38942330	38966085	38966221
1579	ENSGALG00000011013	PCNX2	chr3	+	38969540	38969694	38968115	38968258	38969788	38969821
1580	ENSGALG00000011013	PCNX2	chr3	+	38993560	38993670	38982751	38982843	38995244	38995341
1581	ENSGALG00000011013	PCNX2	chr3	+	38995244	38995341	38982751	38982843	39001455	39001548
1582	ENSGALG00000011013	PCNX2	chr3	+	39005294	39005436	39002043	39002194	39011028	39011206
1583	ENSGALG00000011013	PCNX2	chr3	+	39011028	39011206	39002043	39002194	39041700	39041759
1584	ENSGALG00000011013	PCNX2	chr3	+	39011028	39011206	39005294	39005436	39023852	39023961
1585	ENSGALG00000011013	PCNX2	chr3	+	39067277	39067422	39060449	39060553	39069304	39069535
1586	ENSGALG00000011013	PCNX2	chr3	+	39069883	39070158	39069304	39069535	39071115	39071294
1587	ENSGALG00000005038	CENPI	chr4	-	2084240	2084289	2083285	2083519	2085371	2085496
1588	ENSGALG00000005038	CENPI	chr4	-	2086645	2086743	2086132	2086268	2087179	2087244
1589	ENSGALG00000005038	CENPI	chr4	-	2091747	2091855	2090763	2090812	2092365	2092484
1590	ENSGALG00000053972	NA	chr7	+	33542276	33542463	33539217	33539452	33544891	33544952
1591	ENSGALG00000007101	ZPR1	chr24	-	5130354	5130465	5129919	5130006	5130585	5130675
1592	ENSGALG00000007101	ZPR1	chr24	-	5131251	5131318	5130978	5131049	5131431	5131485
1593	ENSGALG00000007101	ZPR1	chr24	-	5132390	5132481	5132160	5132231	5133019	5133181
1594	ENSGALG00000000106	LRIF1	chr26	-	1080750	1081029	1079125	1079781	1082473	1083989
1595	ENSGALG00000000106	LRIF1	chr26	-	1080750	1081029	1079125	1079781	1088685	1089969
1596	ENSGALG00000000106	LRIF1	chr26	-	1082473	1083989	1079125	1079781	1088685	1089969
1597	ENSGALG00000000106	LRIF1	chr26	-	1082473	1083989	1080750	1081029	1088685	1089969
1598	ENSGALG00000053703	NA	chr2	-	88944841	88944872	88938927	88938949	88945383	88945503
1599	ENSGALG00000053703	NA	chr2	-	88949493	88949544	88947648	88947726	88955456	88955490
1600	ENSGALG00000053703	NA	chr2	-	88949493	88949544	88947648	88947726	88962415	88962484
1601	ENSGALG00000053703	NA	chr2	-	88955456	88955490	88947648	88947726	88962415	88962484
1602	ENSGALG00000053703	NA	chr2	-	88955456	88955490	88949493	88949544	88962415	88962484
1603	ENSGALG00000039146	CCR4	chr2	+	44350926	44351170	44348126	44348229	44352377	44354228
1604	ENSGALG00000008197	PGGT1B	chrZ	-	79009202	79009311	79004880	79005591	79011142	79011327
1605	ENSGALG00000008197	PGGT1B	chrZ	-	79011142	79011327	79004880	79005591	79012395	79012441
1606	ENSGALG00000008197	PGGT1B	chrZ	-	79017212	79017364	79014559	79014692	79025901	79025969
1607	ENSGALG00000008197	PGGT1B	chrZ	-	79033336	79033455	79025901	79025969	79039178	79039363
1608	ENSGALG00000053597	MBNL3	chr4	-	3500013	3500087	3489979	3497583	3506007	3506053
1609	ENSGALG00000053597	MBNL3	chr4	-	3501478	3501573	3500013	3500087	3503781	3503817
1610	ENSGALG00000053597	MBNL3	chr4	-	3501478	3501573	3500013	3500087	3506007	3506158
1611	ENSGALG00000053597	MBNL3	chr4	-	3501478	3501573	3500013	3500087	3513831	3514068
1612	ENSGALG00000053597	MBNL3	chr4	-	3503781	3503817	3500013	3500087	3506007	3506158
1613	ENSGALG00000053597	MBNL3	chr4	-	3503781	3503817	3501478	3501573	3506007	3506158
1614	ENSGALG00000053597	MBNL3	chr4	-	3506007	3506053	3500013	3500087	3513831	3514068
1615	ENSGALG00000053597	MBNL3	chr4	-	3506007	3506158	3501478	3501573	3513831	3514068
1616	ENSGALG00000053597	MBNL3	chr4	-	3515488	3515689	3513831	3514068	3524067	3524232
1617	ENSGALG00000053597	MBNL3	chr4	-	3524067	3524232	3515488	3515689	3548235	3548893
1618	ENSGALG00000053597	MBNL3	chr4	-	3548235	3549251	3524067	3524232	3553813	3553962
1619	ENSGALG00000031274	SLC4A8	chr33	+	5091912	5092074	5091011	5091117	5092937	5093051
1620	ENSGALG00000053152	FSD1	chr28	-	1488711	1488734	1488431	1488553	1492302	1492404
1621	ENSGALG00000053152	FSD1	chr28	-	1492302	1492404	1487901	1488553	1492465	1492597
1622	ENSGALG00000007744	CASS4	chr20	-	11993209	11993269	11992061	11992475	11994073	11995417
1623	ENSGALG00000007744	CASS4	chr20	-	11999250	11999676	11996608	11996713	12007804	12007828
1624	ENSGALG00000016548	SYAP1	chr1	-	122839833	122839952	122837529	122837596	122843586	122843890
1625	ENSGALG00000005208	S1PR1	chr8	-	12070098	12070288	12067290	12069894	12070868	12071019
1626	ENSGALG00000009289	SLC18A2	chr6	+	30102354	30102438	30100957	30101016	30103279	30103372
1627	ENSGALG00000009289	SLC18A2	chr6	+	30106297	30106393	30104082	30104143	30107959	30108038
1628	ENSGALG00000009289	SLC18A2	chr6	+	30109284	30109418	30108923	30109043	30110665	30110773
1629	ENSGALG00000005426	FREM1	chrZ	-	31730745	31730818	31728379	31728529	31732073	31732203
1630	ENSGALG00000005426	FREM1	chrZ	-	31745069	31745211	31742568	31742764	31748450	31748595
1631	ENSGALG00000005426	FREM1	chrZ	-	31745069	31745211	31742568	31742764	31749864	31750087
1632	ENSGALG00000005426	FREM1	chrZ	-	31748450	31748595	31742568	31742764	31749864	31750087
1633	ENSGALG00000005426	FREM1	chrZ	-	31748450	31748595	31745069	31745211	31749864	31750087
1634	ENSGALG00000005426	FREM1	chrZ	-	31750955	31751152	31749864	31750087	31751677	31751863
1635	ENSGALG00000005426	FREM1	chrZ	-	31754550	31754803	31753019	31753217	31755396	31755490
1636	ENSGALG00000005426	FREM1	chrZ	-	31759676	31759873	31758409	31758500	31760313	31760456
1637	ENSGALG00000005426	FREM1	chrZ	-	31766720	31767044	31764848	31764957	31767680	31767877
1638	ENSGALG00000005426	FREM1	chrZ	-	31767680	31767877	31766720	31767044	31768376	31768678
1639	ENSGALG00000005426	FREM1	chrZ	-	31768376	31768678	31767680	31767877	31769220	31769315
1640	ENSGALG00000017378	CRTAC1	chr6	+	23243409	23243452	23243163	23243309	23243709	23243853
1641	ENSGALG00000012968	RMND1	chr3	-	48979222	48979299	48977921	48978042	48980061	48980126
1642	ENSGALG00000012968	RMND1	chr3	-	48980061	48980126	48977921	48978042	48982161	48982268
1643	ENSGALG00000012968	RMND1	chr3	-	48986109	48986149	48983228	48983329	48986496	48986572
1644	ENSGALG00000012968	RMND1	chr3	-	48989041	48989150	48986496	48986572	48993982	48994506
1645	ENSGALG00000037629	TRANK1	chr2	-	45914979	45915117	45911174	45911318	45915564	45915764
1646	ENSGALG00000037629	TRANK1	chr2	-	45921308	45921485	45916380	45919254	45922298	45922550
1647	ENSGALG00000037629	TRANK1	chr2	-	45932419	45932538	45931069	45931153	45932811	45932962
1648	ENSGALG00000037629	TRANK1	chr2	-	45932811	45932962	45932419	45932538	45933995	45934119
1649	ENSGALG00000038400	TOMM40L	chr25	-	3928220	3928343	3928061	3928138	3928424	3928530
1650	ENSGALG00000038400	TOMM40L	chr25	-	3929382	3929450	3929195	3929288	3929837	3929942
1651	ENSGALG00000041428	NEK4	chr12	-	1185971	1186105	1184931	1185291	1186989	1187195
1652	ENSGALG00000041428	NEK4	chr12	-	1186989	1187195	1185971	1186105	1187833	1187922
1653	ENSGALG00000041428	NEK4	chr12	-	1189207	1189314	1187833	1187922	1189671	1189738
1654	ENSGALG00000041428	NEK4	chr12	-	1194554	1194696	1193189	1193615	1195382	1195537
1655	ENSGALG00000007483	LRIG1	chr12	-	14857787	14857859	14856449	14856521	14862359	14862440
1656	ENSGALG00000007483	LRIG1	chr12	-	14862359	14862440	14856449	14856521	14865794	14865938
1657	ENSGALG00000007483	LRIG1	chr12	-	14873810	14873954	14871509	14871653	14874948	14875086
1658	ENSGALG00000007483	LRIG1	chr12	-	14898005	14898077	14892988	14893063	14925851	14926384
1659	ENSGALG00000002686	ECD	chr6	-	5906098	5906166	5905755	5905976	5906511	5906689
1660	ENSGALG00000002686	ECD	chr6	-	5906098	5906166	5905755	5905976	5907367	5907474
1661	ENSGALG00000002686	ECD	chr6	-	5906511	5906689	5905755	5905976	5907367	5907474
1662	ENSGALG00000002686	ECD	chr6	-	5906511	5906689	5906098	5906166	5907367	5907474
1663	ENSGALG00000034099	ATP6V1C1	chr2	+	129184862	129184954	129180628	129180723	129185964	129186063
1664	ENSGALG00000034099	ATP6V1C1	chr2	+	129191741	129191868	129190571	129190669	129192966	129193275
1665	ENSGALG00000015846	SNAP91	chr3	+	77641733	77641893	77640790	77640844	77660696	77660839
1666	ENSGALG00000015846	SNAP91	chr3	+	77673804	77673875	77669692	77669734	77675230	77675258
1667	ENSGALG00000015846	SNAP91	chr3	+	77675230	77675258	77669692	77669734	77678464	77678574
1668	ENSGALG00000015846	SNAP91	chr3	+	77683728	77683743	77679804	77679905	77683888	77684059
1669	ENSGALG00000015846	SNAP91	chr3	+	77683888	77684059	77679804	77679905	77690265	77690343
1670	ENSGALG00000015846	SNAP91	chr3	+	77690999	77691083	77690450	77690522	77691995	77692079
1671	ENSGALG00000015846	SNAP91	chr3	+	77702918	77702942	77701920	77702032	77705896	77705980
1672	ENSGALG00000015846	SNAP91	chr3	+	77708999	77709100	77706051	77706156	77710154	77711585
1674	ENSGALG00000017368	TRNT1	chr12	+	18506421	18506563	18506273	18506341	18506686	18506880
1675	ENSGALG00000017368	TRNT1	chr12	+	18507226	18507365	18506686	18506880	18507583	18507710
1676	ENSGALG00000014722	NA	chr1	-	79180910	79180963	79180463	79180737	79181057	79181170
1677	ENSGALG00000014722	NA	chr1	-	79183687	79183842	79181057	79181170	79184106	79184193
1678	ENSGALG00000014722	NA	chr1	-	79184106	79184193	79181057	79181170	79187127	79187254
1679	ENSGALG00000014722	NA	chr1	-	79185265	79185364	79184106	79184193	79187127	79187254
1680	ENSGALG00000014836	LPIN2	chr2	+	101015068	101015176	101011108	101011407	101017336	101017460
1681	ENSGALG00000014836	LPIN2	chr2	+	101020456	101020550	101019424	101019612	101020892	101020962
1682	ENSGALG00000014836	LPIN2	chr2	+	101020892	101020962	101020456	101020550	101021060	101021150
1683	ENSGALG00000014836	LPIN2	chr2	+	101027257	101027372	101026268	101026421	101027991	101028095
1684	ENSGALG00000038747	TM4SF18	chr9	+	24036312	24036489	24036140	24036234	24038358	24038448
1685	ENSGALG00000038747	TM4SF18	chr9	+	24036312	24036489	24036140	24036234	24039074	24039217
1686	ENSGALG00000038747	TM4SF18	chr9	+	24038358	24038448	24036052	24036489	24039074	24039217
1687	ENSGALG00000038747	TM4SF18	chr9	+	24038358	24038448	24036140	24036234	24039074	24039217
1688	ENSGALG00000010435	RASGRP3	chr3	-	31192566	31192680	31190533	31190649	31194907	31194985
1689	ENSGALG00000010435	RASGRP3	chr3	-	31192566	31192680	31190533	31190649	31199865	31200141
1690	ENSGALG00000010435	RASGRP3	chr3	-	31194907	31194985	31190533	31190649	31199865	31200141
1691	ENSGALG00000010435	RASGRP3	chr3	-	31194907	31194985	31192566	31192680	31199865	31200141
1692	ENSGALG00000010435	RASGRP3	chr3	-	31199865	31200141	31194907	31194985	31200442	31200559
1693	ENSGALG00000001038	MAN1C1	chr23	-	2465151	2465246	2462123	2462247	2467316	2467397
1694	ENSGALG00000001038	MAN1C1	chr23	-	2467316	2467397	2465151	2465246	2481526	2481623
1695	ENSGALG00000001038	MAN1C1	chr23	-	2468897	2469013	2467316	2467397	2481526	2481623
1697	ENSGALG00000004852	DNM1	chr17	-	5412702	5412754	5410034	5410148	5413205	5413276
1699	ENSGALG00000004852	DNM1	chr17	-	5421089	5421228	5413466	5413553	5422006	5422074
1700	ENSGALG00000002336	EP400	chr15	-	2881009	2881088	2880252	2880453	2881194	2881251
1701	ENSGALG00000002336	EP400	chr15	-	2882946	2882994	2881796	2881933	2883232	2883406
1702	ENSGALG00000002336	EP400	chr15	-	2884849	2884894	2884587	2884741	2885007	2885139
1703	ENSGALG00000002336	EP400	chr15	-	2885007	2885139	2884849	2884894	2886065	2886224
1704	ENSGALG00000002336	EP400	chr15	-	2885719	2885803	2885007	2885139	2886065	2886224
1705	ENSGALG00000002336	EP400	chr15	-	2892779	2892944	2891950	2892118	2894734	2894889
1706	ENSGALG00000002336	EP400	chr15	-	2908549	2908657	2907457	2907837	2909064	2909152
1707	ENSGALG00000002336	EP400	chr15	-	2912907	2913018	2909064	2909152	2914995	2916362
1708	ENSGALG00000028685	SEMA5A	chr2	+	78794005	78794141	78791942	78792228	78797769	78797974
1709	ENSGALG00000028685	SEMA5A	chr2	+	78819285	78819493	78797769	78797974	78832279	78832397
1710	ENSGALG00000014659	C1R	chr1	-	78061715	78061794	78061153	78061294	78062432	78062554
1711	ENSGALG00000014659	C1R	chr1	-	78062638	78062786	78062432	78062554	78063284	78063481
1712	ENSGALG00000014659	C1R	chr1	-	78064372	78064601	78063962	78064155	78065365	78065761
1713	ENSGALG00000004221	IL22RA1	chr23	-	5815063	5815242	5813565	5813750	5815924	5816057
1714	ENSGALG00000003430	PMS2	chr14	+	1382822	1382962	1382542	1382562	1383318	1383405
1715	ENSGALG00000003430	PMS2	chr14	+	1384350	1384453	1383318	1383405	1384926	1385110
1716	ENSGALG00000003430	PMS2	chr14	+	1388303	1388388	1387924	1388024	1388864	1389017
1717	ENSGALG00000003430	PMS2	chr14	+	1392008	1392176	1390289	1391178	1392668	1392769
1718	ENSGALG00000016885	STK24	chr1	+	146291720	146291951	146279043	146279176	146302936	146303073
1719	ENSGALG00000016885	STK24	chr1	+	146291720	146291951	146279043	146279176	146316665	146316722
1720	ENSGALG00000016885	STK24	chr1	+	146302936	146303073	146279043	146279176	146316665	146316722
1721	ENSGALG00000016885	STK24	chr1	+	146302936	146303073	146291720	146291951	146316665	146316722
1722	ENSGALG00000016885	STK24	chr1	+	146302936	146303073	146291720	146291951	146320103	146320212
1723	ENSGALG00000016885	STK24	chr1	+	146316665	146316722	146291720	146291951	146320103	146320212
1724	ENSGALG00000016885	STK24	chr1	+	146316665	146316722	146302936	146303073	146320103	146320212
1725	ENSGALG00000021017	DUSP15	chr20	-	10069936	10070108	10068976	10069817	10070616	10070691
1726	ENSGALG00000004932	ATG7	chr12	+	4803863	4804008	4800824	4800915	4804587	4804746
1727	ENSGALG00000050374	NA	chr21	-	4606074	4606248	4605464	4605564	4606576	4606767
1728	ENSGALG00000050374	NA	chr21	-	4610664	4610862	4610478	4610559	4611220	4611342
1729	ENSGALG00000013940	LNX1	chr4	+	65695582	65695738	65690518	65690674	65699215	65699418
1730	ENSGALG00000017249	PCF11	chr1	+	190422588	190422711	190421858	190421946	190423633	190423817
1731	ENSGALG00000017249	PCF11	chr1	+	190423226	190423332	190422588	190422711	190423633	190423817
1732	ENSGALG00000042351	PIK3R6	chr18	-	1960427	1960498	1960113	1960204	1960905	1960996
1733	ENSGALG00000042351	PIK3R6	chr18	-	1969098	1969182	1968588	1968680	1970822	1970939
1734	ENSGALG00000009901	DYRK2	chr1	+	35019484	35019621	35019109	35019289	35027532	35029134
1735	ENSGALG00000003578	FN1	chr7	-	4401522	4401792	4399793	4399981	4403282	4403396
1736	ENSGALG00000003578	FN1	chr7	-	4403282	4403396	4399793	4399981	4404152	4404308
1737	ENSGALG00000003578	FN1	chr7	-	4408800	4409073	4407576	4407759	4410186	4410378
1738	ENSGALG00000003578	FN1	chr7	-	4429265	4429442	4428315	4428468	4430928	4431108
1739	ENSGALG00000030968	NA	chr3	+	65815682	65815756	65815584	65815609	65817335	65817388
1740	ENSGALG00000030968	NA	chr3	+	65820776	65820834	65817335	65817388	65821115	65821231
1741	ENSGALG00000030968	NA	chr3	+	65821115	65821231	65817335	65817388	65822245	65822367
1742	ENSGALG00000002945	TMEM266	chr10	-	3876859	3876933	3867097	3867154	3892300	3892460
1743	ENSGALG00000002945	TMEM266	chr10	-	3881171	3881326	3876859	3876933	3892300	3892460
1745	ENSGALG00000005083	SLC5A10	chr14	+	5540531	5540637	5537862	5537967	5541655	5541736
1746	ENSGALG00000005083	SLC5A10	chr14	+	5563554	5563770	5562869	5563038	5563932	5564014
1747	ENSGALG00000024039	NA	chr4	-	1620554	1620710	1619923	1620043	1620874	1621017
1748	ENSGALG00000016504	ITSN2	chr3	-	104215217	104215391	104214248	104214406	104215676	104215760
1749	ENSGALG00000016504	ITSN2	chr3	-	104229758	104229950	104219890	104220012	104230792	104230889
1750	ENSGALG00000016504	ITSN2	chr3	-	104231645	104231691	104231332	104231454	104232017	104232184
1751	ENSGALG00000016504	ITSN2	chr3	-	104236621	104237010	104232017	104232184	104238845	104238982
1752	ENSGALG00000016504	ITSN2	chr3	-	104241146	104241227	104238845	104238982	104242083	104242223
1753	ENSGALG00000016504	ITSN2	chr3	-	104249822	104249965	104248802	104248866	104250686	104250783
1754	ENSGALG00000016504	ITSN2	chr3	-	104255895	104255988	104254317	104254381	104270075	104270106
1755	ENSGALG00000008128	MOB4	chr7	+	10246137	10246249	10245284	10245364	10247149	10249549
1756	ENSGALG00000004350	WDR41	chrZ	+	23193705	23193817	23193138	23193201	23195242	23195305
1757	ENSGALG00000004350	WDR41	chrZ	+	23195242	23195305	23193705	23193817	23196449	23196560
1758	ENSGALG00000003826	ANAPC7	chr15	+	5584257	5584444	5583593	5583780	5585102	5585222
1759	ENSGALG00000003826	ANAPC7	chr15	+	5585743	5585855	5585102	5585222	5586082	5586236
1760	ENSGALG00000003826	ANAPC7	chr15	+	5588118	5588343	5587193	5587390	5588737	5588888
1761	ENSGALG00000052319	NA	chrKZ626839.1	-	138680	138743	137682	137939	138829	138965
1762	ENSGALG00000052319	NA	chrKZ626839.1	-	138829	138965	137682	137939	139690	139821
1763	ENSGALG00000014140	ARFGAP3	chr1	-	68378212	68378338	68372665	68372803	68378944	68379070
1764	ENSGALG00000014140	ARFGAP3	chr1	-	68382121	68382267	68378944	68379070	68384291	68384338
1765	ENSGALG00000014140	ARFGAP3	chr1	-	68386027	68386087	68384291	68384338	68386475	68386557
1766	ENSGALG00000014140	ARFGAP3	chr1	-	68394018	68394137	68392982	68393055	68398632	68398719
1767	ENSGALG00000014140	ARFGAP3	chr1	-	68394018	68394137	68392982	68393055	68398806	68398907
1769	ENSGALG00000002044	EEF2KMT	chr14	-	13795104	13795400	13794141	13794288	13796312	13796446
1770	ENSGALG00000002710	IPMK	chr6	+	5991610	5991783	5986024	5986121	5995297	5995379
1771	ENSGALG00000043240	ARPP21	chr2	+	45393465	45393507	45392876	45393082	45393909	45393945
1772	ENSGALG00000043240	ARPP21	chr2	+	45401850	45401910	45400263	45400342	45402845	45402986
1773	ENSGALG00000043240	ARPP21	chr2	+	45417478	45417587	45402845	45402986	45419307	45419409
1774	ENSGALG00000043240	ARPP21	chr2	+	45417478	45417587	45402845	45402986	45425627	45425665
1775	ENSGALG00000043240	ARPP21	chr2	+	45419307	45419409	45402845	45402986	45425627	45425665
1776	ENSGALG00000043240	ARPP21	chr2	+	45419307	45419409	45417478	45417587	45425627	45425665
1777	ENSGALG00000043240	ARPP21	chr2	+	45425627	45425665	45402845	45402986	45427484	45427544
1778	ENSGALG00000043240	ARPP21	chr2	+	45427484	45427544	45402845	45402986	45430050	45430280
1779	ENSGALG00000043240	ARPP21	chr2	+	45430050	45430280	45402845	45402986	45437321	45437552
1780	ENSGALG00000006695	BCR	chr15	-	8868604	8868739	8867891	8867997	8870115	8870255
1781	ENSGALG00000006695	BCR	chr15	-	8880367	8880465	8879532	8879664	8881169	8881244
1782	ENSGALG00000006695	BCR	chr15	-	8885009	8885131	8884000	8884169	8894240	8894381
1783	ENSGALG00000006695	BCR	chr15	-	8895678	8895739	8894717	8894770	8897263	8897371
1784	ENSGALG00000006695	BCR	chr15	-	8901713	8901818	8901021	8901207	8911981	8912166
1785	ENSGALG00000006695	BCR	chr15	-	8911981	8912166	8901713	8901818	8956747	8958301
1786	ENSGALG00000001310	TRNAU1AP	chr23	-	2712016	2712136	2710424	2710587	2715340	2715472
1787	ENSGALG00000001310	TRNAU1AP	chr23	-	2712016	2712136	2710424	2710587	2719567	2719667
1788	ENSGALG00000028790	DNASE2B	chr8	-	16998504	16998666	16996786	16996984	16999595	16999677
1789	ENSGALG00000028790	DNASE2B	chr8	-	16999595	16999677	16998504	16998666	17001197	17001375
1790	ENSGALG00000002069	FAM214B	chrZ	-	8601435	8601494	8601045	8601142	8602394	8603625
1791	ENSGALG00000002069	FAM214B	chrZ	-	8603772	8604371	8602394	8603625	8605291	8605493
1792	ENSGALG00000006488	RYK	chr9	+	4672345	4672445	4670388	4670510	4673437	4673572
1793	ENSGALG00000006488	RYK	chr9	+	4673437	4673572	4672345	4672445	4675280	4675337
1794	ENSGALG00000006488	RYK	chr9	+	4682112	4682247	4679456	4679557	4685234	4685321
1795	ENSGALG00000006488	RYK	chr9	+	4682121	4682247	4679456	4679557	4685234	4685321
1796	ENSGALG00000006488	RYK	chr9	+	4699242	4699352	4697365	4697498	4701563	4701723
1797	ENSGALG00000047645	NA	chr6	-	19444187	19444214	19442007	19443506	19455185	19455213
1798	ENSGALG00000047645	NA	chr6	-	19455185	19455213	19444187	19444214	19457364	19457412
1799	ENSGALG00000013409	NA	chr23	+	2221240	2221413	2221047	2221139	2222274	2222518
1800	ENSGALG00000011008	MAP3K21	chr3	-	38893352	38893493	38892683	38892834	38896085	38896208
1801	ENSGALG00000010565	NRDC	chr8	-	24526626	24526717	24526207	24526324	24527920	24528004
1802	ENSGALG00000010565	NRDC	chr8	-	24531881	24531933	24530794	24530945	24532504	24532624
1803	ENSGALG00000010565	NRDC	chr8	-	24539379	24539437	24538318	24538392	24540685	24540808
1804	ENSGALG00000010565	NRDC	chr8	-	24540685	24540808	24539379	24539437	24541736	24541832
1805	ENSGALG00000047376	NA	chr25	-	2864614	2864708	2864081	2864232	2864878	2865010
1806	ENSGALG00000008730	CYP20A1	chr7	-	13677020	13677188	13676251	13676330	13677858	13678004
1807	ENSGALG00000040896	FASN	chr18	+	4924555	4924745	4923717	4923905	4925600	4925695
1808	ENSGALG00000040896	FASN	chr18	+	4942480	4942701	4941796	4942024	4943278	4943377
1809	ENSGALG00000030862	MED30	chr2	+	135775022	135775228	135774417	135774514	135776200	135776359
1810	ENSGALG00000030862	MED30	chr2	+	135776200	135776359	135775022	135775228	135780113	135780224
1811	ENSGALG00000004047	GALE	chr23	-	5742004	5742071	5741841	5741927	5742151	5742265
1812	ENSGALG00000004047	GALE	chr23	-	5742004	5742071	5741841	5741927	5742363	5742540
1813	ENSGALG00000004047	GALE	chr23	-	5742151	5742265	5741841	5741927	5742363	5742540
1814	ENSGALG00000004047	GALE	chr23	-	5742151	5742265	5742004	5742071	5742363	5742540
1815	ENSGALG00000004047	GALE	chr23	-	5742846	5742962	5742639	5742753	5743032	5744007
1816	ENSGALG00000039658	GGA1	chr1	-	51197141	51197311	51196824	51196935	51197570	51197854
1817	ENSGALG00000039658	GGA1	chr1	-	51203904	51204003	51202532	51202656	51204646	51204722
1818	ENSGALG00000039658	GGA1	chr1	-	51204646	51204722	51202532	51202656	51204854	51204939
1819	ENSGALG00000001419	DAB2IP	chr17	+	8902134	8902287	8899003	8899880	8905256	8905459
1820	ENSGALG00000012621	ERCC6L2	chrZ	+	41988392	41988600	41987619	41987781	41990042	41990183
1821	ENSGALG00000012621	ERCC6L2	chrZ	+	41991644	41991758	41990042	41990183	42000931	42001003
1822	ENSGALG00000012621	ERCC6L2	chrZ	+	41992938	41993058	41991644	41991758	42000931	42001003
1823	ENSGALG00000012621	ERCC6L2	chrZ	+	42002071	42002217	42000931	42001003	42006116	42006212
1824	ENSGALG00000012621	ERCC6L2	chrZ	+	42008913	42009066	42007623	42007723	42010661	42010742
1825	ENSGALG00000030613	PDGFRB	chr13	+	13972035	13972135	13971618	13971730	13972249	13972355
1826	ENSGALG00000032061	IER3IP1	chrZ	+	1754999	1755101	1754076	1754194	1755490	1756904
1827	ENSGALG00000006753	ATP5C1	chr1	+	4816475	4816510	4815822	4815906	4817683	4817815
1828	ENSGALG00000006753	ATP5C1	chr1	+	4821910	4821948	4820964	4821061	4822471	4822759
1829	ENSGALG00000043088	NA	chr24	+	275885	276013	275671	275810	276395	276511
1830	ENSGALG00000043088	NA	chr24	+	276882	277004	276585	276805	277266	277438
1831	ENSGALG00000055056	NA	chr19	+	6843367	6843453	6842739	6842813	6843672	6843838
1832	ENSGALG00000008175	ORC5	chr1	-	13491110	13491223	13486053	13487710	13523869	13523980
1833	ENSGALG00000008175	ORC5	chr1	-	13536429	13536482	13534911	13535024	13538588	13538679
1834	ENSGALG00000008175	ORC5	chr1	-	13543015	13543127	13542546	13542677	13545433	13545508
1835	ENSGALG00000008175	ORC5	chr1	-	13550905	13550998	13548966	13549164	13554812	13554917
1836	ENSGALG00000008175	ORC5	chr1	-	13551785	13551969	13550905	13550998	13554812	13554917
1837	ENSGALG00000008542	ADD3	chr6	+	26709710	26709755	26680789	26680840	26742028	26742252
1838	ENSGALG00000008542	ADD3	chr6	+	26742028	26742252	26709710	26709755	26754738	26754877
1839	ENSGALG00000008542	ADD3	chr6	+	26754738	26754877	26742028	26742252	26757349	26757499
1840	ENSGALG00000008542	ADD3	chr6	+	26755994	26756075	26742028	26742252	26757349	26757499
1841	ENSGALG00000008542	ADD3	chr6	+	26757349	26757499	26755994	26756075	26758415	26758559
1842	ENSGALG00000008542	ADD3	chr6	+	26764578	26764674	26763390	26763514	26765876	26766175
1843	ENSGALG00000004227	FAM20B	chr8	-	6638362	6638422	6632961	6636710	6640291	6640483
1844	ENSGALG00000004227	FAM20B	chr8	-	6640291	6640483	6638362	6638422	6642953	6643125
1845	ENSGALG00000030016	CTSB	chr3	-	107372641	107372758	107372095	107372224	107373381	107373528
1846	ENSGALG00000030016	CTSB	chr3	-	107374732	107374851	107374081	107374167	107375095	107375210
1847	ENSGALG00000030016	CTSB	chr3	-	107375095	107375210	107374081	107374167	107376009	107376095
1848	ENSGALG00000009236	AGPS	chr7	-	15736457	15736509	15734063	15734140	15739116	15739244
1849	ENSGALG00000009236	AGPS	chr7	-	15741628	15741754	15739672	15739781	15746803	15746884
1850	ENSGALG00000009236	AGPS	chr7	-	15748319	15748399	15746803	15746884	15749888	15749960
1851	ENSGALG00000009236	AGPS	chr7	-	15749888	15749960	15748319	15748399	15751545	15751620
1852	ENSGALG00000009236	AGPS	chr7	-	15754904	15754995	15751697	15751818	15757958	15758048
1853	ENSGALG00000024051	SETDB1	chr25	+	207989	208018	207207	207794	208250	208383
1854	ENSGALG00000031122	NTNG1	chr8	+	1305713	1305886	1279356	1279997	1314823	1314850
1855	ENSGALG00000031122	NTNG1	chr8	+	1314823	1314850	1305713	1305886	1359203	1359430
1856	ENSGALG00000031122	NTNG1	chr8	+	1337975	1338113	1314823	1314850	1359203	1359430
1858	ENSGALG00000033709	LTA4H	chr1	-	45730156	45730260	45729785	45729856	45730343	45730488
1859	ENSGALG00000033709	LTA4H	chr1	-	45733363	45733387	45732258	45732329	45733551	45733692
1860	ENSGALG00000033709	LTA4H	chr1	-	45733551	45733692	45732258	45732329	45733982	45734055
1861	ENSGALG00000033709	LTA4H	chr1	-	45737258	45737327	45736479	45736584	45737879	45738000
1862	ENSGALG00000032022	CDH10	chr2	+	72163960	72164255	72142507	72142884	72170913	72171033
1863	ENSGALG00000029469	NA	chr6	-	32967205	32967333	32964435	32964543	32969725	32969923
1864	ENSGALG00000041253	MYRF	chr5	+	459394	459730	458909	458997	462347	462409
1866	ENSGALG00000008890	ADGRL4	chr8	+	18881065	18881126	18880551	18880593	18882664	18882814
1867	ENSGALG00000008890	ADGRL4	chr8	+	18919600	18919753	18882664	18882814	18925974	18926130
1868	ENSGALG00000008890	ADGRL4	chr8	+	18925974	18926130	18919600	18919753	18926674	18926745
1869	ENSGALG00000008890	ADGRL4	chr8	+	18926674	18926745	18919600	18919753	18929073	18929247
1870	ENSGALG00000008890	ADGRL4	chr8	+	18929073	18929247	18926674	18926745	18929327	18929511
1871	ENSGALG00000014263	PHC1	chr1	+	75879825	75879940	75879044	75879253	75880484	75880593
1872	ENSGALG00000014263	PHC1	chr1	+	75883187	75883419	75881267	75881418	75883640	75884654
1873	ENSGALG00000009002	CPED1	chr1	-	23480614	23480783	23437199	23437317	23482248	23482435
1874	ENSGALG00000009002	CPED1	chr1	-	23482248	23482435	23437199	23437317	23484224	23484269
1875	ENSGALG00000009002	CPED1	chr1	-	23484224	23484269	23482248	23482435	23484582	23484650
1876	ENSGALG00000009002	CPED1	chr1	-	23541636	23541823	23522549	23522656	23553690	23554158
1877	ENSGALG00000008491	BIRC8	chr4	-	15657864	15657898	15656691	15656892	15658428	15658507
1878	ENSGALG00000008491	BIRC8	chr4	-	15657864	15657898	15656691	15656892	15659416	15659516
1879	ENSGALG00000008491	BIRC8	chr4	-	15658428	15658507	15656691	15656892	15659416	15659516
1880	ENSGALG00000008491	BIRC8	chr4	-	15658428	15658507	15657864	15657898	15659416	15659516
1881	ENSGALG00000001837	ORAI3	chr19	+	4287747	4287791	4287037	4287126	4289013	4289254
1882	ENSGALG00000016713	PLA2G7	chr3	-	109835068	109835242	109833118	109833267	109835621	109835713
1883	ENSGALG00000016713	PLA2G7	chr3	-	109835621	109835713	109835068	109835242	109835969	109836083
1884	ENSGALG00000016713	PLA2G7	chr3	-	109837724	109837872	109835969	109836083	109839316	109839467
1885	ENSGALG00000016713	PLA2G7	chr3	-	109838322	109838391	109837724	109837872	109839060	109839154
1886	ENSGALG00000016713	PLA2G7	chr3	-	109838322	109838391	109837724	109837872	109839316	109839467
1887	ENSGALG00000016713	PLA2G7	chr3	-	109839060	109839154	109837724	109837872	109839316	109839467
1888	ENSGALG00000016713	PLA2G7	chr3	-	109839060	109839154	109838322	109838391	109839316	109839467
1889	ENSGALG00000016713	PLA2G7	chr3	-	109839316	109839467	109837724	109837872	109842750	109842966
1890	ENSGALG00000016713	PLA2G7	chr3	-	109840735	109840860	109839316	109839467	109842750	109842966
1891	ENSGALG00000009453	2021-03-01	chr3	-	18728525	18728688	18728066	18728207	18732181	18732355
1892	ENSGALG00000026374	PFDN2	chr25	+	480490	480579	480297	480413	481199	481343
1893	ENSGALG00000053032	NA	chr7	+	33279742	33279909	33279537	33279616	33280481	33280676
1894	ENSGALG00000042023	NA	chr1	-	39966	40073	39056	39867	40432	40614
1895	ENSGALG00000042023	NA	chr1	-	39966	40073	39056	39867	40822	40924
1896	ENSGALG00000042023	NA	chr1	-	40432	40614	39056	39867	40822	40924
1897	ENSGALG00000042023	NA	chr1	-	40432	40614	39966	40073	40822	40924
1898	ENSGALG00000006873	NA	chr5	-	16071461	16074242	16070710	16070787	16074890	16075045
1899	ENSGALG00000009500	VPS50	chr2	+	22961431	22961485	22959311	22959383	22963222	22963293
1900	ENSGALG00000009500	VPS50	chr2	+	22966140	22966223	22963923	22963959	22968043	22968086
1901	ENSGALG00000009500	VPS50	chr2	+	22997583	22997705	22992019	22992126	23001487	23001568
1902	ENSGALG00000009500	VPS50	chr2	+	22998669	22998726	22997583	22997705	23001487	23001568
1903	ENSGALG00000009500	VPS50	chr2	+	23001487	23001568	22992019	22992126	23010914	23011063
1904	ENSGALG00000009500	VPS50	chr2	+	23012208	23012305	23010914	23011063	23012452	23012611
1905	ENSGALG00000048865	NA	chr10	-	522860	522968	519306	520554	529894	530171
1907	ENSGALG00000005992	PDE8A	chr10	+	11496422	11496567	11495357	11495575	11501753	11501918
1908	ENSGALG00000005078	NUP210	chr12	-	6022433	6022517	6021284	6021385	6022633	6022729
1909	ENSGALG00000005078	NUP210	chr12	-	6022633	6022729	6022433	6022517	6023277	6023497
1910	ENSGALG00000005078	NUP210	chr12	-	6037550	6037682	6037196	6037355	6038030	6038111
1911	ENSGALG00000005078	NUP210	chr12	-	6040269	6040332	6039472	6039652	6040650	6040786
1912	ENSGALG00000005078	NUP210	chr12	-	6050576	6050798	6049134	6049308	6052215	6052361
1913	ENSGALG00000005078	NUP210	chr12	-	6064010	6064143	6063010	6063169	6066784	6066935
1914	ENSGALG00000005078	NUP210	chr12	-	6068829	6068926	6066784	6066935	6071462	6071594
1915	ENSGALG00000005078	NUP210	chr12	-	6071462	6071594	6068829	6068926	6072190	6072327
1916	ENSGALG00000005078	NUP210	chr12	-	6072190	6072327	6068829	6068926	6080051	6080368
1917	ENSGALG00000013727	SYNJ2	chr3	+	51918948	51919141	51916382	51916523	51920726	51920885
1918	ENSGALG00000037443	CRAT	chr17	-	5796756	5796876	5796179	5796302	5797303	5797404
1919	ENSGALG00000037443	CRAT	chr17	-	5797303	5797404	5796756	5796876	5798416	5798595
1920	ENSGALG00000037443	CRAT	chr17	-	5799176	5799351	5798416	5798595	5800719	5800773
1921	ENSGALG00000037443	CRAT	chr17	-	5799930	5800096	5799176	5799351	5800719	5800773
1922	ENSGALG00000041791	DPP6	chr2	+	7709714	7709784	7707331	7707430	7711634	7711829
1923	ENSGALG00000006973	SH2D6	chr6	-	22060912	22060955	22060085	22060164	22062326	22062357
1924	ENSGALG00000006973	SH2D6	chr6	-	22061048	22061132	22060912	22060955	22062326	22062357
1925	ENSGALG00000006973	SH2D6	chr6	-	22063094	22063122	22062717	22062790	22064084	22064127
1926	ENSGALG00000006973	SH2D6	chr6	-	22065274	22065303	22064907	22065003	22065860	22065886
1927	ENSGALG00000006973	SH2D6	chr6	-	22068043	22068125	22067235	22067319	22068545	22068700
1928	ENSGALG00000006973	SH2D6	chr6	-	22070388	22070429	22069878	22070035	22070946	22070996
1929	ENSGALG00000006973	SH2D6	chr6	-	22072941	22072998	22070946	22070996	22076906	22076972
1930	ENSGALG00000006973	SH2D6	chr6	-	22114474	22114521	22076906	22076972	22140115	22140178
1931	ENSGALG00000006973	SH2D6	chr6	-	22114474	22114521	22076906	22076972	22144079	22144202
1932	ENSGALG00000006973	SH2D6	chr6	-	22140115	22140178	22076906	22076972	22144079	22144236
1933	ENSGALG00000006973	SH2D6	chr6	-	22140115	22140178	22114474	22114521	22144079	22144236
1934	ENSGALG00000041397	NA	chr4	+	4121601	4121713	4119599	4119705	4122621	4122660
1935	ENSGALG00000041397	NA	chr4	+	4124290	4124416	4122621	4122660	4124883	4125836
1936	ENSGALG00000014192	ATP10D	chr4	-	66768167	66768248	66767812	66767917	66769833	66770034
1937	ENSGALG00000014192	ATP10D	chr4	-	66771790	66772100	66771088	66771165	66773803	66773988
1938	ENSGALG00000014192	ATP10D	chr4	-	66776401	66776508	66775415	66775542	66777870	66778486
1939	ENSGALG00000014192	ATP10D	chr4	-	66785038	66785170	66784007	66784135	66785856	66785963
1940	ENSGALG00000014192	ATP10D	chr4	-	66789331	66789536	66787042	66787128	66793521	66793716
1941	ENSGALG00000040498	SLC26A8	chr26	-	133870	133963	133655	133790	134806	134876
1942	ENSGALG00000040498	SLC26A8	chr26	-	133870	133963	133655	133790	135111	135218
1943	ENSGALG00000040498	SLC26A8	chr26	-	134806	134876	133655	133790	135111	135218
1944	ENSGALG00000040498	SLC26A8	chr26	-	134806	134876	133870	133963	135111	135218
1945	ENSGALG00000040498	SLC26A8	chr26	-	136804	136882	135592	135688	138227	138341
1946	ENSGALG00000040498	SLC26A8	chr26	-	139232	139380	138227	138341	139751	139834
1947	ENSGALG00000040498	SLC26A8	chr26	-	139751	139834	138227	138341	140803	140953
1948	ENSGALG00000040498	SLC26A8	chr26	-	142279	142455	141619	141784	143710	143850
1949	ENSGALG00000040498	SLC26A8	chr26	-	143245	143362	142279	142455	143710	143850
1950	ENSGALG00000013174	RECQL	chr1	-	65318295	65318425	65317660	65318147	65319138	65319358
1951	ENSGALG00000013174	RECQL	chr1	-	65319138	65319358	65318295	65318425	65320533	65320625
1952	ENSGALG00000013174	RECQL	chr1	-	65324856	65324938	65322940	65323089	65326413	65326612
1953	ENSGALG00000013174	RECQL	chr1	-	65325485	65325652	65324856	65324938	65326413	65326612
1955	ENSGALG00000039177	NA	chr4	-	69047971	69048045	69047551	69047640	69048815	69048940
1956	ENSGALG00000009957	TIE1	chr8	+	20012823	20013111	20012280	20012374	20015802	20015913
1957	ENSGALG00000009957	TIE1	chr8	+	20021181	20021392	20020767	20020961	20021548	20021659
1958	ENSGALG00000005476	PTH2R	chr2	+	3706851	3706957	3652704	3652781	3724296	3724407
1959	ENSGALG00000005476	PTH2R	chr2	+	3737054	3737149	3725876	3725995	3739944	3740131
1960	ENSGALG00000005476	PTH2R	chr2	+	3751615	3751682	3749656	3749717	3754577	3754672
1961	ENSGALG00000005476	PTH2R	chr2	+	3754577	3754672	3751615	3751682	3756599	3756741
1964	ENSGALG00000015226	SPIDR	chr2	+	107720668	107720826	107717903	107718083	107760971	107761216
1965	ENSGALG00000015226	SPIDR	chr2	+	107760971	107761216	107720668	107720826	107774281	107774382
1966	ENSGALG00000015226	SPIDR	chr2	+	107774281	107774382	107760971	107761216	107787454	107787674
1967	ENSGALG00000015226	SPIDR	chr2	+	107787454	107787674	107774281	107774382	107840490	107840554
1968	ENSGALG00000014648	CETN3	chrZ	+	59949407	59949599	59944616	59944731	59956704	59957212
1969	ENSGALG00000034855	HK2	chr22	-	4053373	4053493	4053172	4053268	4053763	4053912
1970	ENSGALG00000034855	HK2	chr22	-	4061768	4061931	4058244	4058393	4066817	4066826
1971	ENSGALG00000034855	HK2	chr22	-	4066817	4066826	4061768	4061931	4071425	4072463
1972	ENSGALG00000040854	CPPED1	chr14	-	680058	680481	667030	668337	697146	697365
1973	ENSGALG00000011961	TNIP3	chr4	+	54135561	54135694	54126706	54126792	54144432	54144519
1974	ENSGALG00000011961	TNIP3	chr4	+	54144432	54144519	54135561	54135694	54145681	54145771
1975	ENSGALG00000011961	TNIP3	chr4	+	54159480	54159534	54158095	54158221	54164235	54164296
1976	ENSGALG00000011961	TNIP3	chr4	+	54160722	54160881	54159480	54159534	54164235	54164296
1977	ENSGALG00000011961	TNIP3	chr4	+	54164235	54164296	54160722	54160881	54172182	54173032
1978	ENSGALG00000014661	FAM172A	chrZ	+	58297878	58297984	58296490	58296505	58318511	58318635
1979	ENSGALG00000014661	FAM172A	chrZ	+	58318511	58318635	58296403	58296505	58324642	58324744
1980	ENSGALG00000014661	FAM172A	chrZ	+	58356474	58356540	58296403	58296505	58434670	58434889
1981	ENSGALG00000014661	FAM172A	chrZ	+	58356474	58356540	58327659	58327760	58363185	58363377
1982	ENSGALG00000014661	FAM172A	chrZ	+	58363185	58363377	58356474	58356540	58434670	58434889
1983	ENSGALG00000014661	FAM172A	chrZ	+	58434670	58434889	58363185	58363377	58460768	58460888
1984	ENSGALG00000014661	FAM172A	chrZ	+	58434670	58434889	58363185	58363377	58495051	58495168
1985	ENSGALG00000014661	FAM172A	chrZ	+	58460768	58460888	58363185	58363377	58495051	58495168
1986	ENSGALG00000014661	FAM172A	chrZ	+	58460768	58460888	58434670	58434889	58495051	58495168
1987	ENSGALG00000017462	FNIP1	chr13	-	17292816	17292932	17291959	17292038	17293327	17293525
1988	ENSGALG00000017462	FNIP1	chr13	-	17307487	17307559	17306601	17306737	17310743	17310835
1989	ENSGALG00000017462	FNIP1	chr13	-	17308505	17308589	17307487	17307559	17310743	17310835
1990	ENSGALG00000017462	FNIP1	chr13	-	17310743	17310835	17307487	17307559	17311056	17311131
1991	ENSGALG00000017462	FNIP1	chr13	-	17324107	17324234	17315460	17315604	17349331	17350348
1992	ENSGALG00000026983	CHRD	chr9	-	16091021	16091263	16090820	16090934	16091340	16091497
1994	ENSGALG00000046464	RUSC1	chr25	+	3557136	3557242	3556837	3557012	3557332	3557379
1995	ENSGALG00000004903	CHST8	chr11	+	10657497	10657535	10532961	10533185	10659639	10661037
1996	ENSGALG00000014155	OGDH	chr22	+	5187063	5187154	5184998	5185187	5190329	5190445
1997	ENSGALG00000014155	OGDH	chr22	+	5187283	5187386	5184998	5185187	5190329	5190445
1998	ENSGALG00000014155	OGDH	chr22	+	5189897	5189942	5187063	5187154	5190329	5190445
1999	ENSGALG00000014155	OGDH	chr22	+	5189897	5189942	5187283	5187386	5190329	5190445
2000	ENSGALG00000014155	OGDH	chr22	+	5196172	5196244	5195902	5196081	5196597	5196720
2001	ENSGALG00000014155	OGDH	chr22	+	5203560	5204059	5203282	5203485	5204134	5204302
2002	ENSGALG00000014155	OGDH	chr22	+	5204134	5204302	5203282	5203485	5204522	5204694
2003	ENSGALG00000014155	OGDH	chr22	+	5204381	5204447	5204134	5204302	5204522	5204694
2004	ENSGALG00000008139	EML6	chr3	-	2571245	2571454	2569387	2569545	2572587	2572761
2006	ENSGALG00000008139	EML6	chr3	-	2618855	2619112	2616645	2616858	2621100	2621238
2008	ENSGALG00000043513	TEAD3	chr26	-	48996	49130	48715	48889	49528	49590
2009	ENSGALG00000043513	TEAD3	chr26	-	50369	50381	49890	50028	52161	52224
2010	ENSGALG00000043513	TEAD3	chr26	-	50369	50381	49890	50028	53750	53815
2011	ENSGALG00000043513	TEAD3	chr26	-	52161	52224	49890	50028	53750	53815
2012	ENSGALG00000043513	TEAD3	chr26	-	52161	52224	50369	50381	53750	53815
2013	ENSGALG00000009212	MND1	chr4	+	19878134	19878192	19877325	19877391	19893015	19893090
2014	ENSGALG00000009212	MND1	chr4	+	19878134	19878192	19877325	19877391	19914086	19914131
2015	ENSGALG00000009212	MND1	chr4	+	19879986	19880135	19878134	19878192	19893015	19893090
2016	ENSGALG00000009212	MND1	chr4	+	19879986	19880135	19878134	19878192	19914086	19914131
2017	ENSGALG00000009212	MND1	chr4	+	19888413	19888473	19879986	19880135	19893015	19893090
2018	ENSGALG00000009212	MND1	chr4	+	19893015	19893090	19877325	19877391	19894808	19894923
2019	ENSGALG00000009212	MND1	chr4	+	19893015	19893090	19879986	19880135	19894808	19894923
2020	ENSGALG00000009212	MND1	chr4	+	19894808	19894923	19877325	19877391	19914086	19914131
2021	ENSGALG00000009212	MND1	chr4	+	19894808	19894923	19879986	19880135	19914086	19914131
2022	ENSGALG00000009212	MND1	chr4	+	19905568	19905677	19894808	19894923	19914086	19914131
2023	ENSGALG00000000660	CYB5B	chr11	+	18958346	18958373	18957658	18957787	18960847	18960879
2024	ENSGALG00000032280	NUP88	chr19	+	3584689	3584723	3584507	3584677	3584801	3584834
2025	ENSGALG00000032280	NUP88	chr19	+	3590758	3590824	3590115	3590241	3591058	3591139
2026	ENSGALG00000010869	MYSM1	chr8	-	26681564	26681622	26680431	26680596	26681741	26681847
2027	ENSGALG00000010869	MYSM1	chr8	-	26683744	26683819	26683285	26683474	26684219	26684270
2028	ENSGALG00000010869	MYSM1	chr8	-	26684354	26684409	26684219	26684270	26684724	26684813
2029	ENSGALG00000010869	MYSM1	chr8	-	26690024	26690051	26689496	26689575	26690188	26690266
2030	ENSGALG00000003392	SBNO1	chr15	+	5305065	5305193	5299497	5299600	5305846	5305951
2031	ENSGALG00000003392	SBNO1	chr15	+	5310069	5310166	5308887	5308988	5311273	5311434
2032	ENSGALG00000005670	SLMAP	chr12	+	9191045	9191118	9186756	9186904	9192428	9192465
2033	ENSGALG00000005670	SLMAP	chr12	+	9192428	9192465	9191045	9191118	9194070	9194133
2034	ENSGALG00000005670	SLMAP	chr12	+	9199238	9199289	9199118	9199155	9199860	9199911
2035	ENSGALG00000005670	SLMAP	chr12	+	9199238	9199289	9199118	9199155	9203857	9203920
2036	ENSGALG00000005670	SLMAP	chr12	+	9199238	9199289	9199118	9199155	9209553	9209610
2037	ENSGALG00000005670	SLMAP	chr12	+	9199238	9199289	9199118	9199155	9212804	9212885
2038	ENSGALG00000005670	SLMAP	chr12	+	9199860	9199911	9199118	9199155	9203857	9203920
2039	ENSGALG00000005670	SLMAP	chr12	+	9199860	9199911	9199118	9199155	9209553	9209610
2040	ENSGALG00000005670	SLMAP	chr12	+	9199860	9199911	9199118	9199155	9212804	9212885
2041	ENSGALG00000005670	SLMAP	chr12	+	9199860	9199911	9199118	9199155	9213136	9213196
2042	ENSGALG00000005670	SLMAP	chr12	+	9199860	9199911	9199238	9199289	9203857	9203920
2043	ENSGALG00000005670	SLMAP	chr12	+	9199860	9199911	9199238	9199289	9209553	9209610
2044	ENSGALG00000005670	SLMAP	chr12	+	9199860	9199911	9199238	9199289	9212804	9212885
2045	ENSGALG00000005670	SLMAP	chr12	+	9203857	9203920	9198986	9199155	9209553	9209610
2046	ENSGALG00000005670	SLMAP	chr12	+	9203857	9203920	9199238	9199289	9209553	9209610
2047	ENSGALG00000005670	SLMAP	chr12	+	9203857	9203920	9199860	9199911	9209553	9209610
2048	ENSGALG00000005670	SLMAP	chr12	+	9209553	9209610	9198986	9199155	9212804	9212885
2049	ENSGALG00000005670	SLMAP	chr12	+	9209553	9209610	9198986	9199155	9213136	9213196
2050	ENSGALG00000005670	SLMAP	chr12	+	9209553	9209610	9199238	9199289	9212804	9212885
2051	ENSGALG00000005670	SLMAP	chr12	+	9209553	9209610	9199860	9199911	9212804	9212885
2052	ENSGALG00000005670	SLMAP	chr12	+	9209553	9209610	9199860	9199911	9213136	9213196
2053	ENSGALG00000005670	SLMAP	chr12	+	9212804	9212885	9198986	9199155	9213136	9213196
2054	ENSGALG00000005670	SLMAP	chr12	+	9212804	9212885	9199860	9199911	9213136	9213196
2055	ENSGALG00000005670	SLMAP	chr12	+	9212804	9212885	9209553	9209610	9213136	9213196
2056	ENSGALG00000005670	SLMAP	chr12	+	9219350	9219473	9213136	9213196	9220213	9220288
2057	ENSGALG00000005670	SLMAP	chr12	+	9231134	9231224	9227653	9227788	9232205	9232516
2058	ENSGALG00000014753	CENPK	chrZ	-	20563395	20563468	20558237	20558284	20566017	20566074
2059	ENSGALG00000012574	WDSUB1	chr7	-	36538245	36538286	36538053	36538160	36539857	36539891
2060	ENSGALG00000012574	WDSUB1	chr7	-	36539857	36539891	36538245	36538286	36540667	36540761
2061	ENSGALG00000012574	WDSUB1	chr7	-	36540667	36540761	36539857	36539891	36542084	36542177
2062	ENSGALG00000012574	WDSUB1	chr7	-	36547265	36547668	36539857	36539891	36550151	36550482
2063	ENSGALG00000012574	WDSUB1	chr7	-	36547265	36547696	36539857	36539891	36550151	36550479
2064	ENSGALG00000012574	WDSUB1	chr7	-	36548708	36548825	36547265	36547668	36550821	36550929
2065	ENSGALG00000012574	WDSUB1	chr7	-	36548708	36549026	36547265	36547696	36550151	36550479
2066	ENSGALG00000000581	DDX42	chr27	+	5228673	5228710	5227858	5227920	5230112	5230262
2067	ENSGALG00000000581	DDX42	chr27	+	5233219	5233319	5232522	5232651	5233981	5234029
2068	ENSGALG00000041867	IFNAR2	chr1	+	106581713	106581867	106580168	106580290	106583166	106583259
2069	ENSGALG00000041867	IFNAR2	chr1	+	106583166	106583259	106581713	106581867	106587556	106587601
2070	ENSGALG00000041867	IFNAR2	chr1	+	106587556	106587601	106583166	106583259	106587929	106588059
2071	ENSGALG00000041867	IFNAR2	chr1	+	106588237	106588401	106587929	106588059	106588568	106588741
2072	ENSGALG00000010573	GSTCD	chr4	-	38634493	38634626	38624284	38624400	38636497	38636529
2073	ENSGALG00000010573	GSTCD	chr4	-	38634493	38634626	38624284	38624400	38659528	38659569
2074	ENSGALG00000023757	TMEM199	chr19	+	5783413	5783503	5783262	5783336	5784323	5784363
2075	ENSGALG00000023757	TMEM199	chr19	+	5784323	5784363	5783413	5783503	5784711	5784824
2076	ENSGALG00000023757	TMEM199	chr19	+	5784323	5784363	5783413	5783503	5784958	5786054
2077	ENSGALG00000023757	TMEM199	chr19	+	5784711	5784824	5783413	5783503	5784958	5786054
2078	ENSGALG00000023757	TMEM199	chr19	+	5784711	5784824	5784323	5784363	5784958	5786054
2079	ENSGALG00000037026	NA	chr25	-	2451064	2451166	2450736	2450775	2451291	2451489
2080	ENSGALG00000037026	NA	chr25	-	2451291	2451489	2450736	2450775	2452139	2452208
2081	ENSGALG00000014513	CDCA3	chr1	-	77924274	77924481	77923631	77923753	77924549	77924670
2082	ENSGALG00000014513	CDCA3	chr1	-	77924549	77924670	77924274	77924481	77924742	77924912
2083	ENSGALG00000001753	SFMBT1	chr12	-	1281004	1281183	1280576	1280822	1281954	1282130
2084	ENSGALG00000001753	SFMBT1	chr12	-	1290111	1290225	1288916	1288959	1290923	1291050
2085	ENSGALG00000003031	SMYD4	chr19	-	5562958	5563082	5561963	5562270	5563420	5563537
2086	ENSGALG00000003031	SMYD4	chr19	-	5563969	5564101	5563420	5563537	5565261	5565444
2087	ENSGALG00000003031	SMYD4	chr19	-	5563969	5564102	5563420	5563537	5564791	5564955
2088	ENSGALG00000003031	SMYD4	chr19	-	5563969	5564102	5563420	5563537	5565261	5565444
2089	ENSGALG00000003031	SMYD4	chr19	-	5563969	5564102	5563420	5563537	5567894	5567984
[truncated: 25,174 more rows]

## Sheet: RI in TS vs. NS
Supplementary Table 3 Retained intron (RI) events in TS vs. NS
ID	GeneID	geneSymbol	chr	strand	riExonStart_0base	riExonEnd	upstreamES	upstreamEE	downstreamES	downstreamEE
4	ENSGALG00000002000	GRAMD2A	chr10	-	2033189	2033437	2033189	2033293	2033364	2033437
5	ENSGALG00000004882	PPCS	chr21	-	6444376	6445700	6444376	6445466	6445553	6445700
6	ENSGALG00000009104	ANKRD26	chr1	+	24446747	24447742	24446747	24447065	24447437	24447742
7	ENSGALG00000013494	CENPN	chr11	+	15376542	15377758	15376542	15376646	15377095	15377758
8	ENSGALG00000013420	FOXM1	chr1	+	75333843	75334437	75333843	75334266	75334377	75334437
9	ENSGALG00000005321	LAMA5	chr20	-	7833458	7833879	7833458	7833618	7833726	7833879
16	ENSGALG00000004199	TMEM184A	chr14	-	3015630	3015881	3015630	3015699	3015738	3015881
19	ENSGALG00000006110	PLK1	chr14	+	7297436	7297581	7297436	7297459	7297552	7297581
22	ENSGALG00000017220	NA	chr1	+	187120644	187121784	187120644	187120700	187121746	187121784
23	ENSGALG00000017220	NA	chr1	+	187122275	187124033	187122275	187122346	187123974	187124033
24	ENSGALG00000036589	GFRA4	chr4	-	89328403	89328784	89328403	89328561	89328649	89328784
25	ENSGALG00000034591	NA	chr2	+	62113215	62113517	62113215	62113296	62113440	62113517
26	ENSGALG00000034591	NA	chr2	+	62117705	62118239	62117705	62117836	62117988	62118239
27	ENSGALG00000030918	RBM3	chr28	+	3179157	3182020	3179157	3179222	3179639	3182020
28	ENSGALG00000034311	BTBD7	chr5	-	45267539	45268355	45267539	45267950	45268229	45268355
29	ENSGALG00000048002	CCS	chr33	+	6343881	6344212	6343881	6343998	6344037	6344212
31	ENSGALG00000034769	USP12-like	chr4	+	12267696	12269809	12267696	12267894	12269730	12269809
35	ENSGALG00000035635	ACVRL1	chr33	+	3273337	3273562	3273337	3273440	3273488	3273562
38	ENSGALG00000044472	NA	chr16	-	1875774	1876161	1875774	1875901	1876078	1876161
40	ENSGALG00000003922	TOP2A	chr27	-	7238492	7238640	7238492	7238538	7238586	7238640
43	ENSGALG00000050047	NA	chr33	+	7774760	7774983	7774760	7774829	7774904	7774983
44	ENSGALG00000010226	NA	chr8	-	21385882	21386437	21385882	21386223	21386291	21386437
46	ENSGALG00000004620	LAMC1	chr8	+	7886089	7886212	7886089	7886130	7886160	7886212
52	ENSGALG00000014786	PIK3R1	chrZ	+	21655898	21657260	21655898	21655946	21656340	21657260
53	ENSGALG00000003454	ZNF207	chr18	+	6743234	6743987	6743234	6743418	6743653	6743987
56	ENSGALG00000051628	NA	chr25	-	2475316	2475688	2475316	2475437	2475553	2475688
57	ENSGALG00000053152	FSD1	chr28	-	1481033	1483204	1481033	1481122	1482952	1483204
58	ENSGALG00000053152	FSD1	chr28	-	1487901	1488553	1487901	1488111	1488431	1488553
59	ENSGALG00000005426	FREM1	chrZ	-	31773664	31774167	31773664	31773740	31773823	31774167
62	ENSGALG00000009901	DYRK2	chr1	+	35019109	35019621	35019109	35019289	35019484	35019621
63	ENSGALG00000003578	FN1	chr7	-	4395136	4395603	4395136	4395368	4395503	4395603
64	ENSGALG00000003578	FN1	chr7	-	4410186	4410378	4410186	4410234	4410306	4410378
67	ENSGALG00000040896	FASN	chr18	+	4929868	4930048	4929868	4929903	4930014	4930048
68	ENSGALG00000012621	ERCC6L2	chrZ	+	41981922	41982347	41981922	41982035	41982238	41982347
69	ENSGALG00000042023	NA	chr1	-	40432	40924	40432	40614	40822	40924
71	ENSGALG00000015226	SPIDR	chr2	+	107840490	107840698	107840490	107840554	107840641	107840698
72	ENSGALG00000034855	HK2	chr22	-	4051818	4052052	4051818	4051862	4051964	4052052
75	ENSGALG00000037026	NA	chr25	-	2450736	2451166	2450736	2450775	2451064	2451166
76	ENSGALG00000037026	NA	chr25	-	2450736	2451489	2450736	2450775	2451291	2451489
77	ENSGALG00000037026	NA	chr25	-	2450736	2451489	2450736	2451166	2451291	2451489
78	ENSGALG00000001753	SFMBT1	chr12	-	1280576	1280822	1280576	1280717	1280786	1280822
81	ENSGALG00000008294	ITPR1	chr12	+	18935502	18935663	18935502	18935554	18935607	18935663
82	ENSGALG00000008956	CCDC186	chr6	-	28650349	28651058	28650349	28650815	28650995	28651058
83	ENSGALG00000017120	SACS	chr1	+	178963990	178965473	178963990	178964188	178964740	178965473
85	ENSGALG00000028438	CLK1	chr7	-	11302561	11304522	11302561	11302628	11304275	11304522
86	ENSGALG00000040156	CCDC88C	chr5	-	44534492	44535237	44534492	44534593	44534710	44535237
87	ENSGALG00000016997	RB1	chr1	+	170148303	170148963	170148303	170148373	170148857	170148963
89	ENSGALG00000008039	MFSD13A	chr6	+	24115050	24115500	24115050	24115345	24115435	24115500
91	ENSGALG00000015252	ST3GAL6	chr1	+	85360571	85362013	85360571	85360675	85361949	85362013
92	ENSGALG00000038219	NAA40	chr33	-	6304187	6304465	6304187	6304240	6304369	6304465
93	ENSGALG00000042730	STT3A	chr24	-	411027	411383	411027	411216	411280	411383
94	ENSGALG00000021855	NA	chr9	+	17342497	17342962	17342497	17342638	17342782	17342962
95	ENSGALG00000024378	ZNF414	chr28	-	1841251	1841885	1841251	1841329	1841554	1841885
96	ENSGALG00000033278	NLRC3	chr14	+	13154926	13155459	13154926	13155098	13155198	13155459
97	ENSGALG00000033278	NLRC3	chr14	+	13156230	13157974	13156230	13157618	13157735	13157974
98	ENSGALG00000048409	TXNIP	chr25	+	1955137	1957664	1955137	1955286	1957094	1957664
102	ENSGALG00000048236	NA	chr33	-	6270020	6270755	6270020	6270237	6270630	6270755
104	ENSGALG00000047515	NA	chr30	+	302042	302319	302042	302084	302165	302319
105	ENSGALG00000006901	AATK	chr18	+	9275748	9276612	9275748	9275852	9275930	9276612
106	ENSGALG00000006901	AATK	chr18	+	9287570	9288557	9287570	9287704	9288415	9288557
107	ENSGALG00000006901	AATK	chr18	+	9289457	9289841	9289457	9289537	9289722	9289841
110	ENSGALG00000020419	LIN52	chr5	+	37993653	37996720	37993653	37994390	37995724	37996720
111	ENSGALG00000030040	CDH15	chr11	+	18601005	18601393	18601005	18601140	18601281	18601393
112	ENSGALG00000002655	ITGAV	chr7	-	1353228	1355901	1353228	1353456	1355822	1355901
115	ENSGALG00000029980	QARS	chr12	+	11997116	11997851	11997116	11997663	11997741	11997851
117	ENSGALG00000048325	GBP	chr12	-	2708919	2709229	2708919	2709029	2709101	2709229
118	ENSGALG00000033879	CAND1	chr1	+	34923725	34925219	34923725	34923844	34923904	34925219
119	ENSGALG00000007144	SIK3	chr24	-	5150083	5150970	5150083	5150582	5150744	5150970
120	ENSGALG00000040746	CHMP1B	chr4	-	1522232	1523542	1522232	1522955	1523469	1523542
121	ENSGALG00000029220	PCSK7	chr24	-	5240592	5241144	5240592	5240710	5241050	5241144
122	ENSGALG00000012264	TRMT10A	chr4	-	60015007	60015631	60015007	60015122	60015493	60015631
124	ENSGALG00000052002	RNASEH2A	chr30	-	1161588	1162749	1161588	1162034	1162625	1162749
127	ENSGALG00000041193	NFYB	chr1	+	54636792	54637516	54636792	54636942	54637404	54637516
128	ENSGALG00000008238	MED13L	chr15	+	11859465	11859703	11859465	11859490	11859588	11859703
129	ENSGALG00000029379	BRD1	chr1	-	18955848	18956337	18955848	18955953	18956223	18956337
135	ENSGALG00000009365	CYP51A1	chr2	-	22503390	22503669	22503390	22503426	22503525	22503669
140	ENSGALG00000002922	NOTCH2	chr8	+	4612155	4612685	4612155	4612222	4612531	4612685
144	ENSGALG00000051012	USP21	chr25	+	3942258	3942505	3942258	3942280	3942401	3942505
146	ENSGALG00000042900	GATAD2A	chr28	-	3557583	3560728	3557583	3560065	3560655	3560728
147	ENSGALG00000005907	RPN1	chr12	+	9561674	9561981	9561674	9561691	9561739	9561981
149	ENSGALG00000017186	BIRC3	chr1	-	183933379	183935380	183933379	183934355	183935257	183935380
150	ENSGALG00000015901	SENP6	chr3	-	80582731	80583134	80582731	80582854	80582932	80583134
151	ENSGALG00000000220	NA	chrZ	-	46112426	46118994	46112426	46118458	46118563	46118994
152	ENSGALG00000033790	MAN2A2	chr10	-	20531156	20531672	20531156	20531359	20531494	20531672
154	ENSGALG00000009601	NELL2	chr1	-	30501924	30502047	30501924	30501971	30502016	30502047
156	ENSGALG00000009677	SSB	chr7	-	18575884	18577134	18575884	18576039	18577029	18577134
158	ENSGALG00000011036	HNRNPA2B1	chr2	-	32185821	32185944	32185821	32185850	32185897	32185944
159	ENSGALG00000011036	HNRNPA2B1	chr2	-	32186181	32186301	32186181	32186205	32186289	32186301
160	ENSGALG00000006974	DDX27	chr20	-	10759472	10760204	10759472	10759607	10759685	10760204
162	ENSGALG00000054244	NA	chr12	-	12043337	12043606	12043337	12043438	12043539	12043606
163	ENSGALG00000043016	NA	chr5	+	284844	285696	284844	284904	284979	285696
164	ENSGALG00000043016	NA	chr5	+	284979	285696	284979	285306	285387	285696
167	ENSGALG00000007078	ENTPD1	chr6	+	22989261	22989522	22989261	22989362	22989407	22989522
168	ENSGALG00000033950	DERL1	chr2	-	137901054	137903748	137901054	137901455	137901764	137903748
169	ENSGALG00000042269	METTL25	chr1	+	40787206	40787824	40787206	40787423	40787501	40787824
171	ENSGALG00000009361	GUCY1B1	chr4	+	20833839	20834037	20833839	20833882	20833954	20834037
173	ENSGALG00000001907	WAPL	chr6	-	3007672	3008722	3007672	3007804	3007885	3008722
176	ENSGALG00000042275	NA	chr28	+	1321119	1321491	1321119	1321249	1321321	1321491
177	ENSGALG00000010053	PTPRF	chr8	+	20451326	20451632	20451326	20451385	20451454	20451632
179	ENSGALG00000010203	NA	chr8	-	21272102	21272424	21272102	21272206	21272359	21272424
180	ENSGALG00000016217	NA	chr1	-	112188135	112188531	112188135	112188225	112188507	112188531
184	ENSGALG00000044313	NA	chr5	-	16057370	16057683	16057370	16057441	16057523	16057683
185	ENSGALG00000019514	CNDP2	chr2	-	91848243	91849127	91848243	91848391	91848985	91849127
186	ENSGALG00000006611	KIF7	chr10	+	13275792	13276377	13275792	13276008	13276170	13276377
187	ENSGALG00000032220	ELN	chr19	+	958297	958519	958297	958420	958495	958519
188	ENSGALG00000032220	ELN	chr19	+	959319	959484	959319	959346	959430	959484
189	ENSGALG00000032220	ELN	chr19	+	961860	962273	961860	961911	962012	962273
191	ENSGALG00000031076	ESRP1	chr2	+	126097015	126097234	126097015	126097026	126097113	126097234
192	ENSGALG00000026836	NA	chr23	-	5118865	5119119	5118865	5118955	5119068	5119119
193	ENSGALG00000016050	TTC3	chr1	+	108399168	108399569	108399168	108399336	108399429	108399569
194	ENSGALG00000054469	DISP1	chr3	-	18018795	18019332	18018795	18019096	18019228	18019332
195	ENSGALG00000031796	SP3	chr7	+	17092936	17094299	17092936	17093027	17093132	17094299
196	ENSGALG00000020703	GRB14	chr7	+	20193471	20193872	20193471	20193582	20193776	20193872
197	ENSGALG00000039628	AFAP1L1	chr13	-	9250833	9251178	9250833	9250945	9251079	9251178
198	ENSGALG00000039628	AFAP1L1	chr13	-	9251418	9251791	9251418	9251502	9251662	9251791
199	ENSGALG00000032190	MICAL1	chr26	+	38198	38682	38198	38358	38544	38682
203	ENSGALG00000009195	MCM8	chr3	+	17013678	17014161	17013678	17013950	17014086	17014161
204	ENSGALG00000009456	EXD2	chr5	-	28327913	28328239	28327913	28328079	28328151	28328239
205	ENSGALG00000030831	FBXW5	chr17	+	886206	886693	886206	886307	886394	886693
206	ENSGALG00000002982	SLC2A6	chr17	-	7237153	7237649	7237153	7237327	7237540	7237649
207	ENSGALG00000050196	NA	chr14	-	1991175	1991532	1991175	1991244	1991457	1991532
208	ENSGALG00000040428	MAVS	chr4	-	88539516	88540069	88539516	88539913	88540024	88540069
209	ENSGALG00000029672	ABCB6	chr7	+	22237660	22237930	22237660	22237729	22237803	22237930
211	ENSGALG00000041514	NA	chr17	-	604425	605496	604425	604612	605381	605496
218	ENSGALG00000001317	NA	chr28	+	2752768	2752979	2752768	2752779	2752951	2752979
220	ENSGALG00000010999	DICER1	chr5	-	46027532	46028415	46027532	46027748	46028264	46028415
222	ENSGALG00000035578	RBM6	chr12	+	3022660	3024002	3022660	3023398	3023461	3024002
223	ENSGALG00000016723	ADGRF2	chr3	+	110069951	110072075	110069951	110071316	110072033	110072075
224	ENSGALG00000033705	NA	chrW	-	3613178	3613343	3613178	3613274	3613319	3613343
226	ENSGALG00000015478	USP45	chr3	+	71450523	71451890	71450523	71450669	71451794	71451890
227	ENSGALG00000052799	NA	chr21	-	6443473	6443949	6443473	6443594	6443717	6443949
229	ENSGALG00000009796	RPS6KC1	chr3	-	21755327	21756896	21755327	21756209	21756290	21756896
230	ENSGALG00000016443	HPCAL1	chr3	+	96770813	96773216	96770813	96770919	96771985	96773216
231	ENSGALG00000002969	MAU2	chr28	-	3617864	3618416	3617864	3617888	3617984	3618416
233	ENSGALG00000002622	FCHSD1	chr13	-	2681502	2681724	2681502	2681570	2681633	2681724
234	ENSGALG00000002622	FCHSD1	chr13	-	2681633	2682008	2681633	2681724	2681802	2682008
236	ENSGALG00000036686	PLTP	chr20	-	10536336	10537201	10536336	10536455	10537045	10537201
239	ENSGALG00000054070	NA	chrKZ626819.1	+	50568	51148	50568	50761	50887	51148
240	ENSGALG00000035841	PRRC2C	chr8	-	5150616	5150863	5150616	5150725	5150823	5150863
242	ENSGALG00000003734	SZRD1	chr21	+	4388407	4388662	4388407	4388560	4388602	4388662
243	ENSGALG00000010607	NA	chr5	+	43269493	43269972	43269493	43269804	43269891	43269972
244	ENSGALG00000052976	NA	chr4	-	91239448	91239750	91239448	91239527	91239652	91239750
246	ENSGALG00000012610	CTSV	chrZ	+	41424165	41424283	41424165	41424192	41424240	41424283
247	ENSGALG00000001692	CAMSAP1	chr17	+	8483607	8484410	8483607	8483897	8484247	8484410
251	ENSGALG00000008328	RSBN1L	chr1	-	12655369	12656008	12655369	12655701	12655737	12656008
252	ENSGALG00000032628	SRCIN1	chr27	-	6697243	6698154	6697243	6697442	6697961	6698154
253	ENSGALG00000051068	NA	chr4	-	91270266	91271467	91270266	91270566	91271212	91271467
254	ENSGALG00000053987	NA	chr2	-	124486509	124488352	124486509	124486597	124488239	124488352
255	ENSGALG00000034253	ZNF644	chr8	+	15042950	15043506	15042950	15043107	15043347	15043506
258	ENSGALG00000010311	NAV3	chr1	+	38828005	38828866	38828005	38828123	38828813	38828866
261	ENSGALG00000054322	NA	chrKZ626835.1	-	1198851	1200720	1198851	1198881	1199106	1200720
263	ENSGALG00000054322	NA	chrKZ626835.1	-	1199349	1203094	1199349	1200720	1201041	1203094
264	ENSGALG00000012695	NOL7	chr2	+	60523064	60523463	60523064	60523173	60523257	60523463
266	ENSGALG00000014831	TRMT11	chr3	-	59814511	59815394	59814511	59814585	59815328	59815394
268	ENSGALG00000043576	AGAP3	chr2	-	221928	222585	221928	222019	222430	222585
269	ENSGALG00000008164	ADAMTS7	chr10	+	20114122	20115277	20114122	20114289	20114924	20115277
270	ENSGALG00000053836	SIPA1	chr33	+	6312079	6312254	6312079	6312097	6312178	6312254
274	ENSGALG00000033729	NA	chr31	-	3500111	3500394	3500111	3500149	3500253	3500394
276	ENSGALG00000008150	RASAL1	chr15	-	11476813	11478792	11476813	11478179	11478730	11478792
277	ENSGALG00000008150	RASAL1	chr15	-	11478868	11479200	11478868	11478989	11479064	11479200
278	ENSGALG00000008150	RASAL1	chr15	-	11482886	11483699	11482886	11482969	11483042	11483699
279	ENSGALG00000019555	SERPINB1	chr2	-	67629322	67629498	67629322	67629389	67629461	67629498
283	ENSGALG00000007426	MKX	chr2	+	15687490	15688191	15687490	15687808	15687940	15688191
284	ENSGALG00000011937	NFE2L1	chr27	-	6486942	6487454	6486942	6487059	6487194	6487454
286	ENSGALG00000002588	PPARD	chr26	-	4090185	4091148	4090185	4090636	4090945	4091148
287	ENSGALG00000002588	PPARD	chr26	-	4090185	4091148	4090185	4090639	4090945	4091148
288	ENSGALG00000021653	IFT22	chr19	-	3658886	3659161	3658886	3658976	3659081	3659161
291	ENSGALG00000038325	CORO7	chr14	-	13096106	13096619	13096106	13096459	13096532	13096619
292	ENSGALG00000050494	NA	chrKZ626819.1	+	90786	91173	90786	90869	91046	91173
293	ENSGALG00000038399	PLEKHA6	chr26	-	1753176	1753501	1753176	1753281	1753380	1753501
298	ENSGALG00000004079	ENOX2	chr4	-	1545818	1546780	1545818	1545950	1546636	1546780
300	ENSGALG00000016622	STS	chr1	-	127792962	127793386	127792962	127793036	127793168	127793386
301	ENSGALG00000023703	GIT1	chr19	-	6214798	6215126	6214798	6214911	6214992	6215126
304	ENSGALG00000034198	MCM10	chr1	+	7261327	7262122	7261327	7261446	7262008	7262122
306	ENSGALG00000021442	CARMIL2	chr11	+	1156369	1156764	1156369	1156462	1156538	1156764
307	ENSGALG00000034100	UACA	chr10	-	20064064	20064704	20064064	20064153	20064570	20064704
309	ENSGALG00000024298	ADAMTSL5	chr28	-	3331495	3331974	3331495	3331803	3331902	3331974
310	ENSGALG00000024298	ADAMTSL5	chr28	-	3334743	3336022	3334743	3334813	3335760	3336022
311	ENSGALG00000000048	NA	chr25	+	482759	483659	482759	482888	483444	483659
312	ENSGALG00000000978	CEP104	chr21	+	931444	931864	931444	931651	931747	931864
313	ENSGALG00000007418	CD3D	chr24	-	5487972	5488525	5487972	5488016	5488393	5488525
315	ENSGALG00000015889	PHIP	chr3	+	79509411	79509597	79509411	79509441	79509537	79509597
316	ENSGALG00000033609	NACA	chr33	+	6886064	6886461	6886064	6886187	6886296	6886461
319	ENSGALG00000037492	MGRN1	chr14	-	12746595	12747474	12746595	12747024	12747429	12747474
320	ENSGALG00000037492	MGRN1	chr14	-	12746595	12748255	12746595	12747024	12748147	12748255
321	ENSGALG00000037492	MGRN1	chr14	-	12746595	12748255	12746595	12747474	12748147	12748255
322	ENSGALG00000040348	EHBP1	chr3	+	9789630	9790047	9789630	9789829	9789923	9790047
323	ENSGALG00000010915	IL6	chr2	+	30863329	30864061	30863329	30863797	30863914	30864061
324	ENSGALG00000002362	MANF	chr12	+	2633553	2634847	2633553	2633695	2634477	2634847
326	ENSGALG00000036837	PTGES3	chr33	+	6892813	6893663	6892813	6892838	6893345	6893663
327	ENSGALG00000047648	NA	chr33	+	3673157	3673741	3673157	3673238	3673310	3673741
328	ENSGALG00000047648	NA	chr33	+	3673310	3673741	3673310	3673346	3673640	3673741
329	ENSGALG00000000528	DBNDD1	chr11	-	18851024	18852161	18851024	18851171	18852071	18852161
331	ENSGALG00000015264	PPIP5K2	chrZ	-	50100109	50100505	50100109	50100218	50100414	50100505
333	ENSGALG00000002837	RPL27	chr27	+	7918770	7919263	7918770	7918853	7919093	7919263
334	ENSGALG00000034960	MLXIPL	chr19	-	369343	370150	369343	369929	370007	370150
335	ENSGALG00000016766	REV1	chr1	-	133931724	133932619	133931724	133931857	133932552	133932619
337	ENSGALG00000008520	EIF4G1	chr9	+	16059882	16060800	16059882	16060448	16060559	16060800
339	ENSGALG00000033877	KANSL2	chr33	-	3352944	3353198	3352944	3353064	3353142	3353198
340	ENSGALG00000048276	NA	chr6	+	12723033	12725019	12723033	12723126	12723646	12725019
341	ENSGALG00000001362	CLK3	chr10	-	2935867	2936081	2935867	2935877	2935936	2936081
347	ENSGALG00000038666	NA	chr30	+	1059725	1060380	1059725	1060064	1060307	1060380
348	ENSGALG00000035717	HSPG2	chr21	+	6543176	6543526	6543176	6543291	6543381	6543526
349	ENSGALG00000035717	HSPG2	chr21	+	6566140	6566606	6566140	6566318	6566483	6566606
351	ENSGALG00000014656	RPRD2	chr25	-	3714606	3714892	3714606	3714711	3714789	3714892
353	ENSGALG00000029714	UNC45A	chr10	-	20523835	20524803	20523835	20523872	20524406	20524803
355	ENSGALG00000006763	EXOC6	chr6	-	21538201	21539428	21538201	21538594	21539315	21539428
356	ENSGALG00000036976	DALRD3	chr12	+	12046389	12047403	12046389	12047020	12047113	12047403
357	ENSGALG00000053982	NA	chr1	+	136512713	136513140	136512713	136512811	136512948	136513140
358	ENSGALG00000054723	AMOTL2	chr9	+	4635070	4636103	4635070	4635261	4635377	4636103
359	ENSGALG00000011533	XRCC3	chr5	-	50673872	50674431	50673872	50674010	50674362	50674431
360	ENSGALG00000030661	STAT2	chr33	+	6934614	6935446	6934614	6935036	6935269	6935446
361	ENSGALG00000030661	STAT2	chr33	+	6934614	6935688	6934614	6935036	6935537	6935688
362	ENSGALG00000030661	STAT2	chr33	+	6934614	6935688	6934614	6935446	6935537	6935688
366	ENSGALG00000011239	OXNAD1	chr2	+	34311918	34312161	34311918	34311955	34312060	34312161
367	ENSGALG00000012025	TA3	chr5	-	55396503	55397352	55396503	55396582	55397272	55397352
368	ENSGALG00000008786	NBEAL1	chr7	-	13692233	13693031	13692233	13692848	13692933	13693031
369	ENSGALG00000046754	NA	chr23	+	29116	29650	29116	29365	29554	29650
371	ENSGALG00000003584	KPNA2	chr18	-	6983323	6983670	6983323	6983461	6983558	6983670
373	ENSGALG00000004871	RPS24	chr6	-	14001236	14003914	14001236	14001275	14003803	14003914
374	ENSGALG00000023199	HNRNPDL	chr4	+	46404989	46405572	46404989	46405087	46405468	46405572
375	ENSGALG00000004614	NPL	chr8	+	7818381	7819644	7818381	7818466	7819604	7819644
376	ENSGALG00000004367	AWAT1	chr4	+	1220250	1220550	1220250	1220379	1220442	1220550
377	ENSGALG00000050235	NA	chr30	-	77717	78667	77717	77939	78582	78667
378	ENSGALG00000050235	NA	chr30	-	82007	83492	82007	82123	83413	83492
379	ENSGALG00000036949	ASAP3	chr23	-	2339525	2339948	2339525	2339614	2339767	2339948
380	ENSGALG00000046164	APBB1	chr1	-	197404996	197405346	197404996	197405124	197405208	197405346
383	ENSGALG00000041934	THOP1	chr28	-	3342432	3342799	3342432	3342563	3342656	3342799
384	ENSGALG00000032634	CFAP20	chr11	+	437166	437629	437166	437221	437313	437629
386	ENSGALG00000040224	TIRAP	chr24	+	447301	448732	447301	447382	447958	448732
387	ENSGALG00000040224	TIRAP	chr24	+	447958	448732	447958	448038	448677	448732
389	ENSGALG00000000632	CHTF8	chr11	-	18914010	18914252	18914010	18914128	18914202	18914252
396	ENSGALG00000051419	NA	chrZ	-	27320894	27323575	27320894	27321022	27322750	27323575
397	ENSGALG00000025938	KIAA0513	chr11	-	17757511	17757970	17757511	17757699	17757761	17757970
399	ENSGALG00000043388	NA	chr9	+	10843502	10844605	10843502	10843576	10844194	10844605
400	ENSGALG00000002164	DDX59	chr8	+	1841361	1842187	1841361	1841560	1841650	1842187
402	ENSGALG00000007302	NA	chr12	+	13951364	13951981	13951364	13951565	13951720	13951981
403	ENSGALG00000007302	NA	chr12	+	13998005	13998268	13998005	13998096	13998168	13998268
404	ENSGALG00000035472	ZNF292	chr3	-	76522205	76529369	76522205	76527952	76528048	76529369
405	ENSGALG00000040793	KDELR2	chr14	+	9202857	9204073	9202857	9202962	9203291	9204073
406	ENSGALG00000038885	FEZ1	chr24	+	162263	162737	162263	162344	162661	162737
407	ENSGALG00000036791	COA5	chr1	-	133608231	133608934	133608231	133608552	133608823	133608934
411	ENSGALG00000010541	BIRC6	chr3	-	31763179	31763402	31763179	31763289	31763358	31763402
413	ENSGALG00000033002	SLC7A3	chr4	+	2434276	2434648	2434276	2434385	2434511	2434648
414	ENSGALG00000016345	APOO	chr1	+	119735049	119735643	119735049	119735164	119735330	119735643
415	ENSGALG00000039172	ASPSCR1	chr18	-	5043973	5044674	5043973	5044029	5044116	5044674
416	ENSGALG00000026152	NA	chr12	-	2702311	2702554	2702311	2702390	2702540	2702554
417	ENSGALG00000026152	NA	chr12	-	2703711	2704116	2703711	2703839	2703923	2704116
420	ENSGALG00000007593	JAKMIP2	chr13	-	18774441	18774939	18774441	18774576	18774684	18774939
421	ENSGALG00000040371	NA	chr5	-	18622021	18623648	18622021	18623310	18623446	18623648
424	ENSGALG00000001183	MYH10	chr18	-	1816542	1816920	1816542	1816626	1816691	1816920
425	ENSGALG00000020590	SGF29	chr8	+	30181531	30182424	30181531	30181663	30182075	30182424
427	ENSGALG00000034069	TMEM106C	chr33	-	7314925	7315323	7314925	7315066	7315163	7315323
430	ENSGALG00000031606	NDC1	chr8	-	25452019	25452503	25452019	25452140	25452242	25452503
433	ENSGALG00000015864	IBTK	chr3	+	78278599	78279196	78278599	78278848	78279058	78279196
434	ENSGALG00000042614	NBAS	chr3	-	98924129	98925096	98924129	98924269	98924962	98925096
435	ENSGALG00000042132	SUGP1	chr28	+	3626071	3626577	3626071	3626207	3626426	3626577
440	ENSGALG00000037031	NA	chr17	-	2822354	2823080	2822354	2822511	2822813	2823080
441	ENSGALG00000037031	NA	chr17	-	2822354	2823295	2822354	2823080	2823200	2823295
443	ENSGALG00000010392	CCSER1	chr4	+	35628833	35630192	35628833	35629020	35629170	35630192
444	ENSGALG00000020754	ATP6V0E2	chr6	+	23062487	23063322	23062487	23062615	23062732	23063322
445	ENSGALG00000016890	MBNL2	chr1	-	146787520	146787784	146787520	146787601	146787676	146787784
446	ENSGALG00000007572	MMS19	chr6	+	23288957	23289863	23288957	23289006	23289762	23289863
447	ENSGALG00000041390	TMEM141	chr17	-	776182	776437	776182	776266	776370	776437
449	ENSGALG00000037051	NA	chr19	+	252543	253320	252543	252897	253168	253320
450	ENSGALG00000037051	NA	chr19	+	252543	253320	252543	252919	253190	253320
453	ENSGALG00000016808	NA	chr1	+	137793246	137793581	137793246	137793249	137793392	137793581
454	ENSGALG00000029260	H-RAS	chr5	+	16252111	16252397	16252111	16252176	16252259	16252397
455	ENSGALG00000028849	SCAF11	chr1	-	30991439	30991783	30991439	30991550	30991649	30991783
456	ENSGALG00000010747	FBLN5	chr5	-	44705749	44705992	44705749	44705839	44705945	44705992
458	ENSGALG00000016969	NA	chr1	+	168501666	168502378	168501666	168501775	168502283	168502378
462	ENSGALG00000051379	NA	chr21	+	4245868	4246606	4245868	4246043	4246484	4246606
463	ENSGALG00000034688	TIMELESS	chr33	+	6926209	6927154	6926209	6926537	6926615	6927154
464	ENSGALG00000034688	TIMELESS	chr33	+	6926615	6927154	6926615	6926769	6926869	6927154
465	ENSGALG00000034688	TIMELESS	chr33	+	6926869	6927154	6926869	6926984	6927091	6927154
466	ENSGALG00000034688	TIMELESS	chr33	+	6928216	6928583	6928216	6928304	6928406	6928583
467	ENSGALG00000034688	TIMELESS	chr33	+	6931367	6933386	6931367	6931450	6931535	6933386
468	ENSGALG00000008439	CD36	chr1	-	11333617	11334181	11333617	11334063	11334162	11334181
470	ENSGALG00000041461	DNMT3B	chr20	+	10249946	10250821	10249946	10250017	10250739	10250821
471	ENSGALG00000041461	DNMT3B	chr20	+	10260614	10261055	10260614	10260705	10260816	10261055
473	ENSGALG00000000470	LMNA	chr28	-	735217	735509	735217	735375	735441	735509
474	ENSGALG00000053493	NA	chr3	-	10305831	10307064	10305831	10306026	10306894	10307064
475	ENSGALG00000039022	PDE1B	chr33	-	6028547	6029662	6028547	6028730	6029548	6029662
476	ENSGALG00000003979	NEK8	chr19	+	5957275	5958457	5957275	5957884	5958251	5958457
478	ENSGALG00000041687	SREBF2	chr1	-	49495560	49496171	49495560	49495672	49495985	49496171
481	ENSGALG00000015490	FBXL4	chr3	+	71731031	71731195	71731031	71731042	71731120	71731195
482	ENSGALG00000033598	HIRA	chr15	-	951655	952535	951655	951766	952472	952535
483	ENSGALG00000000650	NIP7	chr11	+	18933681	18933996	18933681	18933768	18933857	18933996
484	ENSGALG00000041611	NA	chr23	-	313699	314012	313699	313815	313892	314012
485	ENSGALG00000053398	TMEM80	chr5	-	763750	765706	763750	763844	765689	765706
486	ENSGALG00000007350	TMX2	chr5	-	17227944	17228230	17227944	17228074	17228164	17228230
487	ENSGALG00000052334	NA	chr31	+	3203849	3204300	3203849	3204160	3204262	3204300
488	ENSGALG00000003757	POMT1	chr17	+	6531582	6532291	6531582	6531709	6532113	6532291
489	ENSGALG00000046960	NA	chr1	+	137658173	137658575	137658173	137658324	137658486	137658575
490	ENSGALG00000003189	NFYC	chr23	+	5086358	5087792	5086358	5086418	5086905	5087792
491	ENSGALG00000004200	DPP9	chr28	+	5014197	5014448	5014197	5014297	5014393	5014448
494	ENSGALG00000055081	SEMA4C	chr22	+	3725627	3725988	3725627	3725743	3725830	3725988
495	ENSGALG00000031996	NA	chr33	-	4120869	4121357	4120869	4120949	4121251	4121357
496	ENSGALG00000001283	SRRM1	chr23	-	2679437	2680445	2679437	2679720	2680358	2680445
502	ENSGALG00000012394	NA	chr5	-	58251668	58252517	58251668	58252151	58252280	58252517
503	ENSGALG00000002316	NUBP2	chr14	-	13608483	13609413	13608483	13608682	13609294	13609413
504	ENSGALG00000015154	TRPM6	chrZ	-	36787289	36788233	36787289	36787328	36788153	36788233
506	ENSGALG00000050299	NA	chr6	-	12860003	12860343	12860003	12860059	12860154	12860343
507	ENSGALG00000031824	HOOK2	chr30	+	1169849	1170927	1169849	1169935	1170039	1170927
508	ENSGALG00000031824	HOOK2	chr30	+	1170039	1170927	1170039	1170112	1170653	1170927
509	ENSGALG00000031824	HOOK2	chr30	+	1170653	1170927	1170653	1170704	1170794	1170927
510	ENSGALG00000031824	HOOK2	chr30	+	1172403	1172834	1172403	1172544	1172632	1172834
513	ENSGALG00000035882	TANGO6	chr11	+	18880780	18881379	18880780	18880990	18881262	18881379
515	ENSGALG00000002919	MON1A	chr12	-	3015008	3015858	3015008	3015150	3015636	3015858
516	ENSGALG00000009686	PPP1R9A	chr2	+	23716350	23718704	23716350	23716942	23717053	23718704
517	ENSGALG00000005020	NA	chr12	+	5483829	5484229	5483829	5483873	5483903	5484229
518	ENSGALG00000012522	PVALB	chr1	+	51608654	51609146	51608654	51608807	51609078	51609146
519	ENSGALG00000011642	ANKRD17	chr4	-	50734608	50734806	50734608	50734640	50734722	50734806
520	ENSGALG00000011642	ANKRD17	chr4	-	50740015	50740463	50740015	50740112	50740409	50740463
521	ENSGALG00000003712	RAPGEF1	chr17	-	6572831	6573344	6572831	6573192	6573267	6573344
523	ENSGALG00000011974	RPL7L1	chr4	-	54539514	54539727	54539514	54539556	54539623	54539727
524	ENSGALG00000023279	EPN3	chr18	-	10313613	10314876	10313613	10314568	10314654	10314876
525	ENSGALG00000023279	EPN3	chr18	-	10314654	10315212	10314654	10314876	10315101	10315212
527	ENSGALG00000000652	ACOT7	chr21	+	622645	623244	622645	622770	623126	623244
529	ENSGALG00000007762	CREBBP	chr14	-	12891874	12895016	12891874	12892398	12892892	12895016
530	ENSGALG00000007762	CREBBP	chr14	-	12960290	12961003	12960290	12960341	12960467	12961003
532	ENSGALG00000003265	PTP4A2	chr23	-	5219637	5220327	5219637	5219720	5219824	5220327
535	ENSGALG00000046787	NAGPA	chr14	-	13769325	13769828	13769325	13769373	13769619	13769828
539	ENSGALG00000012265	MICALL1	chr1	-	51078857	51079454	51078857	51078984	51079319	51079454
542	ENSGALG00000006307	NSMCE1	chr14	-	7681767	7683108	7681767	7682015	7683029	7683108
544	ENSGALG00000011318	DNPEP	chr7	+	22178690	22179630	22178690	22179471	22179541	22179630
546	ENSGALG00000012795	RIOK1	chr2	-	64609090	64610313	64609090	64609160	64610222	64610313
548	ENSGALG00000001107	GOSR2	chr27	-	3463128	3466302	3463128	3463513	3465063	3466302
549	ENSGALG00000039815	MARF1	chr14	-	7948891	7949554	7948891	7949089	7949407	7949554
550	ENSGALG00000042297	ANKRD13D	chr5	+	172093	172977	172093	172176	172294	172977
551	ENSGALG00000042297	ANKRD13D	chr5	+	172294	173291	172294	172977	173253	173291
555	ENSGALG00000001572	COMMD4	chr10	+	3091657	3091890	3091657	3091729	3091824	3091890
556	ENSGALG00000054726	NA	chr8	+	27024328	27024975	27024328	27024394	27024536	27024975
558	ENSGALG00000054978	NA	chr25	-	154216	158448	154216	156338	158169	158448
559	ENSGALG00000014067	SGTA	chr28	+	3352173	3353691	3352173	3352236	3353601	3353691
560	ENSGALG00000014067	SGTA	chr28	+	3352173	3354035	3352173	3353691	3353911	3354035
561	ENSGALG00000005512	KIAA1671	chr15	+	7245232	7246894	7245232	7246680	7246737	7246894
564	ENSGALG00000033328	PACS2	chr8	-	4468493	4468720	4468493	4468578	4468686	4468720
565	ENSGALG00000025712	DEF8	chr11	+	18845932	18846532	18845932	18846268	18846382	18846532
566	ENSGALG00000010671	HNRNPU	chr3	+	34787087	34787327	34787087	34787107	34787213	34787327
567	ENSGALG00000010671	HNRNPU	chr3	+	34787806	34788009	34787806	34787821	34787872	34788009
570	ENSGALG00000008386	KIZ	chr3	-	3599015	3599249	3599015	3599086	3599234	3599249
571	ENSGALG00000033171	TGM4	chr2	-	43108980	43109341	43108980	43109087	43109161	43109341
572	ENSGALG00000054613	NA	chr5	+	28753230	28754118	28753230	28753681	28753997	28754118
575	ENSGALG00000000906	RALGPS1	chr17	+	10587213	10588168	10587213	10587270	10588041	10588168
579	ENSGALG00000040511	MTERF3	chr2	-	126734495	126734685	126734495	126734584	126734650	126734685
581	ENSGALG00000012006	RTN1	chr5	+	54964266	54964455	54964266	54964313	54964396	54964455
582	ENSGALG00000009848	LPGAT1	chr3	+	22185512	22186280	22185512	22185665	22186021	22186280
586	ENSGALG00000047979	EBF4	chr4	-	91096650	91097211	91096650	91096854	91097028	91097211
587	ENSGALG00000026038	ERI2	chr14	-	15223409	15223847	15223409	15223537	15223704	15223847
588	ENSGALG00000007663	KDM3B	chr13	+	18875452	18876031	18875452	18875593	18875836	18876031
591	ENSGALG00000008291	AP3S2	chr10	-	20447640	20447911	20447640	20447752	20447819	20447911
593	ENSGALG00000014561	PTPN6	chr1	+	78011346	78011733	78011346	78011496	78011601	78011733
594	ENSGALG00000040157	CHTF18	chr14	-	6377916	6378848	6377916	6377974	6378737	6378848
595	ENSGALG00000002789	MAP2	chr7	+	2563507	2563851	2563507	2563588	2563630	2563851
596	ENSGALG00000012710	NCS1	chr17	+	6171573	6171917	6171573	6171712	6171838	6171917
598	ENSGALG00000004009	NA	chr19	-	6026936	6028777	6026936	6028042	6028465	6028777
599	ENSGALG00000004009	NA	chr19	-	6026936	6028989	6026936	6028042	6028865	6028989
600	ENSGALG00000004009	NA	chr19	-	6026936	6028989	6026936	6028777	6028865	6028989
601	ENSGALG00000040351	ACAP1	chrKZ626839.1	+	661116	661951	661116	661161	661669	661951
602	ENSGALG00000040351	ACAP1	chrKZ626839.1	+	661669	661951	661669	661765	661876	661951
604	ENSGALG00000034007	ITGA6	chr7	-	17736037	17736483	17736037	17736117	17736355	17736483
605	ENSGALG00000038536	SH3BGRL3	chr23	-	328672	329592	328672	329333	329450	329592
606	ENSGALG00000050256	TRPT1	chr33	+	6266745	6267717	6266745	6266903	6267542	6267717
608	ENSGALG00000000972	PBX3	chr17	+	10104089	10104331	10104089	10104191	10104266	10104331
609	ENSGALG00000000452	TNFRSF10B	chr22	+	1419777	1420091	1419777	1419818	1419962	1420091
610	ENSGALG00000030200	NFU1	chr22	+	250617	252244	250617	250703	251189	252244
611	ENSGALG00000036452	CDK5RAP3	chr27	-	6494655	6494934	6494655	6494787	6494876	6494934
615	ENSGALG00000030344	ISYNA1	chr28	+	4033884	4034839	4033884	4034416	4034714	4034839
616	ENSGALG00000030344	ISYNA1	chr28	+	4035667	4036114	4035667	4035817	4035898	4036114
619	ENSGALG00000003731	FBXO42	chr21	-	4367505	4367772	4367505	4367557	4367644	4367772
621	ENSGALG00000002866	KANSL1L	chr7	-	2724748	2724873	2724748	2724773	2724857	2724873
622	ENSGALG00000011432	CDC42BPB	chr5	-	50112750	50113347	50112750	50112895	50113105	50113347
623	ENSGALG00000032925	STK40	chr23	+	4192522	4192750	4192522	4192567	4192660	4192750
626	ENSGALG00000014011	LRMP	chr1	+	67148799	67149809	67148799	67148947	67149727	67149809
629	ENSGALG00000025810	CCNB3	chr4	+	1834029	1834709	1834029	1834269	1834601	1834709
630	ENSGALG00000025810	CCNB3	chr4	+	1834029	1834870	1834029	1834709	1834786	1834870
631	ENSGALG00000002790	ABLIM3	chr13	-	9264734	9265364	9264734	9264994	9265216	9265364
632	ENSGALG00000004455	USP34	chr3	-	2282692	2282902	2282692	2282748	2282859	2282902
634	ENSGALG00000039048	ZNF282	chr2	+	589129	589462	589129	589240	589330	589462
635	ENSGALG00000004974	PPARG	chr12	+	5281094	5281545	5281094	5281272	5281368	5281545
638	ENSGALG00000054937	NA	chr13	+	5479159	5481108	5479159	5479223	5479998	5481108
639	ENSGALG00000010166	VLDLR	chrZ	+	26565155	26565527	26565155	26565391	26565442	26565527
640	ENSGALG00000010166	VLDLR	chrZ	+	26570758	26571135	26570758	26570833	26570926	26571135
641	ENSGALG00000039155	ZHX3	chr20	-	4937047	4939988	4937047	4937537	4937729	4939988
643	ENSGALG00000044505	NA	chr25	+	2603664	2604004	2603664	2603773	2603862	2604004
644	ENSGALG00000007276	GCN1	chr15	+	9736360	9736550	9736360	9736394	9736472	9736550
650	ENSGALG00000009871	RCOR3	chr3	-	22392435	22392677	22392435	22392566	22392662	22392677
653	ENSGALG00000010035	NR3C2	chr4	-	32152953	32153292	32152953	32153098	32153179	32153292
657	ENSGALG00000035201	NA	chr1	+	7972781	7973697	7972781	7972875	7973592	7973697
659	ENSGALG00000039472	SART3	chr15	-	6804074	6804255	6804074	6804128	6804167	6804255
661	ENSGALG00000005194	CD72	chrZ	-	9058928	9060366	9058928	9060029	9060107	9060366
663	ENSGALG00000003120	NCOR2	chr15	+	4914629	4914757	4914629	4914691	4914730	4914757
664	ENSGALG00000003120	NCOR2	chr15	+	4988580	4989139	4988580	4988966	4989002	4989139
667	ENSGALG00000001021	MYOCD	chr18	-	811663	812617	811663	812469	812568	812617
668	ENSGALG00000006460	TTLL9	chr20	+	10085784	10086414	10085784	10085906	10086020	10086414
669	ENSGALG00000008419	SEC13	chr12	-	19859165	19859990	19859165	19859210	19859987	19859990
671	ENSGALG00000030118	PCGF1	chr4	+	90920660	90920952	90920660	90920694	90920865	90920952
672	ENSGALG00000040741	DNM2	chr30	+	99353	99774	99353	99514	99631	99774
673	ENSGALG00000029536	VPS11	chr24	-	86980	87689	86980	87116	87557	87689
674	ENSGALG00000037712	FCHO1	chr28	+	3421307	3421725	3421307	3421372	3421471	3421725
677	ENSGALG00000048565	PRKCSH	chrKZ626839.1	-	2015108	2015436	2015108	2015199	2015295	2015436
678	ENSGALG00000008937	PPP1R21	chr3	+	9565445	9566124	9565445	9565564	9566030	9566124
679	ENSGALG00000020417	ISCA2	chr5	-	38131605	38132511	38131605	38132304	38132402	38132511
680	ENSGALG00000049395	NA	chr14	-	12633517	12635953	12633517	12633581	12633824	12635953
681	ENSGALG00000049395	NA	chr14	-	12633824	12635953	12633824	12633901	12633995	12635953
685	ENSGALG00000000397	IPO9	chr26	+	587460	587736	587460	587549	587621	587736
686	ENSGALG00000015225	BLZF1	chr1	-	84808217	84809675	84808217	84808657	84809618	84809675
687	ENSGALG00000003287	TMEM39B	chr23	+	5251887	5252892	5251887	5252384	5252683	5252892
691	ENSGALG00000038757	RBMS2	chr33	-	6917065	6917324	6917065	6917140	6917216	6917324
692	ENSGALG00000011687	NA	chr5	-	52000606	52012708	52000606	52007023	52007689	52012708
694	ENSGALG00000019741	PSMC3IP	chr27	-	7790963	7791652	7790963	7791497	7791592	7791652
695	ENSGALG00000038292	TMEM258	chr5	-	486828	487175	486828	486991	487065	487175
697	ENSGALG00000053274	PPP1R14B	chr33	-	4851115	4852251	4851115	4852103	4852218	4852251
699	ENSGALG00000009680	PAQR7	chr23	+	3400972	3401220	3400972	3401031	3401111	3401220
702	ENSGALG00000043672	STAB1	chr12	+	1045016	1045175	1045016	1045080	1045155	1045175
705	ENSGALG00000014428	TAPBPL	chr1	+	77551228	77551552	77551228	77551365	77551448	77551552
706	ENSGALG00000030899	ATXN7L3	chr27	+	5455013	5455830	5455013	5455472	5455717	5455830
708	ENSGALG00000021364	FAM173A	chr14	+	13581949	13582729	13581949	13582000	13582297	13582729
709	ENSGALG00000040017	THRA	chr27	+	7156801	7157798	7156801	7156856	7157590	7157798
712	ENSGALG00000039648	NA	chr5	+	335890	336271	335890	335983	336069	336271
713	ENSGALG00000047857	NA	chr21	-	345425	347978	345425	347467	347851	347978
714	ENSGALG00000055101	TASOR2	chr1	-	1713992	1714168	1713992	1714032	1714107	1714168
717	ENSGALG00000017357	SRSF2	chr18	+	4241335	4242010	4241335	4241428	4241615	4242010
718	ENSGALG00000017357	SRSF2	chr18	+	4243715	4245273	4243715	4243827	4244336	4245273
719	ENSGALG00000008497	SLC38A2	chr1	-	31110736	31111093	31110736	31110834	31110948	31111093
720	ENSGALG00000005330	SNCAIP	chrZ	+	81364825	81365882	81364825	81365742	81365820	81365882
723	ENSGALG00000049195	NA	chr18	-	3467274	3468136	3467274	3467343	3467464	3468136
724	ENSGALG00000049195	NA	chr18	-	3467274	3468136	3467274	3467343	3468010	3468136
725	ENSGALG00000049195	NA	chr18	-	3467464	3468136	3467464	3467873	3468010	3468136
727	ENSGALG00000037739	STK25	chr9	-	5255948	5256309	5255948	5256030	5256142	5256309
730	ENSGALG00000038748	RSRP1	chr23	+	2552514	2553138	2552514	2552692	2552770	2553138
731	ENSGALG00000021213	UBE2D1	chr6	-	5943816	5944006	5943816	5943848	5943942	5944006
732	ENSGALG00000004646	NA	chr21	-	5663931	5664848	5663931	5664664	5664759	5664848
740	ENSGALG00000041533	SLC11A2	chr33	-	4938675	4941222	4938675	4938801	4940463	4941222
741	ENSGALG00000003273	HSDL1	chr11	+	2495556	2496002	2495556	2495715	2495814	2496002
742	ENSGALG00000037995	STRIP1	chr26	+	1325463	1330732	1325463	1325568	1325760	1330732
745	ENSGALG00000015916	SLC17A5	chr3	+	81464658	81464892	81464658	81464743	81464833	81464892
746	ENSGALG00000029027	SEPTIN12	chr14	+	13461553	13462102	13461553	13461650	13461951	13462102
749	ENSGALG00000035768	SCAP	chr2	+	971642	972076	971642	971717	971837	972076
752	ENSGALG00000038338	GLYR1	chr14	+	14759313	14760113	14759313	14759493	14759988	14760113
753	ENSGALG00000040557	TFEC	chr1	+	25459544	25459796	25459544	25459604	25459705	25459796
757	ENSGALG00000036095	BICC1	chr6	-	1514353	1514548	1514353	1514449	1514533	1514548
762	ENSGALG00000007665	POLE	chr15	-	10294045	10294246	10294045	10294082	10294174	10294246
764	ENSGALG00000004853	LRP3	chr11	+	10076156	10077243	10076156	10076532	10076673	10077243
767	ENSGALG00000004659	ZER1	chr17	-	5631321	5631758	5631321	5631578	5631695	5631758
769	ENSGALG00000032501	NA	chr22	-	1617704	1617977	1617704	1617850	1617933	1617977
771	ENSGALG00000001946	RSPO1	chr23	+	3864790	3865112	3864790	3864866	3865000	3865112
772	ENSGALG00000041973	NA	chr33	+	6875643	6876341	6875643	6875729	6875842	6876341
774	ENSGALG00000041973	NA	chr33	+	6875842	6876341	6875842	6875941	6876021	6876341
779	ENSGALG00000013926	DCLRE1C	chr1	-	8000981	8001682	8000981	8001037	8001622	8001682
780	ENSGALG00000008534	POLR2H	chr9	-	16105327	16105780	16105327	16105411	16105571	16105780
782	ENSGALG00000027635	NME3	chr14	+	13627526	13627854	13627526	13627657	13627752	13627854
783	ENSGALG00000037869	NA	chr25	+	3355995	3356279	3355995	3356080	3356158	3356279
785	ENSGALG00000008095	KIF23	chr10	+	19775012	19775292	19775012	19775082	19775163	19775292
786	ENSGALG00000005849	PPDPF	chr20	-	9021372	9021722	9021372	9021469	9021644	9021722
788	ENSGALG00000013809	NA	chrZ	-	7439027	7439302	7439027	7439099	7439186	7439302
789	ENSGALG00000030587	NA	chr3	-	30432884	30433188	30432884	30433007	30433115	30433188
790	ENSGALG00000008124	BORCS7	chr6	+	24344813	24345007	24344813	24344876	24344963	24345007
791	ENSGALG00000022875	NA	chr2	-	98074854	98074998	98074854	98074875	98074977	98074998
792	ENSGALG00000022875	NA	chr2	-	98075349	98075762	98075349	98075502	98075610	98075762
793	ENSGALG00000030401	MED31	chr19	+	9947343	9948193	9947343	9947421	9948096	9948193
794	ENSGALG00000003130	DDX49	chr28	-	3820087	3820635	3820087	3820159	3820546	3820635
797	ENSGALG00000054458	AKT2	chr32	+	329312	329709	329312	329424	329552	329709
798	ENSGALG00000002818	VAT1	chr27	-	7939995	7940283	7939995	7940244	7940268	7940283
799	ENSGALG00000000736	MATK	chr28	+	1060967	1061333	1060967	1061054	1061150	1061333
800	ENSGALG00000040471	MVP	chr28	+	118757	119403	118757	118925	119207	119403
801	ENSGALG00000029621	SEMA3F	chr12	+	3594982	3595275	3594982	3595140	3595207	3595275
803	ENSGALG00000041924	PFDN5	chr33	+	7247159	7247852	7247159	7247262	7247527	7247852
804	ENSGALG00000041924	PFDN5	chr33	+	7247159	7247852	7247159	7247262	7247777	7247852
805	ENSGALG00000041924	PFDN5	chr33	+	7247527	7247852	7247527	7247559	7247777	7247852
807	ENSGALG00000013400	PDCD6	chr2	+	88926166	88926948	88926166	88926325	88926838	88926948
809	ENSGALG00000021665	NA	chr19	-	2810150	2811199	2810150	2810465	2810853	2811199
815	ENSGALG00000010282	TMEM63B	chr3	-	30472407	30473279	30472407	30472487	30473080	30473279
816	ENSGALG00000027630	NPR2	chrZ	-	9098544	9098842	9098544	9098613	9098718	9098842
817	ENSGALG00000008686	TRDMT1	chr2	+	19832594	19834222	19832594	19832660	19834152	19834222
818	ENSGALG00000034725	NA	chr30	+	524590	524873	524590	524747	524792	524873
822	ENSGALG00000016895	DZIP1	chr1	+	147415212	147416147	147415212	147415574	147415655	147416147
825	ENSGALG00000043613	TXNDC16	chr5	-	58332110	58332931	58332110	58332417	58332597	58332931
826	ENSGALG00000036739	UBE2L3	chr15	+	638244	638826	638244	638467	638602	638826
828	ENSGALG00000011649	ATG9A	chr7	+	22229939	22232143	22229939	22230082	22230189	22232143
829	ENSGALG00000010294	RPS6KL1	chr5	-	38320794	38321286	38320794	38320919	38321006	38321286
830	ENSGALG00000033195	IGF2BP2	chr9	+	4596968	4597241	4596968	4597041	4597173	4597241
831	ENSGALG00000032702	ITGA3	chr27	-	5598139	5598415	5598139	5598242	5598337	5598415
832	ENSGALG00000032702	ITGA3	chr27	-	5598789	5599023	5598789	5598869	5598954	5599023
834	ENSGALG00000014800	ATP6V1A	chr1	-	79969019	79971277	79969019	79969232	79971161	79971277
835	ENSGALG00000012256	UTRN	chr3	+	46032733	46033377	46032733	46032971	46033222	46033377
836	ENSGALG00000006908	DLG1	chr9	-	12768389	12769122	12768389	12768521	12768659	12769122
837	ENSGALG00000029000	HYAL3	chr12	-	3641373	3643608	3641373	3641463	3641532	3643608
840	ENSGALG00000033231	RACGAP1	chr33	+	5834001	5834294	5834001	5834090	5834190	5834294
843	ENSGALG00000037716	UBA52	chr28	-	3988000	3988280	3988000	3988103	3988193	3988280
844	ENSGALG00000017272	VWF	chr1	-	74580661	74581003	74580661	74580821	74580896	74581003
845	ENSGALG00000029867	MROH1	chr2	+	130772941	130775688	130772941	130773046	130775552	130775688
849	ENSGALG00000000201	PLEKHM1	chr27	-	4010465	4011359	4010465	4010568	4010721	4011359
851	ENSGALG00000017384	ERH	chr5	+	28235743	28237145	28235743	28235831	28237024	28237145
853	ENSGALG00000007650	SLC9A3R1	chr18	+	10442643	10443203	10442643	10442797	10443162	10443203
857	ENSGALG00000016769	CHST10	chr1	-	134419284	134420307	134419284	134419419	134420215	134420307
858	ENSGALG00000007095	CUL2	chr2	+	13093078	13096150	13093078	13093281	13096048	13096150
860	ENSGALG00000012638	CRY1	chr1	-	53596474	53596677	53596474	53596496	53596601	53596677
861	ENSGALG00000044996	TMEM71	chr2	-	141681879	141682092	141681879	141681964	141682053	141682092
862	ENSGALG00000048013	HTD2	chr12	+	12189224	12190339	12189224	12189303	12189645	12190339
864	ENSGALG00000034475	EIF3G	chr30	+	1018177	1018772	1018177	1018284	1018704	1018772
865	ENSGALG00000052983	NA	chr33	+	4663860	4664488	4663860	4664138	4664198	4664488
866	ENSGALG00000052983	NA	chr33	+	4664198	4664488	4664198	4664320	4664410	4664488
867	ENSGALG00000013740	SLC20A1	chr22	+	5151442	5152209	5151442	5151533	5151647	5152209
868	ENSGALG00000048775	TXLNA	chr23	-	5317337	5317700	5317337	5317369	5317475	5317700
869	ENSGALG00000048775	TXLNA	chr23	-	5322512	5323147	5322512	5322658	5322945	5323147
870	ENSGALG00000033618	MYO9A	chr10	-	1880817	1882467	1880817	1881620	1881707	1882467
872	ENSGALG00000004897	GTSE1	chr1	+	15842906	15843290	15842906	15842935	15843010	15843290
876	ENSGALG00000013210	C2CD5	chr1	+	66503372	66503873	66503372	66503541	66503760	66503873
879	ENSGALG00000041338	NA	chr12	-	1849591	1850254	1849591	1849712	1849947	1850254
882	ENSGALG00000039583	MITF	chr12	+	15952533	15952761	15952533	15952593	15952668	15952761
884	ENSGALG00000041008	NA	chr30	-	1377238	1377961	1377238	1377329	1377908	1377961
888	ENSGALG00000006441	GNPTG	chr14	+	7823913	7824102	7823913	7823972	7824047	7824102
889	ENSGALG00000006441	GNPTG	chr14	+	7832246	7832942	7832246	7832375	7832470	7832942
890	ENSGALG00000000721	SLC41A1	chr26	-	2296793	2296901	2296793	2296823	2296871	2296901
892	ENSGALG00000006925	CCP110	chr14	+	8934785	8936421	8934785	8935002	8936316	8936421
894	ENSGALG00000007161	LRRK2	chr1	-	15198629	15198953	15198629	15198715	15198793	15198953
895	ENSGALG00000035825	NA	chr28	+	4142774	4143309	4142774	4142856	4142931	4143309
896	ENSGALG00000039713	AGO4	chr23	-	4360163	4360363	4360163	4360245	4360336	4360363
897	ENSGALG00000042051	SETD2	chr2	-	3978509	3979182	3978509	3978809	3978917	3979182
898	ENSGALG00000042387	CRELD1	chr12	+	11896868	11897075	11896868	11896964	11897036	11897075
899	ENSGALG00000042387	CRELD1	chr12	+	11898955	11899302	11898955	11899047	11899125	11899302
901	ENSGALG00000006392	RNF168	chr9	+	4879910	4880698	4879910	4880060	4880513	4880698
902	ENSGALG00000000943	WDTC1	chr23	+	2020478	2021064	2020478	2020565	2020623	2021064
904	ENSGALG00000035017	NA	chr21	-	2684798	2685331	2684798	2684950	2685263	2685331
906	ENSGALG00000027418	NA	chrZ	+	9092400	9092922	9092400	9092465	9092778	9092922
908	ENSGALG00000051065	PYGO2	chr25	-	3009458	3010932	3009458	3009508	3009586	3010932
909	ENSGALG00000031426	TMBIM6	chr33	+	3339955	3340256	3339955	3340076	3340207	3340256
910	ENSGALG00000031426	TMBIM6	chr33	+	3340532	3343004	3340532	3340630	3341446	3343004
911	ENSGALG00000003663	RBL2	chr11	-	4996923	4997198	4996923	4997046	4997154	4997198
915	ENSGALG00000015836	CEP162	chr3	+	77469936	77470903	77469936	77470368	77470799	77470903
917	ENSGALG00000005806	KIF24	chrZ	-	7585417	7588812	7585417	7585511	7586385	7588812
920	ENSGALG00000014678	ELL2	chrZ	+	57523234	57523525	57523234	57523279	57523408	57523525
921	ENSGALG00000003323	NECAB2	chr11	-	2532868	2533228	2532868	2532946	2533115	2533228
922	ENSGALG00000015917	EEF1A1	chr3	+	81503877	81504068	81503877	81503979	81504021	81504068
923	ENSGALG00000015917	EEF1A1	chr3	+	81505097	81505277	81505097	81505117	81505264	81505277
924	ENSGALG00000032398	ASPM	chr8	+	2998103	2999451	2998103	2998907	2999006	2999451
925	ENSGALG00000039315	MARS	chr33	+	4126281	4127041	4126281	4126695	4126962	4127041
928	ENSGALG00000031862	BCL11B	chr5	-	48055934	48056300	48055934	48056138	48056216	48056300
929	ENSGALG00000031862	BCL11B	chr5	-	48068189	48068720	48068189	48068374	48068437	48068720
931	ENSGALG00000016142	MX1	chr1	+	110244440	110244769	110244440	110244599	110244692	110244769
932	ENSGALG00000012833	VPS33B	chr10	+	20500464	20500832	20500464	20500520	20500591	20500832
933	ENSGALG00000012833	VPS33B	chr10	+	20500591	20501318	20500591	20500832	20500909	20501318
937	ENSGALG00000047735	NA	chr19	+	6764613	6765955	6764613	6764713	6765774	6765955
939	ENSGALG00000047270	NA	chr26	+	2363868	2364458	2363868	2363976	2364396	2364458
940	ENSGALG00000028681	NA	chr4	+	1263762	1264458	1263762	1263880	1264105	1264458
942	ENSGALG00000011570	ILF2	chr25	-	3348207	3348451	3348207	3348273	3348348	3348451
943	ENSGALG00000034511	NA	chr1	-	56628986	56630230	56628986	56629077	56630109	56630230
944	ENSGALG00000049426	WBP1	chr4	-	90956632	90956999	90956632	90956735	90956927	90956999
945	ENSGALG00000006939	PFKP	chr2	+	11440180	11440368	11440180	11440216	11440356	11440368
946	ENSGALG00000006939	PFKP	chr2	+	11476573	11476738	11476573	11476585	11476702	11476738
948	ENSGALG00000033162	PSMD3	chr27	+	7126634	7127087	7126634	7126685	7126762	7127087
956	ENSGALG00000002954	MBTD1	chr18	-	5094260	5095102	5094260	5094452	5094960	5095102
962	ENSGALG00000004719	SPTAN1	chr17	+	5526997	5527099	5526997	5527013	5527082	5527099
963	ENSGALG00000027188	SREBF1	chr14	-	5307534	5309355	5307534	5308986	5309243	5309355
964	ENSGALG00000021658	PAFAH2	chr23	+	3382569	3382951	3382569	3382675	3382800	3382951
965	ENSGALG00000016920	LMO7	chr1	-	156270979	156271303	156270979	156271020	156271176	156271303
966	ENSGALG00000004193	ARSG	chr18	+	7809396	7810068	7809396	7809589	7809980	7810068
967	ENSGALG00000008867	COMMD5	chr4	-	16731066	16731302	16731066	16731106	16731151	16731302
968	ENSGALG00000002643	NA	chr8	+	4093728	4094109	4093728	4093923	4094015	4094109
971	ENSGALG00000008700	PDCD4	chr6	+	27110923	27111650	27110923	27111288	27111498	27111650
974	ENSGALG00000054891	NA	chr4	+	90966626	90966871	90966626	90966680	90966753	90966871
975	ENSGALG00000054891	NA	chr4	+	90969846	90970771	90969846	90969953	90970639	90970771
977	ENSGALG00000002377	ENO1	chr21	-	3221584	3222150	3221584	3221643	3222041	3222150
978	ENSGALG00000039830	DHX30	chr2	-	788363	788490	788363	788416	788473	788490
981	ENSGALG00000002929	TRIP12	chr9	-	10243164	10243961	10243164	10243224	10243302	10243961
982	ENSGALG00000052346	NA	chr1	-	89031727	89033224	89031727	89031799	89032822	89033224
986	ENSGALG00000014859	ZNF131	chrZ	+	13620316	13621005	13620316	13620680	13620782	13621005
989	ENSGALG00000010340	TTLL5	chr5	+	38593742	38594156	38593742	38593894	38593975	38594156
990	ENSGALG00000003337	EIF3I	chr23	-	5300756	5301175	5300756	5300830	5301085	5301175
992	ENSGALG00000004604	NA	chr17	-	5660355	5661282	5660355	5660505	5661128	5661282
993	ENSGALG00000001289	NA	chr28	-	2734802	2736832	2734802	2735922	2736694	2736832
996	ENSGALG00000039206	ARID5A	chr22	-	3790842	3791849	3790842	3790987	3791749	3791849
998	ENSGALG00000021601	EPS15L1	chr28	+	4474528	4476748	4474528	4474649	4475307	4476748
999	ENSGALG00000006738	CDK5RAP1	chr20	-	10338185	10338396	10338185	10338246	10338330	10338396
1000	ENSGALG00000012584	MARCHF7	chr7	+	36699944	36701058	36699944	36700736	36700904	36701058
1002	ENSGALG00000007661	MYCBPAP	chr18	-	10333982	10334336	10333982	10334086	10334176	10334336
1003	ENSGALG00000007661	MYCBPAP	chr18	-	10336053	10336346	10336053	10336201	10336282	10336346
1005	ENSGALG00000009802	ANGEL2	chr3	+	21828883	21829314	21828883	21828953	21829112	21829314
1006	ENSGALG00000002102	NA	chr10	-	1842709	1843058	1842709	1842751	1842828	1843058
1008	ENSGALG00000001328	BSG	chr28	+	2778070	2778230	2778070	2778111	2778183	2778230
1009	ENSGALG00000033054	RMC1	chr2	+	103047913	103048139	103047913	103047995	103048086	103048139
1010	ENSGALG00000015036	RIC1	chrZ	+	27754452	27755181	27754452	27754573	27754924	27755181
1013	ENSGALG00000050205	NA	chr6	-	988510	988760	988510	988562	988663	988760
1015	ENSGALG00000050870	NPM2	chr22	-	1655043	1655373	1655043	1655168	1655279	1655373
1016	ENSGALG00000050870	NPM2	chr22	-	1656087	1656467	1656087	1656155	1656258	1656467
1017	ENSGALG00000035031	HEY1	chr2	-	120666400	120666637	120666400	120666484	120666561	120666637
1018	ENSGALG00000035031	HEY1	chr2	-	120666400	120667201	120666400	120666637	120666715	120667201
1019	ENSGALG00000001049	NA	chr19	+	845152	845715	845152	845257	845664	845715
1021	ENSGALG00000011605	EPB41L5	chr7	+	25427553	25428626	25427553	25427688	25428441	25428626
1024	ENSGALG00000029599	ACVR1B	chr33	+	3290699	3290930	3290699	3290779	3290839	3290930
1025	ENSGALG00000029760	NRBP2	chr2	-	149468978	149470195	149468978	149469724	149470130	149470195
1026	ENSGALG00000013726	PAICS	chr4	-	64733839	64735027	64733839	64734755	64734864	64735027
1027	ENSGALG00000031380	DENND3	chr2	+	145993085	145994219	145993085	145993362	145994103	145994219
1028	ENSGALG00000047393	NA	chr4	+	89754016	89756257	89754016	89755684	89756137	89756257
1031	ENSGALG00000009915	EML4	chr3	+	23849119	23850581	23849119	23849248	23849350	23850581
1032	ENSGALG00000038129	PTGES3L	chr27	-	7912890	7913422	7912890	7912980	7913323	7913422
1034	ENSGALG00000051260	NA	chr30	-	1772302	1774059	1772302	1772403	1773989	1774059
1035	ENSGALG00000051260	NA	chr30	-	1772302	1774230	1772302	1774059	1774132	1774230
1039	ENSGALG00000031056	NEMP1	chr33	+	6842543	6842763	6842543	6842582	6842654	6842763
1040	ENSGALG00000007251	PCYT2	chr18	-	9953289	9953849	9953289	9953374	9953782	9953849
1041	ENSGALG00000031440	PTPRU	chr23	+	2934257	2934531	2934257	2934313	2934436	2934531
1043	ENSGALG00000030759	SRPRA	chr24	+	434421	434635	434421	434549	434614	434635
1046	ENSGALG00000017291	FAR2	chr1	+	73319703	73320608	73319703	73319718	73319841	73320608
1048	ENSGALG00000007052	PXK	chr12	+	12219884	12220276	12219884	12219919	12220190	12220276
1049	ENSGALG00000054718	FLNA	chr27	+	291922	293400	291922	292075	292906	293400
1050	ENSGALG00000015275	NIT2	chr1	+	85980715	85982022	85980715	85980804	85981947	85982022
1055	ENSGALG00000038783	NA	chr22	+	5139564	5140561	5139564	5140462	5140519	5140561
1056	ENSGALG00000050803	GIPC1	chr30	-	868914	869193	868914	868996	869083	869193
1060	ENSGALG00000051392	NA	chr4	+	90946346	90946721	90946346	90946461	90946543	90946721
1061	ENSGALG00000039316	NA	chr12	-	6818167	6818451	6818167	6818267	6818363	6818451
1062	ENSGALG00000032723	ANKRD13B	chr19	+	6223449	6223659	6223449	6223531	6223594	6223659
1064	ENSGALG00000019094	PHF11	chr1	+	170552930	170553432	170552930	170553023	170553296	170553432
1066	ENSGALG00000040807	NA	chr22	-	1643355	1644580	1643355	1643412	1643538	1644580
1070	ENSGALG00000002445	KIAA0319L	chr23	+	4464808	4465506	4464808	4464929	4465031	4465506
1074	ENSGALG00000023612	LZTS2	chr6	-	24037578	24038052	24037578	24037632	24037990	24038052
1076	ENSGALG00000049582	NA	chr30	+	888292	890827	888292	888396	890711	890827
1077	ENSGALG00000015768	ANKRD6	chr3	-	75650817	75651254	75650817	75650932	75651124	75651254
1078	ENSGALG00000048210	NA	chr32	+	705578	706934	705578	705864	706837	706934
1079	ENSGALG00000025842	TPM2	chrZ	+	9207126	9208234	9207126	9207400	9208108	9208234
1080	ENSGALG00000015742	MRPL39	chr1	-	103805343	103806340	103805343	103805391	103806186	103806340
1082	ENSGALG00000002734	UHMK1	chr8	-	4209521	4211533	4209521	4211331	4211460	4211533
1084	ENSGALG00000030739	MSL1	chr27	+	7178571	7178954	7178571	7178751	7178802	7178954
1085	ENSGALG00000030739	MSL1	chr27	+	7180647	7181673	7180647	7180762	7181244	7181673
1087	ENSGALG00000032149	OSBPL7	chr27	+	6533472	6533814	6533472	6533602	6533689	6533814
1088	ENSGALG00000013430	NA	chr2	+	89090805	89091383	89090805	89091222	89091296	89091383
1089	ENSGALG00000046915	PPP1R12C	chrKZ626836.1	-	63913	64333	63913	64033	64268	64333
1090	ENSGALG00000016926	KLF12	chr1	+	156976152	156976740	156976152	156976337	156976601	156976740
1094	ENSGALG00000017139	NA	chr1	-	180359150	180359905	180359150	180359271	180359653	180359905
1095	ENSGALG00000004901	CORO1C	chr15	-	6836324	6836506	6836324	6836343	6836371	6836506
1098	ENSGALG00000004583	NPLOC4	chr18	+	9171486	9173263	9171486	9171589	9171850	9173263
1099	ENSGALG00000002942	JMJD1C	chr6	+	8633004	8634671	8633004	8633954	8634572	8634671
1100	ENSGALG00000036894	ABCA2	chr17	-	808595	809472	808595	808598	809378	809472
1101	ENSGALG00000006876	CTSA	chr20	+	10531275	10531424	10531275	10531308	10531380	10531424
1102	ENSGALG00000005779	FBXO31	chr11	-	17773175	17773543	17773175	17773324	17773411	17773543
1105	ENSGALG00000040291	NA	chr4	+	90983239	90983504	90983239	90983328	90983398	90983504
1106	ENSGALG00000005347	ADAMTS18	chr11	-	13862261	13862852	13862261	13862346	13862492	13862852
1107	ENSGALG00000026542	FAM217B	chr20	+	6873208	6875234	6873208	6874588	6875088	6875234
1108	ENSGALG00000008559	CUL4B	chr4	+	16393708	16395118	16393708	16393857	16394611	16395118
1111	ENSGALG00000003693	MACF1	chr23	+	5558654	5559150	5558654	5558762	5558885	5559150
1115	ENSGALG00000037646	BRD8	chr13	+	10791103	10791559	10791103	10791398	10791428	10791559
1116	ENSGALG00000047380	NA	chr16	+	2001693	2002303	2001693	2001916	2002042	2002303
1117	ENSGALG00000047380	NA	chr16	+	2112637	2114398	2112637	2113096	2113165	2114398
1124	ENSGALG00000003148	SPAG16	chr7	+	3806430	3807098	3806430	3806477	3806999	3807098
1125	ENSGALG00000003995	ERAL1	chr19	-	6009534	6009998	6009534	6009663	6009855	6009998
1126	ENSGALG00000034236	NA	chr33	+	6857103	6857391	6857103	6857239	6857361	6857391
1127	ENSGALG00000039652	NA	chr13	-	9149370	9150111	9149370	9149475	9149981	9150111
1128	ENSGALG00000039652	NA	chr13	-	9150958	9152063	9150958	9151158	9151915	9152063
1129	ENSGALG00000039652	NA	chr13	-	9152155	9152907	9152155	9152217	9152692	9152907
1130	ENSGALG00000006867	QRICH1	chr12	+	12014868	12015888	12014868	12015645	12015723	12015888
1132	ENSGALG00000007522	NA	chr18	-	10168200	10169308	10168200	10168338	10169182	10169308
1134	ENSGALG00000005687	CUEDC2	chr6	-	17815016	17815532	17815016	17815408	17815493	17815532
1135	ENSGALG00000035584	COL3A1	chr7	-	626564	626726	626564	626581	626653	626726
1138	ENSGALG00000002099	NA	chr12	-	1799550	1799697	1799550	1799571	1799643	1799697
1141	ENSGALG00000048152	SAE1	chr32	+	436092	437029	436092	436229	436826	437029
1142	ENSGALG00000054713	NA	chr30	-	290880	291230	290880	291015	291120	291230
1145	ENSGALG00000012860	HSD11B1L	chr28	-	1430605	1431769	1430605	1431524	1431603	1431769
1146	ENSGALG00000000417	SLC16A4	chr26	-	1421400	1422108	1421400	1421533	1422004	1422108
1148	ENSGALG00000010636	PRIMPOL	chr4	-	39482896	39483165	39482896	39483005	39483078	39483165
1150	ENSGALG00000006211	BCL2L1	chr20	-	10030059	10030721	10030059	10030181	10030324	10030721
1152	ENSGALG00000051500	NA	chr33	+	4760338	4761015	4760338	4760391	4760750	4761015
1158	ENSGALG00000000584	NA	chr26	+	389064	389331	389064	389084	389273	389331
1159	ENSGALG00000050132	NA	chr16	+	1898982	1899369	1898982	1899065	1899242	1899369
1160	ENSGALG00000053296	NA	chr3	+	105078111	105078451	105078111	105078204	105078296	105078451
1162	ENSGALG00000048620	NA	chr1	-	77708144	77708470	77708144	77708231	77708302	77708470
1163	ENSGALG00000042215	FAAP100	chr18	+	9176074	9177364	9176074	9176193	9176381	9177364
1165	ENSGALG00000054005	PPP1R37	chr32	-	624660	628737	624660	626262	626957	628737
1168	ENSGALG00000031918	RAD51D	chr19	+	4624894	4625333	4624894	4624965	4625165	4625333
1169	ENSGALG00000010158	KANK1	chrZ	+	25907320	25909966	25907320	25907483	25907540	25909966
1170	ENSGALG00000008864	FXR1	chr9	-	17255162	17255370	17255162	17255231	17255312	17255370

## Sheet: MXE in TS vs. NS
Supplementary Table 3 Mutually exclusive exons (MXE) events in TS vs. NS
ID	GeneID	geneSymbol	chr	strand	1stExonStart_0base	1stExonEnd	2ndExonStart_0base	2ndExonEnd	upstreamES	upstreamEE	downstreamES	downstreamEE
0	ENSGALG00000012594	NTRK2	chrZ	+	40383494	40383566	40393301	40393370	40360121	40360221	40394221	40394259
1	ENSGALG00000002973	BECN1	chr27	-	7876854	7877004	7877484	7877631	7876708	7876769	7877838	7878033
2	ENSGALG00000014413	CCDC58	chr1	-	77458025	77458085	77461939	77462086	77454325	77454627	77462619	77462745
3	ENSGALG00000014413	CCDC58	chr1	-	77461939	77462086	77462619	77462745	77454325	77454627	77463452	77463617
4	ENSGALG00000014413	CCDC58	chr1	-	77461939	77462086	77462619	77462745	77458025	77458085	77463452	77464115
5	ENSGALG00000006188	KYAT3	chr8	+	15526182	15526227	15526379	15526455	15524412	15524505	15527884	15527985
6	ENSGALG00000012837	EXOC2	chr2	-	66559375	66559501	66570395	66570514	66555543	66555668	66574146	66574249
7	ENSGALG00000012837	EXOC2	chr2	-	66578841	66578922	66590800	66590925	66574863	66575009	66595824	66595938
8	ENSGALG00000015605	BACH2	chr3	+	75325258	75325410	75362134	75362389	75307453	75307560	75388536	75390081
9	ENSGALG00000033593	UBE2E2	chr2	+	36813645	36813696	36973439	36973572	36805787	36805979	36989672	36989820
10	ENSGALG00000033593	UBE2E2	chr2	+	36973439	36973572	36989672	36989820	36813645	36813696	37014319	37015052
11	ENSGALG00000016716	STAG3	chr1	-	131313813	131313903	131315855	131315933	131312953	131313122	131316977	131317065
12	ENSGALG00000016716	STAG3	chr1	-	131313813	131313906	131315855	131315933	131312953	131313122	131316977	131317065
13	ENSGALG00000016716	STAG3	chr1	-	131318059	131318136	131319511	131319715	131316977	131317065	131320691	131320781
14	ENSGALG00000016716	STAG3	chr1	-	131319511	131319715	131320691	131320781	131318059	131318136	131320892	131320985
15	ENSGALG00000016716	STAG3	chr1	-	131320691	131320781	131320892	131320985	131319511	131319715	131321421	131321525
16	ENSGALG00000016716	STAG3	chr1	-	131342896	131343048	131344051	131344256	131341609	131341683	131346799	131346871
17	ENSGALG00000011309	PLXNC1	chr1	+	45110682	45110783	45115331	45115446	45108522	45108657	45116442	45116587
18	ENSGALG00000011309	PLXNC1	chr1	+	45138844	45138886	45139353	45139478	45135704	45135808	45140040	45140239
19	ENSGALG00000012916	DROSHA	chr2	+	69174971	69175203	69176093	69176235	69173678	69173771	69179356	69179511
20	ENSGALG00000036824	CDH23	chr6	+	12589565	12589754	12595750	12595900	12587404	12587517	12596288	12596447
21	ENSGALG00000001577	FOXK2	chr18	-	3414234	3414410	3415229	3415423	3412952	3413249	3418268	3418415
22	ENSGALG00000012870	AGK	chr1	+	57297392	57297540	57298642	57298740	57295423	57295481	57300888	57300959
23	ENSGALG00000016531	ASXL2	chr3	-	104762761	104762925	104764613	104764754	104759972	104760069	104768155	104768282
24	ENSGALG00000016531	ASXL2	chr3	-	104764613	104764754	104768155	104768282	104762761	104762925	104773097	104773213
25	ENSGALG00000016531	ASXL2	chr3	-	104768155	104768282	104773097	104773213	104764613	104764754	104794674	104794831
26	ENSGALG00000017071	NA	chr1	+	175845184	175846602	175856175	175856300	175842543	175842624	175860164	175860253
27	ENSGALG00000017071	NA	chr1	+	175856175	175856300	175860164	175860253	175845184	175846602	175860620	175860674
28	ENSGALG00000017153	RDX	chr1	+	180960763	180960910	180962385	180962482	180960205	180960289	180963090	180963254
29	ENSGALG00000007025	CPNE8	chr1	+	15649319	15649360	15656340	15656387	15633799	15634075	15666685	15666789
30	ENSGALG00000015713	FAM53A	chr4	+	83991722	83991975	83999831	83999886	83973111	83973149	84002124	84002924
31	ENSGALG00000037611	NA	chrZ	-	9268186	9268249	9268555	9268602	9267769	9267889	9270367	9270479
32	ENSGALG00000037611	NA	chrZ	-	9272162	9272263	9272663	9272780	9271666	9271753	9273959	9274068
33	ENSGALG00000015033	REV3L	chr3	+	66137616	66137691	66139710	66139871	66133989	66134179	66143737	66143834
35	ENSGALG00000000550	STRADA	chr27	-	5213550	5213608	5214775	5214836	5209178	5209281	5214906	5214957
38	ENSGALG00000037737	NA	chr20	-	1454738	1454941	1455334	1455413	1454103	1454271	1455487	1455590
39	ENSGALG00000034274	GRAMD4	chr1	+	16097782	16097903	16109620	16109741	16089627	16089789	16117695	16117757
41	ENSGALG00000041962	POMT2	chr5	-	39381947	39382107	39383780	39383889	39379445	39379552	39384729	39384838
42	ENSGALG00000013420	FOXM1	chr1	+	75336784	75336868	75337183	75337225	75336504	75336633	75338134	75338213
43	ENSGALG00000002374	SLC9A9	chr9	-	10923732	10923781	10948812	10948966	10920398	10920478	10952724	10952836
44	ENSGALG00000002374	SLC9A9	chr9	-	10954473	10954587	10968895	10968984	10952724	10952836	10978518	10978624
45	ENSGALG00000002374	SLC9A9	chr9	-	10968895	10968984	11001441	11001547	10954473	10954587	11008143	11008259
46	ENSGALG00000002374	SLC9A9	chr9	-	11001441	11001547	11008143	11008259	10968895	10968984	11032327	11032404
47	ENSGALG00000002374	SLC9A9	chr9	-	11001441	11001547	11008143	11008259	10979433	10979572	11032327	11032404
48	ENSGALG00000005321	LAMA5	chr20	-	7858097	7858227	7858514	7858653	7855586	7855729	7860328	7860485
49	ENSGALG00000005321	LAMA5	chr20	-	7862898	7862951	7863126	7863264	7862582	7862682	7864790	7864925
50	ENSGALG00000005321	LAMA5	chr20	-	7863126	7863264	7864790	7864925	7862898	7862951	7865889	7866024
51	ENSGALG00000025759	TFDP2	chr9	-	10518731	10518835	10529853	10529920	10516126	10516248	10533556	10533757
52	ENSGALG00000025759	TFDP2	chr9	-	10518731	10518835	10529853	10529920	10516126	10516248	10536014	10536059
53	ENSGALG00000025759	TFDP2	chr9	-	10529853	10529920	10533556	10533605	10518731	10518835	10536014	10536108
54	ENSGALG00000004288	HDAC4	chr7	-	6356398	6356470	6409807	6410057	6325001	6325246	6433620	6433721
55	ENSGALG00000012619	PRDM4	chr1	+	53329903	53330704	53333741	53333891	53327298	53327484	53335127	53335246
56	ENSGALG00000033453	NA	chr2	+	139818796	139818949	139826681	139826750	139795074	139795536	139827723	139827791
57	ENSGALG00000008860	LONRF3	chr4	-	16695009	16695172	16696202	16696361	16694381	16694531	16696870	16696992
58	ENSGALG00000008860	LONRF3	chr4	-	16704879	16705002	16705572	16705691	16701192	16701436	16706479	16706646
59	ENSGALG00000007769	FOXP1	chr12	-	16339731	16339819	16349201	16349306	16333460	16333544	16363824	16364029
60	ENSGALG00000007769	FOXP1	chr12	-	16470933	16470997	16476938	16477036	16452893	16453075	16503271	16503337
61	ENSGALG00000036683	PNPO	chr27	-	6500188	6500242	6500519	6500644	6499495	6499624	6500721	6500829
62	ENSGALG00000011562	PRKN	chr3	+	44706224	44706388	44798569	44798807	44583492	44583499	44821191	44821310
63	ENSGALG00000006494	GRAMD1B	chr24	-	2937828	2937932	2938578	2938721	2937217	2937421	2939977	2940096
64	ENSGALG00000012863	ADCK2	chr1	+	56897116	56897368	56900157	56900286	56895267	56895363	56900899	56900953
65	ENSGALG00000000577	RANBP3	chr28	+	842104	842160	849786	849990	832527	832634	853227	853264
66	ENSGALG00000000577	RANBP3	chr28	+	859052	859124	860267	860333	853338	853425	861650	861743
67	ENSGALG00000028265	SURF4	chr17	-	7181104	7181181	7182323	7182510	7180452	7180496	7189177	7189309
68	ENSGALG00000015458	ILDR2	chr1	+	93274301	93274358	93279622	93279799	93264927	93265047	93284935	93285049
69	ENSGALG00000009491	RAD51B	chr5	-	28728024	28728103	28796941	28797038	28604107	28604248	28935660	28935844
70	ENSGALG00000009491	RAD51B	chr5	-	28936473	28936593	28938385	28938522	28935660	28935844	28942258	28942375
71	ENSGALG00000021262	GHITM	chr6	-	3830344	3830456	3831273	3831373	3829514	3829656	3832699	3832867
75	ENSGALG00000012211	PDLIM5	chr4	+	58285351	58285539	58298824	58298999	58265943	58265980	58304771	58304952
76	ENSGALG00000012211	PDLIM5	chr4	+	58298824	58298999	58304771	58304952	58285351	58285539	58305963	58306084
77	ENSGALG00000007125	PARD3	chr2	+	13462642	13462753	13480966	13481224	13440436	13440653	13567322	13567443
78	ENSGALG00000002350	NA	chr14	-	15331997	15332123	15334629	15334819	15330306	15330502	15335669	15335850
79	ENSGALG00000013083	ZPBP	chr2	-	80565699	80565773	80570875	80571025	80564089	80564267	80576607	80576733
80	ENSGALG00000009320	PSEN1	chr5	-	26601983	26602204	26602921	26602989	26599754	26599853	26605866	26606008
81	ENSGALG00000037136	RPS6KA1	chr23	-	239647	239728	239939	240021	238934	239014	240601	240718
82	ENSGALG00000037136	RPS6KA1	chr23	-	239939	240021	240601	240718	238934	239014	242648	242768
83	ENSGALG00000037136	RPS6KA1	chr23	-	239939	240021	240601	240718	239647	239728	242648	242768
84	ENSGALG00000037136	RPS6KA1	chr23	-	244328	244382	253506	253551	240601	240718	257284	257347
85	ENSGALG00000000142	CEPT1	chr26	-	1045899	1046031	1049480	1049565	1044921	1045080	1059867	1060009
86	ENSGALG00000000142	CEPT1	chr26	-	1049480	1049565	1059867	1060009	1044921	1045080	1060929	1061077
87	ENSGALG00000000142	CEPT1	chr26	-	1049480	1049565	1059867	1060009	1045899	1046031	1060929	1061077
88	ENSGALG00000014236	ATP8A1	chr4	+	68166834	68166875	68172412	68172482	68162277	68162376	68173097	68173225
89	ENSGALG00000014236	ATP8A1	chr4	+	68167778	68167852	68170453	68170527	68166834	68166875	68172412	68172482
90	ENSGALG00000028512	LCOR	chr6	-	23409060	23409348	23413730	23413863	23406252	23406346	23421282	23421362
91	ENSGALG00000028512	LCOR	chr6	-	23413730	23413863	23421282	23421362	23406252	23406346	23421780	23421846
92	ENSGALG00000028512	LCOR	chr6	-	23413730	23413863	23421282	23421362	23409060	23409348	23421780	23421846
93	ENSGALG00000006394	NA	chr14	+	7731922	7732013	7732387	7732496	7728861	7728909	7733192	7733386
94	ENSGALG00000010042	CNOT2	chr1	+	35892077	35892200	35902715	35902782	35841858	35841929	35906019	35906167
95	ENSGALG00000010042	CNOT2	chr1	+	35902715	35902782	35906019	35906167	35892077	35892200	35906787	35906970
96	ENSGALG00000034340	ATP2C1	chr2	+	41661366	41661533	41662097	41662166	41660598	41660649	41662914	41663031
97	ENSGALG00000005891	DGCR2	chr15	+	8191454	8191658	8195502	8195655	8188093	8188170	8196331	8196568
98	ENSGALG00000006916	GDE1	chr14	-	8928587	8928680	8929857	8929963	8927751	8927963	8930568	8930744
99	ENSGALG00000010359	LRRC41	chr8	-	21946835	21947081	21948429	21949594	21946238	21946403	21950311	21950382
100	ENSGALG00000010359	LRRC41	chr8	-	21948429	21949594	21950311	21950382	21946835	21947081	21950724	21950811
101	ENSGALG00000010359	LRRC41	chr8	-	21950311	21950382	21950724	21950811	21948429	21949594	21950902	21951011
102	ENSGALG00000005107	NA	chr6	+	16653955	16654138	16656321	16656445	16648471	16648600	16657106	16657281
103	ENSGALG00000037773	ST3GAL1	chr2	-	142088038	142088084	142094324	142094504	142086174	142086294	142097544	142097741
104	ENSGALG00000037773	ST3GAL1	chr2	-	142094324	142094504	142097544	142097741	142088038	142088084	142107597	142108042
105	ENSGALG00000016710	CYP39A1	chr3	-	109801869	109801958	109803706	109803802	109798535	109798623	109804739	109804873
106	ENSGALG00000016710	CYP39A1	chr3	-	109801869	109801958	109803706	109803802	109798535	109798623	109805638	109805729
107	ENSGALG00000016710	CYP39A1	chr3	-	109803706	109803802	109804739	109804873	109801869	109801958	109805638	109805729
108	ENSGALG00000004390	AP3B1	chrZ	+	22825185	22825252	22835463	22835646	22818211	22818372	22857386	22857548
109	ENSGALG00000006623	ATP11C	chr4	-	5089401	5089529	5090314	5090374	5087244	5087380	5090764	5090910
110	ENSGALG00000027068	HDGFRP2	chr28	+	2632964	2633078	2633241	2633313	2632512	2632692	2633642	2633790
111	ENSGALG00000036787	HSD17B12	chr5	+	21840174	21840250	21853808	21853919	21812533	21812957	21858342	21858407
112	ENSGALG00000003026	NA	chr14	+	1150343	1150502	1150774	1150912	1145090	1146116	1152674	1152735
113	ENSGALG00000005550	ST6GAL1	chr9	+	5433306	5433982	5436944	5437042	5432300	5432429	5439923	5440025
114	ENSGALG00000005550	ST6GAL1	chr9	+	5433312	5433982	5436944	5437042	5432300	5432429	5439923	5440025
115	ENSGALG00000026661	MSRB3	chr1	+	34124749	34124876	34137726	34137835	34110856	34110882	34139623	34139701
116	ENSGALG00000026661	MSRB3	chr1	+	34124749	34124876	34137726	34137835	34115494	34115729	34139623	34139701
117	ENSGALG00000026661	MSRB3	chr1	+	34150117	34150146	34183238	34183336	34139623	34139701	34188312	34188477
118	ENSGALG00000002080	DOCK2	chr13	-	4720106	4720244	4723882	4723966	4718463	4718591	4725351	4725528
119	ENSGALG00000002080	DOCK2	chr13	-	4733786	4733891	4734257	4734347	4731744	4731886	4735770	4735890
120	ENSGALG00000002080	DOCK2	chr13	-	4841134	4841318	4842287	4842391	4840935	4841033	4842465	4842538
121	ENSGALG00000002080	DOCK2	chr13	-	4849787	4849863	4850386	4850522	4848689	4848766	4850982	4851064
122	ENSGALG00000030672	TRIP4	chr10	-	1646461	1646564	1660040	1660132	1641248	1642302	1660905	1661030
123	ENSGALG00000039710	HDAC7	chr33	+	5871750	5871821	5875295	5875476	5847782	5847801	5897929	5898126
124	ENSGALG00000039710	HDAC7	chr33	+	5871750	5871821	5897929	5898126	5847782	5847801	5898865	5898956
125	ENSGALG00000039710	HDAC7	chr33	+	5871750	5871821	5875292	5875476	5859837	5859922	5897929	5898126
126	ENSGALG00000039710	HDAC7	chr33	+	5871750	5871821	5897929	5898126	5859837	5859922	5898865	5898956
127	ENSGALG00000039710	HDAC7	chr33	+	5871750	5871821	5897929	5898126	5864735	5864760	5898865	5898956
128	ENSGALG00000039710	HDAC7	chr33	+	5871750	5871821	5897929	5898126	5868917	5869711	5898865	5898956
129	ENSGALG00000011007	OSBPL3	chr2	-	31680956	31681073	31690711	31690954	31680679	31680733	31713930	31714056
130	ENSGALG00000007930	MAP2K5	chr10	+	19409100	19409165	19421791	19421831	19404672	19404721	19426582	19426651
131	ENSGALG00000007930	MAP2K5	chr10	+	19426743	19426825	19430142	19430204	19426582	19426651	19435668	19435717
132	ENSGALG00000007930	MAP2K5	chr10	+	19455128	19455158	19466556	19466583	19445083	19445155	19466894	19466927
133	ENSGALG00000007930	MAP2K5	chr10	+	19455128	19455158	19466894	19466927	19445083	19445155	19476149	19476211
134	ENSGALG00000007930	MAP2K5	chr10	+	19455128	19455158	19476149	19476211	19445083	19445155	19495762	19496045
136	ENSGALG00000007930	MAP2K5	chr10	+	19466894	19466927	19476149	19476211	19445083	19445155	19495762	19496045
137	ENSGALG00000007930	MAP2K5	chr10	+	19466894	19466927	19476149	19476211	19455128	19455158	19478694	19478740
139	ENSGALG00000010136	HGSNAT	chr4	-	34154131	34154238	34155338	34155408	34153603	34153680	34156040	34156110
140	ENSGALG00000010136	HGSNAT	chr4	-	34155338	34155408	34156040	34156110	34154131	34154238	34157011	34157133
141	ENSGALG00000004231	NA	chr23	-	5822554	5822711	5823223	5823366	5821897	5822022	5823786	5823968
142	ENSGALG00000016058	ERG	chr1	-	108925527	108925608	108929630	108929782	108923481	108923553	108943230	108943448
143	ENSGALG00000009352	DPF3	chr5	+	26833755	26833893	26846064	26846193	26822432	26822511	26871752	26871865
144	ENSGALG00000034769	USP12-like	chr4	+	12258942	12259023	12263616	12263830	12248584	12248749	12264786	12265013
145	ENSGALG00000034188	PAG1	chr2	-	121120847	121120858	121123340	121123437	121120262	121120778	121123952	121124004
146	ENSGALG00000034399	TNS2	chr33	+	7186829	7186880	7187168	7187291	7186362	7186516	7187511	7187576
147	ENSGALG00000010052	PPP2R3C	chr5	-	36325216	36325287	36326125	36326223	36324328	36324461	36327063	36327176
148	ENSGALG00000010052	PPP2R3C	chr5	-	36327745	36327850	36329056	36329184	36327063	36327176	36329582	36329700
149	ENSGALG00000012321	MAP4K5	chr5	-	57953309	57953402	57954024	57954093	57952472	57952543	57955050	57955228
150	ENSGALG00000012321	MAP4K5	chr5	-	57978173	57978264	57991164	57991222	57976888	57976953	58008334	58008557
151	ENSGALG00000034528	SNTB1	chr2	-	137003463	137003671	137019024	137019241	136976045	136976185	137071625	137072200
152	ENSGALG00000004048	PTPRS	chr28	+	4779392	4779503	4791793	4792063	4770383	4770572	4794195	4794777
153	ENSGALG00000007220	FTH1	chr5	-	16997008	16997134	16998621	16998768	16995950	16996283	17000251	17000513
154	ENSGALG00000001637	PSMD5	chr17	-	8576061	8576171	8576621	8576750	8575808	8575951	8577170	8577284
155	ENSGALG00000004650	BRAP	chr15	-	6480490	6480594	6482489	6482579	6478761	6479872	6484239	6484349
156	ENSGALG00000004650	BRAP	chr15	-	6482489	6482579	6484239	6484349	6480490	6480594	6484812	6484951
157	ENSGALG00000017098	GTF3A	chr1	-	177595436	177595490	177595566	177595796	177594915	177595191	177596181	177596265
158	ENSGALG00000009885	HELB	chr1	+	34542407	34542579	34543365	34543507	34540860	34541733	34543776	34543907
159	ENSGALG00000009885	HELB	chr1	+	34542407	34542579	34543776	34543907	34540860	34541733	34544679	34544764
160	ENSGALG00000009885	HELB	chr1	+	34543365	34543507	34543776	34543907	34540860	34541733	34544679	34544764
161	ENSGALG00000009885	HELB	chr1	+	34543365	34543507	34543776	34543907	34542407	34542579	34544679	34544764
162	ENSGALG00000009885	HELB	chr1	+	34543776	34543907	34544679	34544764	34540860	34541733	34546286	34546491
163	ENSGALG00000009885	HELB	chr1	+	34543776	34543907	34545680	34545740	34540860	34541733	34546286	34546491
164	ENSGALG00000009885	HELB	chr1	+	34543776	34543907	34544679	34544764	34542407	34542579	34546286	34546491
166	ENSGALG00000009885	HELB	chr1	+	34544679	34544764	34545680	34545740	34540860	34541733	34546286	34546491
167	ENSGALG00000010226	NA	chr8	-	21388792	21388864	21389105	21389179	21388507	21388621	21389472	21389512
168	ENSGALG00000002016	PRKCD	chr12	+	1771926	1772027	1773230	1773327	1771202	1771332	1775231	1775362
169	ENSGALG00000002016	PRKCD	chr12	+	1773230	1773327	1775231	1775362	1771926	1772027	1776062	1776236
170	ENSGALG00000052014	PCK2	chrKZ626839.1	+	869811	869999	872002	872203	869049	869250	874253	874441
171	ENSGALG00000052014	PCK2	chrKZ626839.1	+	872002	872203	874253	874441	869811	869999	876993	877156
172	ENSGALG00000039734	CERS5	chr33	+	5769143	5769194	5769823	5769916	5768503	5768561	5771258	5771387
173	ENSGALG00000010956	TTC21B	chr7	+	19657470	19657581	19658181	19658348	19656326	19656542	19659159	19659282
175	ENSGALG00000050615	CKAP2L	chr22	-	5169535	5169602	5170322	5170386	5168101	5169192	5170993	5171047
176	ENSGALG00000034179	SLC12A4	chr11	+	3509272	3509514	3511314	3511529	3508714	3508845	3512172	3512337
177	ENSGALG00000008369	ABCC5	chr9	-	15895453	15895657	15896156	15896229	15895076	15895220	15896846	15896971
178	ENSGALG00000011168	C12orf29	chr1	+	42832885	42833002	42833376	42833571	42832430	42832526	42835011	42835181
179	ENSGALG00000052716	NA	chrKZ626838.1	-	1786970	1787046	1810438	1810514	1779539	1779586	1832213	1832278
180	ENSGALG00000009811	TATDN3	chr3	-	21897649	21897712	21899223	21899308	21896485	21896595	21899425	21899604
181	ENSGALG00000015388	PRDM1	chr3	-	68360880	68361133	68364277	68364397	68351908	68353017	68371022	68371271
182	ENSGALG00000034488	NA	chrW	-	5180345	5180631	5182214	5182406	5179501	5179695	5183992	5184237
183	ENSGALG00000030059	WDYHV1	chr2	+	138041002	138041053	138042539	138042688	138040420	138040520	138043107	138043232
184	ENSGALG00000016348	SAT1	chr1	-	119747910	119748012	119749151	119749235	119747759	119747800	119749318	119749370
185	ENSGALG00000016348	SAT1	chr1	-	119749151	119749235	119749318	119749370	119747910	119748012	119749508	119749754
186	ENSGALG00000029408	BAZ1B	chr19	+	450455	450574	452877	453029	448485	448633	454682	454786
187	ENSGALG00000034347	KIF21B	chr26	+	303271	303395	303627	303819	302736	302818	304378	304578
188	ENSGALG00000000868	RNF121	chr1	-	195597068	195597176	195597431	195597586	195596497	195596618	195597849	195597991
189	ENSGALG00000016294	HMGCLL1	chr3	+	87506289	87506385	87518488	87518552	87502268	87502376	87522719	87522908
190	ENSGALG00000016294	HMGCLL1	chr3	+	87506289	87506385	87522719	87522908	87502268	87502376	87549039	87549165
191	ENSGALG00000016294	HMGCLL1	chr3	+	87518488	87518552	87522719	87522908	87502268	87502376	87549039	87549165
192	ENSGALG00000016294	HMGCLL1	chr3	+	87518488	87518552	87522719	87522908	87506289	87506385	87549039	87549165
193	ENSGALG00000014952	CERT1	chrZ	+	23974202	23974332	23975592	23975729	23973604	23973733	23976287	23977323
194	ENSGALG00000001157	DENND1A	chr17	-	9448551	9448671	9456866	9456900	9426355	9426425	9468838	9468882
195	ENSGALG00000001157	DENND1A	chr17	-	9452097	9452147	9456866	9456900	9448551	9448671	9468838	9468882
196	ENSGALG00000001157	DENND1A	chr17	-	9452097	9452147	9468838	9468882	9448551	9448671	9493041	9493112
197	ENSGALG00000014103	FRYL	chr4	+	66350069	66350269	66356894	66356948	66310546	66310724	66359624	66359764
198	ENSGALG00000014103	FRYL	chr4	+	66378048	66378220	66378907	66379040	66377297	66377384	66379209	66379317
199	ENSGALG00000014103	FRYL	chr4	+	66389889	66390044	66390283	66390383	66388891	66389002	66391580	66391749
200	ENSGALG00000010663	TTC8	chr5	+	43488170	43488256	43492449	43492560	43482197	43482242	43494526	43494666
201	ENSGALG00000043799	DSCC1	chr2	-	136678127	136678180	136680187	136680326	136676915	136677073	136680584	136680675
202	ENSGALG00000028627	TIMP3	chr1	-	53095985	53096107	53096767	53096879	53094946	53095355	53103601	53103684
203	ENSGALG00000010246	OSBPL8	chr1	-	38144294	38144365	38161741	38161879	38140741	38140822	38171675	38171779
204	ENSGALG00000017092	PAN3	chr1	-	177278351	177278416	177281395	177281525	177277492	177277631	177282423	177282563
205	ENSGALG00000006034	PITPNM3	chr19	+	10014002	10014188	10014905	10015054	10013591	10013762	10017227	10017344
206	ENSGALG00000006034	PITPNM3	chr19	+	10014905	10015054	10017227	10017344	10014002	10014188	10018401	10018518
208	ENSGALG00000011013	PCNX2	chr3	+	38950476	38950624	38950792	38950938	38941052	38942330	38952203	38952297
209	ENSGALG00000011013	PCNX2	chr3	+	39005294	39005436	39011028	39011206	39002043	39002194	39023852	39023961
210	ENSGALG00000000106	LRIF1	chr26	-	1080750	1081029	1082473	1083989	1079125	1079781	1088685	1089969
211	ENSGALG00000053703	NA	chr2	-	88949493	88949544	88955456	88955490	88947648	88947726	88962415	88962484
212	ENSGALG00000053597	MBNL3	chr4	-	3500013	3500087	3506007	3506053	3489979	3497583	3513831	3514068
213	ENSGALG00000053597	MBNL3	chr4	-	3500013	3500087	3506007	3506158	3489979	3497583	3513831	3514068
214	ENSGALG00000053597	MBNL3	chr4	-	3501478	3501573	3503781	3503817	3500013	3500087	3506007	3506158
215	ENSGALG00000053597	MBNL3	chr4	-	3501478	3501573	3506007	3506053	3500013	3500087	3513831	3514068
216	ENSGALG00000053597	MBNL3	chr4	-	3515488	3515689	3524067	3524232	3513831	3514068	3548235	3548893
217	ENSGALG00000053597	MBNL3	chr4	-	3524067	3524232	3548235	3549251	3515488	3515689	3553813	3553962
218	ENSGALG00000005426	FREM1	chrZ	-	31745069	31745211	31748450	31748595	31742568	31742764	31749864	31750087
219	ENSGALG00000005426	FREM1	chrZ	-	31766720	31767044	31767680	31767877	31764848	31764957	31768376	31768678
220	ENSGALG00000005426	FREM1	chrZ	-	31767680	31767877	31768376	31768678	31766720	31767044	31769220	31769315
221	ENSGALG00000037629	TRANK1	chr2	-	45932419	45932538	45932811	45932962	45931069	45931153	45933995	45934119
222	ENSGALG00000041428	NEK4	chr12	-	1185971	1186105	1186989	1187195	1184931	1185291	1187833	1187922
223	ENSGALG00000002686	ECD	chr6	-	5906098	5906166	5906511	5906689	5905755	5905976	5907367	5907474
224	ENSGALG00000014836	LPIN2	chr2	+	101020456	101020550	101020892	101020962	101019424	101019612	101021060	101021150
225	ENSGALG00000038747	TM4SF18	chr9	+	24036312	24036489	24038358	24038448	24036140	24036234	24039074	24039217
226	ENSGALG00000010435	RASGRP3	chr3	-	31192566	31192680	31194907	31194985	31190533	31190649	31199865	31200141
227	ENSGALG00000010435	RASGRP3	chr3	-	31194907	31194985	31199865	31200141	31190533	31190649	31200442	31200559
228	ENSGALG00000010435	RASGRP3	chr3	-	31194907	31194985	31199865	31200141	31192566	31192680	31200442	31200559
230	ENSGALG00000016885	STK24	chr1	+	146291720	146291951	146302936	146303073	146279043	146279176	146316665	146316722
231	ENSGALG00000016885	STK24	chr1	+	146291720	146291951	146316665	146316722	146279043	146279176	146320103	146320212
232	ENSGALG00000016885	STK24	chr1	+	146302936	146303073	146316665	146316722	146279043	146279176	146320103	146320212
233	ENSGALG00000016885	STK24	chr1	+	146302936	146303073	146316665	146316722	146291720	146291951	146320103	146320212
234	ENSGALG00000004350	WDR41	chrZ	+	23193705	23193817	23195242	23195305	23193138	23193201	23196449	23196560
235	ENSGALG00000043240	ARPP21	chr2	+	45417478	45417587	45419307	45419409	45402845	45402986	45425627	45425665
236	ENSGALG00000006695	BCR	chr15	-	8901713	8901818	8911981	8912166	8901021	8901207	8956747	8958301
237	ENSGALG00000028790	DNASE2B	chr8	-	16998504	16998666	16999595	16999677	16996786	16996984	17001197	17001375
238	ENSGALG00000006488	RYK	chr9	+	4672345	4672445	4673437	4673572	4670388	4670510	4675280	4675337
240	ENSGALG00000010565	NRDC	chr8	-	24539379	24539437	24540685	24540808	24538318	24538392	24541736	24541832
241	ENSGALG00000030862	MED30	chr2	+	135775022	135775228	135776200	135776359	135774417	135774514	135780113	135780224
242	ENSGALG00000004047	GALE	chr23	-	5742004	5742071	5742151	5742265	5741841	5741927	5742363	5742540
243	ENSGALG00000008542	ADD3	chr6	+	26709710	26709755	26742028	26742252	26680789	26680840	26754738	26754877
244	ENSGALG00000008542	ADD3	chr6	+	26754738	26754877	26755994	26756075	26742028	26742252	26757349	26757499
245	ENSGALG00000008542	ADD3	chr6	+	26755994	26756075	26757349	26757499	26742028	26742252	26758415	26758559
246	ENSGALG00000004227	FAM20B	chr8	-	6638362	6638422	6640291	6640483	6632961	6636710	6642953	6643125
247	ENSGALG00000009236	AGPS	chr7	-	15748319	15748399	15749888	15749960	15746803	15746884	15751545	15751620
248	ENSGALG00000031122	NTNG1	chr8	+	1305713	1305886	1314823	1314850	1279356	1279997	1359203	1359430
249	ENSGALG00000008890	ADGRL4	chr8	+	18919600	18919753	18925974	18926130	18882664	18882814	18926674	18926745
250	ENSGALG00000008890	ADGRL4	chr8	+	18926674	18926745	18929073	18929247	18919600	18919753	18929327	18929511
251	ENSGALG00000009002	CPED1	chr1	-	23482248	23482435	23484224	23484269	23437199	23437317	23484582	23484650
252	ENSGALG00000008491	BIRC8	chr4	-	15657864	15657898	15658428	15658507	15656691	15656892	15659416	15659516
253	ENSGALG00000016713	PLA2G7	chr3	-	109835068	109835242	109835621	109835713	109833118	109833267	109835969	109836083
254	ENSGALG00000016713	PLA2G7	chr3	-	109838322	109838391	109839060	109839154	109837724	109837872	109839316	109839467
255	ENSGALG00000042023	NA	chr1	-	39966	40073	40432	40614	39056	39867	40822	40924
256	ENSGALG00000005078	NUP210	chr12	-	6022433	6022517	6022633	6022729	6021284	6021385	6023277	6023497
257	ENSGALG00000005078	NUP210	chr12	-	6068829	6068926	6071462	6071594	6066784	6066935	6072190	6072327
258	ENSGALG00000037443	CRAT	chr17	-	5796756	5796876	5797303	5797404	5796179	5796302	5798416	5798595
259	ENSGALG00000040498	SLC26A8	chr26	-	133870	133963	134806	134876	133655	133790	135111	135218
260	ENSGALG00000013174	RECQL	chr1	-	65318295	65318425	65319138	65319358	65317660	65318147	65320533	65320625
261	ENSGALG00000005476	PTH2R	chr2	+	3751615	3751682	3754577	3754672	3749656	3749717	3756599	3756741
262	ENSGALG00000015226	SPIDR	chr2	+	107720668	107720826	107760971	107761216	107717903	107718083	107774281	107774382
263	ENSGALG00000015226	SPIDR	chr2	+	107760971	107761216	107774281	107774382	107720668	107720826	107787454	107787674
264	ENSGALG00000015226	SPIDR	chr2	+	107774281	107774382	107787454	107787674	107760971	107761216	107840490	107840554
266	ENSGALG00000011961	TNIP3	chr4	+	54135561	54135694	54144432	54144519	54126706	54126792	54145681	54145771
267	ENSGALG00000011961	TNIP3	chr4	+	54160722	54160881	54164235	54164296	54159480	54159534	54172182	54173032
268	ENSGALG00000014661	FAM172A	chrZ	+	58356474	58356540	58363185	58363377	58327659	58327760	58434670	58434889
269	ENSGALG00000014661	FAM172A	chrZ	+	58363185	58363377	58434670	58434889	58356474	58356540	58460768	58460888
270	ENSGALG00000014661	FAM172A	chrZ	+	58434670	58434889	58460768	58460888	58363185	58363377	58495051	58495168
271	ENSGALG00000017462	FNIP1	chr13	-	17307487	17307559	17310743	17310835	17306601	17306737	17311056	17311131
272	ENSGALG00000014155	OGDH	chr22	+	5187063	5187154	5187283	5187386	5184998	5185187	5189897	5189942
273	ENSGALG00000014155	OGDH	chr22	+	5187063	5187154	5187283	5187386	5184998	5185187	5190329	5190445
274	ENSGALG00000043513	TEAD3	chr26	-	50369	50381	52161	52224	49890	50028	53750	53815
275	ENSGALG00000009212	MND1	chr4	+	19878134	19878192	19894808	19894923	19877325	19877391	19914086	19914131
276	ENSGALG00000009212	MND1	chr4	+	19879986	19880135	19893015	19893090	19878134	19878192	19894808	19894923
277	ENSGALG00000005670	SLMAP	chr12	+	9191045	9191118	9192428	9192465	9186756	9186904	9194070	9194133
278	ENSGALG00000005670	SLMAP	chr12	+	9199238	9199289	9199860	9199911	9199118	9199155	9203857	9203920
279	ENSGALG00000005670	SLMAP	chr12	+	9199238	9199289	9209553	9209610	9199118	9199155	9212804	9212885
280	ENSGALG00000005670	SLMAP	chr12	+	9199860	9199911	9209553	9209610	9199118	9199155	9212804	9212885
281	ENSGALG00000005670	SLMAP	chr12	+	9199860	9199911	9212804	9212885	9199118	9199155	9213136	9213196
282	ENSGALG00000005670	SLMAP	chr12	+	9199860	9199911	9203857	9203920	9199238	9199289	9209553	9209610
283	ENSGALG00000005670	SLMAP	chr12	+	9199860	9199911	9209553	9209610	9199238	9199289	9212804	9212885
284	ENSGALG00000005670	SLMAP	chr12	+	9199860	9199911	9212804	9212885	9199238	9199289	9213136	9213196
285	ENSGALG00000005670	SLMAP	chr12	+	9209553	9209610	9212804	9212885	9198986	9199155	9213136	9213196
286	ENSGALG00000005670	SLMAP	chr12	+	9209553	9209610	9212804	9212885	9199238	9199289	9213136	9213196
287	ENSGALG00000005670	SLMAP	chr12	+	9209553	9209610	9212804	9212885	9199860	9199911	9213136	9213196
288	ENSGALG00000012574	WDSUB1	chr7	-	36538245	36538286	36539857	36539891	36538053	36538160	36540667	36540761
289	ENSGALG00000012574	WDSUB1	chr7	-	36539857	36539891	36540667	36540761	36538245	36538286	36542084	36542177
290	ENSGALG00000041867	IFNAR2	chr1	+	106581713	106581867	106583166	106583259	106580168	106580290	106587556	106587601
291	ENSGALG00000041867	IFNAR2	chr1	+	106583166	106583259	106587556	106587601	106581713	106581867	106587929	106588059
292	ENSGALG00000023757	TMEM199	chr19	+	5783413	5783503	5784323	5784363	5783262	5783336	5784711	5784824
293	ENSGALG00000023757	TMEM199	chr19	+	5784323	5784363	5784711	5784824	5783413	5783503	5784958	5786054
294	ENSGALG00000014513	CDCA3	chr1	-	77924274	77924481	77924549	77924670	77923631	77923753	77924742	77924912
295	ENSGALG00000003031	SMYD4	chr19	-	5563969	5564101	5564791	5564955	5563420	5563537	5565261	5565444
296	ENSGALG00000003031	SMYD4	chr19	-	5563969	5564102	5564791	5564955	5563420	5563537	5565261	5565444
297	ENSGALG00000003031	SMYD4	chr19	-	5564791	5564955	5565261	5565444	5563420	5563537	5565719	5566878
298	ENSGALG00000003031	SMYD4	chr19	-	5564791	5564955	5565261	5565444	5563969	5564102	5565719	5566878
299	ENSGALG00000003031	SMYD4	chr19	-	5565261	5565444	5565719	5566878	5564791	5564955	5567894	5567984
300	ENSGALG00000003031	SMYD4	chr19	-	5565719	5566878	5567894	5567984	5565261	5565444	5568203	5568345
301	ENSGALG00000007653	RAE1	chr20	-	11643059	11643146	11643367	11643454	11642778	11642850	11644696	11644789
302	ENSGALG00000003235	NA	chrZ	-	9777672	9777955	9792768	9792853	9776519	9776664	9793141	9793178
303	ENSGALG00000009230	TMEM131L	chr4	+	19958378	19958450	19959414	19959538	19935447	19935491	19960045	19960162
304	ENSGALG00000009230	TMEM131L	chr4	+	19959414	19959538	19960045	19960162	19958378	19958450	19962419	19962536
305	ENSGALG00000009230	TMEM131L	chr4	+	19982515	19982702	19983704	19983890	19982045	19982188	19985857	19986007
306	ENSGALG00000009230	TMEM131L	chr4	+	19983704	19983890	19985857	19986007	19982515	19982702	19986569	19987183
307	ENSGALG00000009230	TMEM131L	chr4	+	19992728	19992807	19993836	19993922	19991466	19991652	19995142	19995263
308	ENSGALG00000041592	SMARCC2	chr33	+	7007695	7007815	7008281	7008367	7007291	7007615	7008815	7008897
309	ENSGALG00000041592	SMARCC2	chr33	+	7009160	7009230	7009387	7009457	7008978	7009071	7009572	7009648
310	ENSGALG00000028561	SZT2	chr8	+	20070539	20070710	20071913	20072045	20069741	20069915	20074032	20074192
311	ENSGALG00000028561	SZT2	chr8	+	20092603	20092745	20093283	20093448	20091093	20091207	20093687	20093892
312	ENSGALG00000028561	SZT2	chr8	+	20092603	20092745	20093283	20093448	20092005	20092118	20093687	20093892
313	ENSGALG00000009651	LXN	chr9	+	22606922	22606985	22607344	22607519	22606346	22606504	22608082	22608219
314	ENSGALG00000012160	KIF18A	chr5	-	4134918	4135116	4139297	4139408	4131553	4131730	4140550	4140655
315	ENSGALG00000042941	MRPL9	chr25	-	445045	445129	445296	445398	443959	444257	445553	445601
316	ENSGALG00000042941	MRPL9	chr25	-	445744	445869	446475	446635	445553	445601	446904	446995
317	ENSGALG00000041760	CLTCL1	chr15	-	351127	351362	351894	352037	349173	349296	352744	352870
318	ENSGALG00000041760	CLTCL1	chr15	-	356182	356305	356917	357070	355322	355460	357189	357390
319	ENSGALG00000036093	PTPN7	chr26	-	369521	369632	370342	370480	368976	369134	371160	371237
320	ENSGALG00000036093	PTPN7	chr26	-	370342	370480	371160	371237	368976	369134	371614	371699
321	ENSGALG00000036093	PTPN7	chr26	-	370342	370480	371160	371237	369521	369632	371614	371699
322	ENSGALG00000016990	LRCH1	chr1	+	169601377	169601464	169603486	169603576	169600281	169600349	169603679	169603716
323	ENSGALG00000016990	LRCH1	chr1	+	169603486	169603576	169603679	169603716	169600281	169600349	169605717	169605831
324	ENSGALG00000016990	LRCH1	chr1	+	169603486	169603576	169603679	169603716	169601377	169601464	169605717	169605831
325	ENSGALG00000013990	RPS12	chr3	-	56859430	56859532	56860037	56860140	56858321	56858880	56861633	56861750
326	ENSGALG00000005042	IQSEC1	chr12	-	5680352	5680514	5692295	5693560	5677899	5678022	5697533	5697816
327	ENSGALG00000008294	ITPR1	chr12	+	18814736	18814847	18814998	18815040	18813532	18813640	18817405	18817476
328	ENSGALG00000008294	ITPR1	chr12	+	18851342	18851503	18852209	18852351	18851127	18851227	18852699	18852858
329	ENSGALG00000008294	ITPR1	chr12	+	18878122	18878234	18893967	18894100	18877064	18877213	18895526	18895717
330	ENSGALG00000008294	ITPR1	chr12	+	18933116	18933256	18934621	18934787	18931385	18931487	18935502	18935554
331	ENSGALG00000017323	FAM168A	chr1	+	196275743	196275838	196306285	196306373	196231993	196232106	196362690	196362771
332	ENSGALG00000015103	CCDC171	chrZ	+	31991338	31991520	31997280	31997427	31986398	31986573	32008016	32008109
333	ENSGALG00000015103	CCDC171	chrZ	+	32018303	32018442	32028951	32029054	32010462	32010623	32032522	32032626
334	ENSGALG00000015103	CCDC171	chrZ	+	32041546	32041735	32047983	32048485	32039442	32039610	32049201	32049318
335	ENSGALG00000015086	OSBPL1A	chr2	-	103299384	103299567	103300325	103300423	103298772	103298880	103300746	103300881
336	ENSGALG00000008956	CCDC186	chr6	-	28634779	28634999	28635993	28636204	28633991	28634075	28637226	28637307
337	ENSGALG00000008956	CCDC186	chr6	-	28646306	28646435	28648342	28648469	28645176	28645389	28650349	28650815
338	ENSGALG00000017289	C12orf4	chr1	+	73374861	73375064	73382040	73382098	73373260	73373329	73383312	73383380
339	ENSGALG00000039182	TBL1XR1	chr9	+	18132434	18132499	18152605	18152673	18096523	18096606	18166659	18166762
340	ENSGALG00000039182	TBL1XR1	chr9	+	18152605	18152673	18166659	18166762	18132434	18132499	18173040	18173173
341	ENSGALG00000046125	PECAM1	chr18	-	6844967	6844990	6855916	6855985	6838800	6840309	6857390	6857447
342	ENSGALG00000046125	PECAM1	chr18	-	6844967	6844990	6857390	6857447	6838800	6840309	6858078	6858149
343	ENSGALG00000039118	MEIS2	chr5	+	31440506	31440648	31440870	31440921	31438972	31439205	31441563	31441614
344	ENSGALG00000039118	MEIS2	chr5	+	31452577	31452692	31487594	31487740	31442405	31442555	31545499	31545576
345	ENSGALG00000015290	LIX1	chrZ	+	51658375	51658516	51661547	51661643	51648591	51648755	51665338	51665416
346	ENSGALG00000034230	SWT1	chr8	-	11250370	11250429	11255917	11255986	11248452	11249185	11256979	11257043
347	ENSGALG00000037506	SIPA1L2	chr3	+	39351284	39351416	39359126	39359250	39345177	39345397	39361836	39361918
348	ENSGALG00000009202	RBM45	chr7	-	15535329	15535426	15536599	15536729	15533325	15533522	15537630	15537810
349	ENSGALG00000038688	ADAMTS17	chr10	-	17590065	17590146	17597915	17598036	17584729	17584887	17607163	17607291
350	ENSGALG00000042469	PRKDC	chr2	-	107954869	107954981	107956537	107956669	107953337	107953462	107957231	107957383
351	ENSGALG00000042469	PRKDC	chr2	-	107960774	107960847	107961617	107961683	107960404	107960553	107962206	107962375
352	ENSGALG00000042469	PRKDC	chr2	-	107971238	107971442	107971800	107971959	107969736	107969922	107973058	107973191
353	ENSGALG00000042469	PRKDC	chr2	-	107971800	107971959	107973058	107973191	107971238	107971442	107973325	107973534
354	ENSGALG00000042469	PRKDC	chr2	-	107995183	107995214	107995335	107995391	107994097	107994255	107995922	107996022
355	ENSGALG00000047235	NA	chr9	-	803605	803682	829590	829687	801391	801592	841526	841691
356	ENSGALG00000047235	NA	chr9	-	829590	829687	841526	841691	803605	803682	850682	850785
357	ENSGALG00000050605	NA	chr9	-	1644614	1644711	1645702	1645793	1641378	1643242	1646374	1646489
358	ENSGALG00000054948	NA	chr3	-	104697077	104697244	104706325	104706431	104690847	104690970	104710694	104710849
359	ENSGALG00000015287	LNP1	chr1	+	86010728	86010796	86013388	86013629	86009786	86009907	86019882	86020128
360	ENSGALG00000008160	CNNM2	chr6	+	24434456	24434600	24439177	24439315	24353655	24355449	24441413	24441583
361	ENSGALG00000004372	MICU1	chr6	+	12088206	12088387	12094497	12094660	12075252	12075414	12102646	12102690
362	ENSGALG00000004372	MICU1	chr6	+	12094497	12094660	12102646	12102690	12088206	12088387	12117237	12117352
364	ENSGALG00000012037	ARID4A	chr5	-	55418858	55418943	55419912	55420110	55418559	55418686	55421840	55422091
365	ENSGALG00000036128	ZNF407	chr2	-	91562295	91562474	91589133	91589254	91466386	91467738	91597743	91597827
366	ENSGALG00000011833	SPATA5	chr4	-	53511334	53511461	53523347	53523427	53416799	53416964	53523802	53523856
367	ENSGALG00000011833	SPATA5	chr4	-	53553955	53554211	53555491	53555615	53541403	53541558	53556465	53556522
368	ENSGALG00000040938	NLGN1	chr9	-	19068136	19068196	19156302	19156362	19059737	19059890	19156790	19157283
369	ENSGALG00000038995	GRIA4	chr1	-	182507357	182507472	182514201	182514316	182505071	182505206	182537892	182538140
370	ENSGALG00000013438	TEX10	chr2	+	89129277	89129521	89131188	89131301	89122960	89123667	89132971	89133210
371	ENSGALG00000003882	SMARCE1	chr27	-	7313976	7314081	7316815	7316859	7312023	7312104	7317410	7317461
372	ENSGALG00000005713	NCKIPSD	chr12	+	9404714	9405343	9408748	9408919	9398836	9399038	9409860	9409947
374	ENSGALG00000036938	RALYL	chr2	+	122443947	122443980	122465756	122465804	122425879	122425955	122471685	122471849
375	ENSGALG00000010317	POLH	chr3	-	31000670	31000840	31001472	31001607	30997925	30998029	31001692	31001851
377	ENSGALG00000040156	CCDC88C	chr5	-	44502598	44502668	44527668	44527777	44492971	44493112	44534492	44534593
378	ENSGALG00000040156	CCDC88C	chr5	-	44502598	44502668	44527668	44527777	44496020	44496079	44534492	44534593
379	ENSGALG00000041102	NA	chr17	-	4877680	4877870	4879267	4879384	4877348	4877470	4883567	4883693
380	ENSGALG00000041102	NA	chr17	-	4879267	4879384	4883567	4883693	4877680	4877870	4884837	4885025
381	ENSGALG00000035384	TMEM241	chr2	-	103006079	103006157	103009422	103009504	103004667	103004693	103017418	103017490
382	ENSGALG00000035384	TMEM241	chr2	-	103009422	103009504	103013799	103013877	103004667	103004693	103016331	103016378
383	ENSGALG00000009139	TMEM185A	chr4	-	18049903	18049987	18052860	18053068	18048767	18048944	18054127	18054304
384	ENSGALG00000002583	PIK3CD	chr21	+	3479482	3479632	3481052	3481274	3478667	3478847	3484484	3484581
385	ENSGALG00000011456	CDK17	chr1	-	45834768	45834825	45837870	45837996	45832792	45832907	45852984	45853118
386	ENSGALG00000011096	ABCB10	chr3	-	40130528	40130563	40131062	40131106	40129565	40130168	40131335	40131516
387	ENSGALG00000043584	NA	chr3	-	83011357	83011411	83029345	83029399	83008014	83008059	83039208	83039271
388	ENSGALG00000037698	ZFAT	chr2	-	142541017	142541263	142555976	142556107	142538177	142538287	142558154	142558281
389	ENSGALG00000004578	RABGAP1L	chr8	-	7542836	7542965	7559291	7559333	7506273	7506366	7570956	7571100
390	ENSGALG00000026192	ST8SIA4	chrZ	+	50735978	50736110	50746292	50746550	50730981	50731560	50755938	50756232
391	ENSGALG00000026192	ST8SIA4	chrZ	+	50746292	50746550	50755938	50756232	50735978	50736110	50784640	50785339
392	ENSGALG00000052280	HEATR5A	chr5	-	34641382	34641573	34642510	34642616	34640778	34640938	34642989	34643165
393	ENSGALG00000015252	ST3GAL6	chr1	+	85369742	85369838	85371416	85371603	85360571	85362013	85372692	85372830
394	ENSGALG00000005626	TPST2	chr15	-	7458528	7459444	7461222	7461290	7457470	7457669	7464687	7464825
395	ENSGALG00000000273	FER	chrZ	-	47612567	47612771	47618599	47618692	47609145	47609268	47638070	47638260
396	ENSGALG00000000273	FER	chrZ	-	47618599	47618692	47638070	47638260	47612567	47612771	47642814	47642937
397	ENSGALG00000000273	FER	chrZ	-	47638070	47638260	47642814	47642937	47618599	47618692	47650681	47650801
398	ENSGALG00000000273	FER	chrZ	-	47642814	47642937	47650681	47650801	47618599	47618692	47651649	47651787
399	ENSGALG00000000273	FER	chrZ	-	47642814	47642937	47650681	47650801	47638070	47638260	47651649	47651787
400	ENSGALG00000034001	SPAG9	chr18	+	9997679	9997750	10005557	10005652	9988370	9988491	10010196	10010350
401	ENSGALG00000034001	SPAG9	chr18	+	9997679	9997750	10005557	10006468	9988370	9988491	10010196	10010350
403	ENSGALG00000019932	NA	chr3	-	67040217	67040412	67042002	67042116	67039418	67039578	67042854	67042965
404	ENSGALG00000024378	ZNF414	chr28	-	1839638	1839689	1840014	1840541	1838703	1838862	1840791	1840897
405	ENSGALG00000033278	NLRC3	chr14	+	13159056	13159140	13159466	13159550	13158285	13158372	13159876	13159960
406	ENSGALG00000033278	NLRC3	chr14	+	13159466	13159550	13159876	13159960	13159056	13159140	13160268	13160352
407	ENSGALG00000033278	NLRC3	chr14	+	13159876	13159960	13160268	13160352	13159466	13159550	13160686	13160770
408	ENSGALG00000033278	NLRC3	chr14	+	13160268	13160352	13160686	13160770	13159876	13159960	13160974	13161058
409	ENSGALG00000009593	MFSD1	chr9	-	22571381	22571424	22571789	22571833	22570899	22570967	22572259	22572312
410	ENSGALG00000010555	OSBPL9	chr8	+	24483735	24483814	24494998	24495075	24479782	24479833	24501298	24501394
411	ENSGALG00000010555	OSBPL9	chr8	+	24509378	24509429	24513459	24513498	24507075	24507105	24516394	24516488
412	ENSGALG00000035940	SLC2A13	chr1	+	15278209	15278418	15304539	15304648	15272024	15272184	15339687	15339851
413	ENSGALG00000035940	SLC2A13	chr1	+	15304539	15304648	15339687	15339851	15278209	15278418	15344360	15344481
414	ENSGALG00000029476	XPO1	chr3	-	2377302	2377466	2377578	2377735	2376398	2376533	2378532	2378714
415	ENSGALG00000029476	XPO1	chr3	-	2380787	2380985	2383435	2383594	2379761	2379900	2385764	2385893
416	ENSGALG00000029476	XPO1	chr3	-	2383435	2383594	2385764	2385893	2380787	2380985	2385990	2386110
417	ENSGALG00000029476	XPO1	chr3	-	2386199	2386248	2389590	2389772	2385990	2386110	2389860	2389905
418	ENSGALG00000029476	XPO1	chr3	-	2399990	2400092	2404118	2404250	2396078	2396151	2408259	2408562
419	ENSGALG00000031222	SPRYD3	chr33	-	7195382	7195502	7195616	7195674	7195145	7195306	7195758	7195908
420	ENSGALG00000031222	SPRYD3	chr33	-	7195616	7195674	7195758	7195908	7195382	7195502	7196128	7196308
421	ENSGALG00000054944	GULP1	chr7	-	815324	815419	818677	818816	807799	808109	829226	829319
422	ENSGALG00000005725	CSF1R	chr13	+	13987727	13987917	13988804	13988920	13987063	13987223	13989188	13989309
423	ENSGALG00000005725	CSF1R	chr13	+	13992593	13992698	13992981	13993092	13991987	13992114	13993365	13993528
424	ENSGALG00000008320	EDEM1	chr12	+	19025249	19025421	19026679	19026863	19024318	19024422	19027108	19027283
425	ENSGALG00000011639	NA	chr5	+	51973201	51973240	51973788	51973932	51969914	51970074	51974789	51974878
426	ENSGALG00000013911	ZC3HAV1	chr1	-	71379821	71379952	71384273	71384352	71377664	71377816	71384756	71384853
427	ENSGALG00000004052	GPR107	chr17	+	6144992	6145076	6145864	6145989	6144144	6144194	6151979	6153492
428	ENSGALG00000013776	CEP135	chr4	-	64945615	64945831	64947472	64947601	64944944	64945010	64948449	64948534
429	ENSGALG00000012454	CYTH4	chr1	-	51388409	51388486	51388979	51389091	51387996	51388068	51391075	51391224
430	ENSGALG00000014645	MEF2C	chrZ	+	60607033	60607177	60607238	60607376	60580024	60580228	60614225	60614412
431	ENSGALG00000032544	ALDH5A1	chr2	-	57822296	57822413	57822705	57822876	57820699	57820843	57824290	57824374
432	ENSGALG00000032544	ALDH5A1	chr2	-	57822705	57822876	57824290	57824374	57822296	57822413	57824508	57824901
433	ENSGALG00000003024	ARMC6	chr28	-	3760441	3760524	3760845	3761000	3759598	3760169	3761630	3761970
434	ENSGALG00000016811	SEPTIN10	chr1	-	138184900	138184997	138185722	138185884	138182931	138183100	138188434	138188621
435	ENSGALG00000044064	NA	chrZ	-	24940960	24941116	24941739	24941851	24938686	24938819	24946368	24946498
436	ENSGALG00000007170	SNRPA1	chr10	-	18061677	18061780	18061873	18061920	18060008	18060084	18062742	18062821
437	ENSGALG00000016633	HMBOX1	chr3	+	106157134	106157220	106165697	106165808	106154634	106155114	106173614	106173768
438	ENSGALG00000015860	UBE3D	chr3	+	78001233	78001324	78007715	78007947	77999950	78000167	78013700	78013770
439	ENSGALG00000015860	UBE3D	chr3	+	78020864	78021034	78044026	78044165	78016943	78017052	78074714	78075125
440	ENSGALG00000013092	STRAP	chr1	+	63101791	63101888	63104204	63104342	63101149	63101222	63104880	63105017
441	ENSGALG00000002655	ITGAV	chr7	-	1372372	1372474	1373070	1373116	1370987	1371046	1373233	1373425
442	ENSGALG00000001231	SAMHD1	chr20	-	634897	634993	637473	637613	634488	634593	639871	639987
443	ENSGALG00000001231	SAMHD1	chr20	-	650505	650575	655370	655437	648924	649085	655520	655765
444	ENSGALG00000013579	FAT1	chr4	-	61699575	61699611	61702158	61702218	61698012	61698638	61704113	61704251
445	ENSGALG00000041564	NA	chr1	-	77171136	77171252	77189187	77189281	77164618	77164838	77189643	77189767
446	ENSGALG00000025811	NA	chr2	+	38736499	38736592	38766577	38766668	38726422	38726494	38769148	38770371
447	ENSGALG00000012627	CDC14B	chrZ	-	42243681	42243769	42244683	42244746	42243110	42243341	42246097	42246164
448	ENSGALG00000043357	ANKRD13A	chr15	+	7180328	7180374	7181069	7181213	7179772	7179897	7181644	7181840
449	ENSGALG00000008550	MRPS5	chr3	-	16216223	16216314	16232869	16232995	16212401	16212448	16242497	16242635
450	ENSGALG00000008550	MRPS5	chr3	-	16227264	16227299	16232334	16232568	16216223	16216314	16232869	16232995
451	ENSGALG00000008572	LAMP2	chr4	+	16428563	16428778	16430139	16430259	16427677	16427839	16430528	16430604
452	ENSGALG00000009152	ATRNL1	chr6	+	29302128	29302190	29319638	29319717	29266010	29266168	29400787	29400895
453	ENSGALG00000009152	ATRNL1	chr6	+	29319638	29319717	29400787	29400895	29302128	29302190	29464154	29464269
454	ENSGALG00000008368	RAD18	chr12	-	19729144	19729206	19731017	19731099	19728432	19728503	19731347	19731401
455	ENSGALG00000031255	FGF1	chr13	-	17965531	17965708	17972471	17972569	17964034	17964138	17976869	17976918
456	ENSGALG00000004342	ORC6	chr11	-	7823920	7824033	7824998	7825088	7822496	7822568	7825899	7826063
458	ENSGALG00000008009	BCAP29	chr1	+	14899290	14899391	14901369	14901520	14896320	14896424	14906073	14906209
459	ENSGALG00000008211	ACP2	chr5	+	23383537	23383627	23385663	23385796	23383279	23383378	23385871	23385960
460	ENSGALG00000005470	PLPPR5	chr8	+	12716710	12716899	12748245	12748422	12641178	12641359	12750334	12750901
461	ENSGALG00000005470	PLPPR5	chr8	+	12740457	12740708	12748245	12748422	12716643	12716899	12750334	12750454
462	ENSGALG00000005470	PLPPR5	chr8	+	12740457	12740708	12750334	12750454	12716643	12716899	12757597	12758336
463	ENSGALG00000036876	TMEM230	chr22	+	487041	487164	488210	488379	486479	486607	498091	499838
464	ENSGALG00000015112	ZNF521	chr2	-	103823081	103823141	103839935	103839990	103816877	103817057	103841222	103841408
465	ENSGALG00000049429	NA	chr6	+	34225945	34226158	34230077	34230312	34225733	34225798	34232474	34232754
466	ENSGALG00000014834	NCOA7	chr3	-	59843410	59843558	59851788	59851957	59838928	59839057	59853479	59854543
467	ENSGALG00000038154	YAP1	chr1	-	183991705	183991887	184004612	184004726	183981847	183981978	184012849	184012965
468	ENSGALG00000014124	TEC	chr4	+	66507665	66507826	66518175	66518358	66502756	66502804	66529849	66529951
469	ENSGALG00000038838	NSMAF	chr2	-	112076947	112077071	112078813	112078865	112076688	112076712	112078975	112079039
470	ENSGALG00000016931	BORA	chr1	-	157629847	157630065	157630994	157631051	157628483	157628637	157631765	157631828
471	ENSGALG00000035726	FLT3	chr1	+	177377745	177377852	177380720	177380832	177374188	177374354	177382201	177382344
472	ENSGALG00000005893	ZFAND4	chr6	-	18606680	18606748	18606843	18606919	18605035	18605222	18614223	18614513
473	ENSGALG00000028140	CNTFR	chrZ	+	8180533	8180644	8236273	8236355	8134526	8134625	8256712	8256943
474	ENSGALG00000014127	NA	chr4	+	66558534	66558732	66559288	66559353	66557550	66557722	66561489	66561608
475	ENSGALG00000014127	NA	chr4	+	66558534	66558732	66561489	66561608	66557550	66557722	66562042	66562200
476	ENSGALG00000014127	NA	chr4	+	66559288	66559353	66561489	66561608	66557550	66557722	66562042	66562200
477	ENSGALG00000014127	NA	chr4	+	66559288	66559353	66561489	66561608	66558534	66558732	66562042	66562200
478	ENSGALG00000014127	NA	chr4	+	66561489	66561608	66562042	66562200	66558534	66558732	66562756	66563523
479	ENSGALG00000014127	NA	chr4	+	66561489	66561608	66562042	66562200	66559288	66559353	66562756	66563523
480	ENSGALG00000030931	HTRA2	chr4	-	90824056	90824089	90824321	90824516	90823649	90823758	90824585	90824790
481	ENSGALG00000036300	SEC61A2	chr1	+	6844252	6844362	6844954	6845108	6843972	6844104	6845980	6846141
482	ENSGALG00000013039	BID	chr1	-	61844484	61844630	61845560	61845771	61843005	61843209	61847669	61847736
483	ENSGALG00000013039	BID	chr1	-	61845560	61845771	61847669	61847736	61844484	61844630	61860346	61860517
484	ENSGALG00000004045	AGAP1	chr7	-	5414424	5414559	5416628	5416770	5398786	5398914	5419373	5419459
485	ENSGALG00000004045	AGAP1	chr7	-	5414424	5414559	5419373	5419459	5398786	5398914	5430239	5430327
486	ENSGALG00000004045	AGAP1	chr7	-	5416628	5416770	5419373	5419459	5398786	5398914	5430239	5430327
487	ENSGALG00000004045	AGAP1	chr7	-	5416628	5416770	5419373	5419459	5414424	5414559	5430239	5430327
488	ENSGALG00000014464	MTR	chr3	-	37658621	37658697	37659592	37659691	37657088	37657244	37660454	37660536
489	ENSGALG00000008282	ATG4A	chr4	-	14107664	14107744	14109975	14110077	14106677	14106865	14111649	14111748
490	ENSGALG00000008282	ATG4A	chr4	-	14109047	14109120	14109975	14110077	14106677	14106865	14111649	14111748
491	ENSGALG00000008282	ATG4A	chr4	-	14109975	14110077	14111649	14111748	14109047	14109120	14112201	14112273
492	ENSGALG00000003052	AGFG1	chr9	+	9653933	9654053	9654668	9654740	9649896	9650053	9655689	9655899
493	ENSGALG00000001037	SCAI	chr17	+	9826810	9826855	9836325	9836457	9826143	9826301	9841146	9841242
494	ENSGALG00000001037	SCAI	chr17	+	9836325	9836457	9841146	9841242	9826810	9826855	9842555	9842654
495	ENSGALG00000004769	PSAP	chr6	-	12656384	12656492	12657071	12657152	12654354	12655390	12658502	12658654
496	ENSGALG00000004769	PSAP	chr6	-	12660554	12660623	12661762	12661771	12659973	12660087	12662304	12662361
497	ENSGALG00000004769	PSAP	chr6	-	12665205	12665280	12666482	12666616	12664396	12664522	12673227	12673270
498	ENSGALG00000014640	GOLPH3L	chr25	+	3680748	3680989	3681074	3681189	3679211	3679376	3681474	3681902
499	ENSGALG00000017363	C11H16ORF87	chr11	+	7771290	7771387	7773270	7773453	7766753	7767324	7780208	7783037
500	ENSGALG00000013649	CNOT7	chr4	+	63150365	63150559	63153156	63153318	63149875	63150078	63160582	63160727
501	ENSGALG00000003227	RAB11FIP4	chr18	+	6387999	6388134	6389613	6389649	6383812	6384036	6390510	6390610
502	ENSGALG00000014248	TMEM33	chr4	-	68371063	68371131	68372946	68373041	68370160	68370294	68374150	68374215
503	ENSGALG00000036309	LARS2	chr2	-	42902762	42902823	42906050	42906142	42895032	42895122	42915699	42915828
504	ENSGALG00000003185	SCPEP1	chr18	+	6296812	6296887	6297097	6297170	6296177	6296333	6298005	6298043
505	ENSGALG00000003185	SCPEP1	chr18	+	6297097	6297170	6298005	6298043	6296812	6296887	6298230	6298359
506	ENSGALG00000029198	YDJC	chr15	-	662029	662189	670480	670653	661048	661148	671118	671955
507	ENSGALG00000035630	UBP1	chr2	-	44571915	44571967	44572459	44572602	44571671	44571709	44573959	44574069
508	ENSGALG00000013057	NA	chr1	+	62072328	62072522	62073433	62073530	62069662	62069839	62074790	62074936
509	ENSGALG00000012890	DGKI	chr1	+	57562902	57563102	57577193	57577294	57560166	57560278	57586918	57586998
510	ENSGALG00000016421	ITGB1BP1	chr3	-	96185057	96185207	96188033	96188098	96183942	96184327	96189023	96189160
511	ENSGALG00000015451	ZNF462	chrZ	+	55598988	55599180	55615213	55615475	55595079	55595198	55617539	55617676
512	ENSGALG00000010178	PUM3	chrZ	-	26640570	26640651	26643510	26643564	26637135	26637278	26644571	26644670
513	ENSGALG00000009846	BBS5	chr7	-	18676228	18676291	18676811	18676907	18675264	18675399	18677855	18677991
514	ENSGALG00000007216	TVP23A	chr14	+	9511823	9511968	9512885	9512975	9507110	9507190	9514496	9514622
516	ENSGALG00000008684	EIF4A2	chr9	+	16356493	16356633	16357780	16357949	16356096	16356229	16358044	16358154
517	ENSGALG00000008684	EIF4A2	chr9	+	16358397	16358541	16358888	16359026	16358044	16358154	16359294	16359384
518	ENSGALG00000008684	EIF4A2	chr9	+	16358888	16359026	16359294	16359384	16358397	16358541	16359622	16359702
519	ENSGALG00000008684	EIF4A2	chr9	+	16359294	16359384	16359622	16359702	16358397	16358541	16361169	16361970
520	ENSGALG00000008684	EIF4A2	chr9	+	16359294	16359384	16359622	16359702	16358888	16359026	16361169	16361970
521	ENSGALG00000009954	DYNC2LI1	chr3	+	25317665	25317743	25318668	25318745	25316668	25316737	25319081	25319152
522	ENSGALG00000026380	UBE2C	chr20	+	10508484	10508512	10508585	10508672	10508144	10508381	10508752	10508957
523	ENSGALG00000004112	FUCA1	chr23	-	5748446	5748546	5749337	5749528	5747557	5747794	5749738	5749939
524	ENSGALG00000014395	DHX15	chr4	+	73733368	73733491	73735914	73736105	73730216	73730408	73742415	73742585
525	ENSGALG00000050552	NA	chr17	+	776798	776873	776971	777156	775723	776736	777501	777567
526	ENSGALG00000015884	MIS18A	chr1	-	106221397	106221491	106223028	106223151	106220399	106221299	106223272	106223339
527	ENSGALG00000017329	FCHSD2	chr1	+	196506889	196506987	196529123	196529169	196502551	196503592	196567195	196567272
528	ENSGALG00000017329	FCHSD2	chr1	+	196529123	196529169	196567195	196567272	196506889	196506987	196568291	196568436
529	ENSGALG00000017329	FCHSD2	chr1	+	196594597	196594693	196600451	196600568	196591246	196591369	196602433	196602538
530	ENSGALG00000047461	NA	chr2	-	113338626	113338671	113340834	113340891	113336890	113336929	113342466	113342526
531	ENSGALG00000047461	NA	chr2	-	113342466	113342526	113343659	113343821	113338626	113338671	113344282	113344357
532	ENSGALG00000047461	NA	chr2	-	113343659	113343821	113344282	113344357	113338626	113338671	113346040	113346130
533	ENSGALG00000047461	NA	chr2	-	113343659	113343821	113344282	113344357	113342466	113342526	113346040	113346130
534	ENSGALG00000015002	MRPS27	chrZ	+	25275411	25275470	25299440	25299555	25268009	25268087	25300075	25300154
535	ENSGALG00000015002	MRPS27	chrZ	+	25299440	25299555	25300075	25300154	25275411	25275470	25301384	25301500
536	ENSGALG00000008154	SRPK2	chr1	-	13962437	13962530	13962968	13963061	13958934	13959119	13963759	13963829
537	ENSGALG00000016363	ACP1	chr3	+	91928479	91928593	91928648	91928762	91928300	91928374	91932749	91932811
538	ENSGALG00000010517	TCTN3	chr6	+	36267538	36267666	36268175	36268294	36264192	36264311	36270522	36270558
539	ENSGALG00000015056	LAMA3	chr2	+	103147439	103147558	103151001	103151092	103141818	103141934	103152103	103152235
540	ENSGALG00000015056	LAMA3	chr2	+	103147439	103147558	103152103	103152235	103141818	103141934	103153583	103153646
541	ENSGALG00000015056	LAMA3	chr2	+	103183925	103184130	103187378	103187523	103182834	103183046	103188297	103188438
542	ENSGALG00000030164	ECH1	chr32	-	90154	90203	90347	90472	89986	90051	90722	90811
543	ENSGALG00000015546	TBC1D14	chr4	+	79900191	79900274	79901863	79901981	79897503	79897622	79903397	79903504
544	ENSGALG00000017103	WASF3	chr1	-	177855786	177855953	177857649	177857825	177854817	177855081	177863479	177863597
545	ENSGALG00000009505	PNPLA8	chr1	+	28661748	28661920	28666195	28666253	28656569	28656664	28669261	28669456
546	ENSGALG00000016734	SLC9A7	chr1	+	131570509	131570586	131571554	131571667	131569798	131569876	131572952	131573058
547	ENSGALG00000016734	SLC9A7	chr1	+	131589130	131589190	131593316	131593380	131582645	131582799	131595954	131596037
548	ENSGALG00000001798	BBS4	chr10	+	2162029	2162141	2162762	2162835	2161265	2161329	2164693	2164747
549	ENSGALG00000009286	ATP5G3	chr7	+	16649730	16649808	16650172	16650366	16648763	16648845	16651439	16651554
550	ENSGALG00000040005	PPP2R5D	chr3	+	4256959	4257013	4259633	4259804	4255713	4255822	4261706	4261834
551	ENSGALG00000040005	PPP2R5D	chr3	+	4259633	4259804	4261706	4261834	4256959	4257013	4263920	4264008
552	ENSGALG00000040005	PPP2R5D	chr3	+	4263920	4264008	4270165	4270238	4259633	4259804	4270688	4270805
553	ENSGALG00000039013	EXT1	chr2	-	135885171	135885267	135885957	135886076	135882340	135882430	135887369	135887502
554	ENSGALG00000039013	EXT1	chr2	-	135892413	135892533	135896469	135896577	135887361	135887502	135900581	135900675
555	ENSGALG00000039013	EXT1	chr2	-	135892413	135892533	135900581	135900675	135887361	135887502	136035560	136036349
556	ENSGALG00000039013	EXT1	chr2	-	135896469	135896577	135900581	135900675	135887361	135887502	136035560	136036349
557	ENSGALG00000039013	EXT1	chr2	-	135896469	135896577	135900581	135900675	135892413	135892533	136035560	136036349
558	ENSGALG00000027765	NA	chr2	-	19466334	19466508	19467132	19467249	19464586	19464616	19468428	19468575
560	ENSGALG00000008181	MADD	chr5	-	23286474	23286521	23291234	23291304	23284345	23284453	23296128	23296235
561	ENSGALG00000002639	TRPC1	chr9	+	10697109	10697446	10700133	10700273	10695309	10695505	10702139	10702283
562	ENSGALG00000005407	AGL	chr8	-	12487466	12487590	12487940	12488064	12486732	12486896	12489074	12489262
563	ENSGALG00000011386	BCS1L	chr7	-	22469422	22469540	22469964	22470134	22467736	22468739	22470474	22470538
564	ENSGALG00000011386	BCS1L	chr7	-	22469964	22470134	22470474	22470538	22469422	22469540	22471239	22471434
565	ENSGALG00000011386	BCS1L	chr7	-	22470474	22470538	22471239	22471434	22469964	22470134	22471532	22471672
566	ENSGALG00000039099	MAPK9	chr13	+	14658029	14658101	14658345	14658417	14656893	14657059	14661745	14661928
567	ENSGALG00000007466	EDNRB2	chr4	+	11161495	11162018	11164134	11164339	11158705	11158852	11165147	11165297
568	ENSGALG00000007466	EDNRB2	chr4	+	11166367	11166476	11167119	11167300	11165924	11166058	11167893	11168121
569	ENSGALG00000007466	EDNRB2	chr4	+	11166367	11166476	11167119	11167300	11165924	11166058	11169514	11169798
570	ENSGALG00000005986	TUB	chr5	-	10463983	10464098	10465196	10465309	10459334	10459433	10465864	10466056
571	ENSGALG00000005986	TUB	chr5	-	10463983	10464098	10465864	10466056	10459334	10459433	10467234	10467356
572	ENSGALG00000005986	TUB	chr5	-	10471790	10471958	10489945	10490108	10468235	10468307	10491571	10491623
573	ENSGALG00000006011	KIAA0753	chr19	+	9954318	9954931	9956205	9956312	9953482	9953587	9956591	9956654
574	ENSGALG00000017072	NA	chr1	+	175895482	175895607	175897693	175897770	175888051	175888221	175898645	175900559
575	ENSGALG00000009587	GPHN	chr5	-	29316711	29316774	29332397	29332439	29314340	29314383	29354411	29354546
576	ENSGALG00000009587	GPHN	chr5	-	29316711	29316774	29340954	29341011	29314340	29314383	29354411	29354546
577	ENSGALG00000009587	GPHN	chr5	-	29332397	29332439	29340954	29341011	29314340	29314383	29354411	29354546
578	ENSGALG00000009587	GPHN	chr5	-	29360790	29361063	29367810	29367877	29354411	29354546	29371715	29371810
579	ENSGALG00000009587	GPHN	chr5	-	29419577	29419635	29449951	29450030	29394045	29394138	29530428	29530515
580	ENSGALG00000008254	ANAPC1	chr3	-	3167178	3167265	3167488	3167682	3166537	3166655	3167950	3168004
581	ENSGALG00000042533	TSPOAP1	chr19	-	648387	648567	648848	649151	643662	643789	651174	651768
582	ENSGALG00000042533	TSPOAP1	chr19	-	653341	654157	655550	655660	652645	652797	657053	657163
583	ENSGALG00000016202	HSF2BP	chr1	-	111310645	111310749	111317338	111317456	111301458	111302159	111319660	111319799
584	ENSGALG00000006345	NA	chr12	+	11179372	11179442	11181079	11181150	11177652	11177702	11181308	11181430
585	ENSGALG00000048572	NA	chr4	-	85839135	85839504	85899692	85900061	85838435	85838531	85900632	85900720
586	ENSGALG00000039880	RHEB	chr2	-	6337095	6337143	6337243	6337300	6336509	6336591	6341106	6341189
587	ENSGALG00000039880	RHEB	chr2	-	6337243	6337300	6341106	6341189	6336509	6336591	6344052	6344120
588	ENSGALG00000039880	RHEB	chr2	-	6337243	6337300	6341106	6341189	6337095	6337143	6344052	6344120
589	ENSGALG00000015204	ATG3	chr1	+	84716277	84716312	84717025	84717178	84715715	84715797	84717849	84717977
590	ENSGALG00000014203	PARVG	chr1	+	69190107	69190169	69190280	69190349	69188632	69188655	69191016	69191118
591	ENSGALG00000015258	DCBLD2	chr1	+	85677618	85677756	85678993	85679045	85673365	85673593	85680282	85680355
592	ENSGALG00000010744	GALNT7	chr4	+	43246742	43247200	43262957	43263124	43216400	43216852	43269126	43269257
593	ENSGALG00000010744	GALNT7	chr4	+	43270709	43270892	43271055	43271238	43269421	43269501	43273042	43273160
594	ENSGALG00000041577	ITGA4	chr7	-	14321448	14321547	14322043	14322163	14321146	14321266	14323501	14323621
595	ENSGALG00000041577	ITGA4	chr7	-	14343098	14343166	14344383	14344513	14340634	14340720	14344603	14344710
596	ENSGALG00000011623	ADAMTS3	chr4	-	50481900	50482033	50482780	50482946	50481395	50481603	50483505	50483669
597	ENSGALG00000011623	ADAMTS3	chr4	-	50494343	50494487	50497631	50497788	50492920	50493053	50499388	50499472
598	ENSGALG00000011623	ADAMTS3	chr4	-	50495434	50495540	50497631	50497788	50494343	50494487	50499388	50499472
599	ENSGALG00000011623	ADAMTS3	chr4	-	50510810	50511010	50560010	50560167	50499388	50499472	50593047	50593454
600	ENSGALG00000011623	ADAMTS3	chr4	-	50560010	50560167	50593047	50593454	50510810	50511010	50603672	50603700
601	ENSGALG00000011623	ADAMTS3	chr4	-	50593047	50593454	50603672	50603700	50560010	50560167	50604272	50604585
602	ENSGALG00000003977	TWF2	chr12	-	3364016	3364195	3366210	3366288	3362572	3362677	3372169	3372272
603	ENSGALG00000008418	LARGE2	chr5	-	24141319	24141402	24141515	24141772	24140921	24141045	24142057	24142230
604	ENSGALG00000012087	CEP70	chr7	+	28281859	28282006	28282478	28282647	28281505	28281676	28283717	28283832
605	ENSGALG00000013189	LPCAT1	chr2	-	85834870	85834969	85836119	85836273	85831357	85831496	85843260	85843386
606	ENSGALG00000013189	LPCAT1	chr2	-	85836119	85836273	85843260	85843386	85834870	85834969	85849651	85849734
607	ENSGALG00000013189	LPCAT1	chr2	-	85843260	85843386	85849651	85849734	85834870	85834969	85853248	85853303
608	ENSGALG00000013189	LPCAT1	chr2	-	85843260	85843386	85849651	85849734	85836119	85836273	85853248	85853303
609	ENSGALG00000013189	LPCAT1	chr2	-	85870822	85871037	85872405	85872548	85864612	85864722	85879451	85879564
610	ENSGALG00000016304	LRRC1	chr3	-	88062113	88062177	88063698	88063755	88061296	88061371	88076892	88076982
611	ENSGALG00000016304	LRRC1	chr3	-	88063698	88063755	88076892	88076982	88062113	88062177	88079898	88079977
612	ENSGALG00000008818	IDH1	chr7	-	13805097	13805203	13806712	13807004	13802417	13802595	13808607	13808735
613	ENSGALG00000017186	BIRC3	chr1	-	183930081	183930324	183931163	183931209	183928731	183928986	183931922	183932001
614	ENSGALG00000017186	BIRC3	chr1	-	183931163	183931209	183931922	183932001	183930081	183930324	183933173	183933273
615	ENSGALG00000017186	BIRC3	chr1	-	183931922	183932001	183933173	183933273	183931163	183931209	183933379	183933852
616	ENSGALG00000015901	SENP6	chr3	-	80581654	80581887	80582731	80582854	80579015	80579189	80582932	80583134
617	ENSGALG00000001149	ADGRG5	chr11	-	545448	545548	545621	545887	544601	544867	546117	546236
618	ENSGALG00000052529	RNF4	chr4	-	82581100	82581149	82584560	82584726	82580537	82580687	82586024	82586034
619	ENSGALG00000014878	MAN1A1	chr3	+	62663763	62663857	62667668	62667784	62662247	62662371	62679248	62679468
620	ENSGALG00000014878	MAN1A1	chr3	+	62667668	62667784	62679248	62679468	62629981	62630076	62680268	62680441
621	ENSGALG00000014878	MAN1A1	chr3	+	62667668	62667784	62679248	62679468	62663763	62663857	62680268	62680441
622	ENSGALG00000014878	MAN1A1	chr3	+	62680268	62680441	62688927	62689043	62667668	62667784	62690265	62690392
623	ENSGALG00000037618	ASAP1	chr2	-	140611175	140611276	140614468	140614555	140610716	140610786	140615137	140615213
624	ENSGALG00000037618	ASAP1	chr2	-	140619592	140619667	140622355	140622501	140619183	140619233	140629921	140629994
625	ENSGALG00000037618	ASAP1	chr2	-	140622355	140622501	140629921	140629994	140619592	140619667	140671040	140671170
626	ENSGALG00000009601	NELL2	chr1	-	30571732	30571906	30584154	30584305	30571528	30571625	30605980	30606109
627	ENSGALG00000043618	SLC40A1	chr7	+	394139	394266	397345	397588	388528	388596	398074	398740
628	ENSGALG00000043618	SLC40A1	chr7	+	394139	394266	397345	397588	393752	393868	398074	398740
629	ENSGALG00000008486	CACNA2D1	chr1	+	10654661	10654820	10660193	10660298	10637400	10637500	10678789	10678868
630	ENSGALG00000012570	TANC1	chr7	+	36506812	36507094	36508485	36508637	36505528	36505654	36509369	36509601
631	ENSGALG00000012570	TANC1	chr7	+	36508485	36508637	36509369	36509601	36506812	36507094	36510957	36511124
632	ENSGALG00000012570	TANC1	chr7	+	36514697	36514934	36515977	36516163	36513684	36513807	36516962	36517041
633	ENSGALG00000005714	PKD1	chr14	-	6732525	6732701	6733730	6733862	6731988	6732122	6734955	6735705
634	ENSGALG00000002827	GPS1	chr18	-	4971426	4971487	4971888	4971966	4970971	4971057	4972126	4972262
635	ENSGALG00000013138	TMEM245	chr2	-	84243699	84243782	84245121	84245226	84241347	84241438	84255485	84255655
636	ENSGALG00000011357	VEZT	chr1	+	45484597	45484732	45491315	45491405	45469719	45470255	45492980	45493156
637	ENSGALG00000031495	TRIO	chr2	-	76478827	76478959	76482253	76482445	76475398	76475629	76494661	76494784
638	ENSGALG00000042651	KRIT1	chr2	-	22521551	22521708	22523339	22523447	22520495	22520647	22523693	22523850
639	ENSGALG00000004519	TRPV2	chr19	+	6745608	6745679	6746388	6746554	6744985	6745081	6747055	6747122
640	ENSGALG00000004519	TRPV2	chr19	+	6745608	6745679	6747055	6747122	6744985	6745081	6747210	6747518
641	ENSGALG00000004519	TRPV2	chr19	+	6746388	6746554	6747055	6747122	6744985	6745081	6747210	6747518
642	ENSGALG00000004519	TRPV2	chr19	+	6746388	6746554	6747055	6747122	6745608	6745679	6747210	6747518
643	ENSGALG00000016498	MFSD2B	chr3	+	104071689	104071814	104075907	104076031	104068639	104068756	104077500	104077579
644	ENSGALG00000038957	NAE1	chr11	+	11332980	11333067	11334077	11334170	11331952	11331992	11334550	11334665
645	ENSGALG00000004037	DNA2	chr6	-	11327571	11327717	11329152	11329336	11327074	11327200	11329666	11329846
646	ENSGALG00000015331	GNE	chrZ	-	52152130	52152260	52156683	52156894	52149089	52149311	52160978	52161066
647	ENSGALG00000006974	DDX27	chr20	-	10759330	10759390	10759472	10759607	10758893	10759050	10759685	10760204
648	ENSGALG00000023120	SULT1B1	chr4	-	51793180	51793275	51793596	51793694	51792928	51793109	51793812	51793941
649	ENSGALG00000034742	LIMA1	chr33	+	5749397	5749505	5751557	5751615	5747459	5747608	5752173	5752289
650	ENSGALG00000014906	MOCS2	chrZ	-	15935847	15935983	15937053	15937200	15934940	15935094	15939812	15939934
651	ENSGALG00000014906	MOCS2	chrZ	-	15936099	15936221	15936792	15936961	15935847	15935983	15937053	15937200
652	ENSGALG00000016424	CPSF3	chr3	+	96193830	96193959	96194900	96195078	96192942	96193040	96196700	96196790
653	ENSGALG00000016424	CPSF3	chr3	+	96194900	96195078	96196700	96196790	96193830	96193959	96197681	96197832
654	ENSGALG00000007408	MPP7	chr2	+	15491897	15492016	15515957	15516035	15479134	15479301	15520519	15520600
655	ENSGALG00000007408	MPP7	chr2	+	15515957	15516035	15520519	15520600	15479134	15479301	15536896	15537028
656	ENSGALG00000007408	MPP7	chr2	+	15515957	15516035	15520519	15520600	15491897	15492016	15536896	15537028
657	ENSGALG00000007408	MPP7	chr2	+	15557107	15557146	15564561	15564732	15547946	15548011	15571309	15571390
658	ENSGALG00000005156	NA	chr6	-	16751767	16751967	16752638	16752780	16750884	16751026	16753050	16753229
659	ENSGALG00000035879	ITGA7	chr33	-	5479737	5479857	5479986	5480118	5478368	5478576	5480912	5481168
660	ENSGALG00000035337	AARS2	chr3	+	30320509	30320698	30320978	30321124	30320172	30320391	30321892	30322087
661	ENSGALG00000042939	HMBS	chr24	-	68176	68263	68752	68806	66305	67313	69050	69170
662	ENSGALG00000042939	HMBS	chr24	-	71674	71750	72812	72890	70887	71001	73183	73261
663	ENSGALG00000036264	SCYL3	chr8	+	5446735	5446813	5447777	5447917	5446448	5446560	5448564	5448752
664	ENSGALG00000042400	CASK	chr1	+	113171513	113171619	113180160	113180238	113149680	113149793	113182017	113182090
665	ENSGALG00000042400	CASK	chr1	+	113180160	113180238	113182017	113182090	113171513	113171619	113205428	113205531
666	ENSGALG00000042400	CASK	chr1	+	113255462	113255541	113258453	113258539	113254770	113254959	113259702	113259771
667	ENSGALG00000042400	CASK	chr1	+	113265696	113265765	113267103	113267139	113259702	113259771	113270047	113270244
668	ENSGALG00000042400	CASK	chr1	+	113271473	113271589	113275990	113276071	113270047	113270244	113276162	113276243
669	ENSGALG00000042400	CASK	chr1	+	113276162	113276243	113279520	113279723	113271473	113271589	113282532	113282616
674	ENSGALG00000038678	EPB41L3	chr2	+	100205352	100205427	100207876	100207999	100201550	100201742	100208528	100208906
676	ENSGALG00000014826	TTC33	chrZ	-	12862474	12862606	12872475	12872557	12854251	12856537	12891071	12891300
677	ENSGALG00000007767	DIS3L2	chr9	+	15643930	15644010	15658930	15659043	15630306	15630480	15664947	15665055
678	ENSGALG00000033950	DERL1	chr2	-	137906611	137906664	137907323	137907419	137901054	137903748	137909895	137909922
679	ENSGALG00000042269	METTL25	chr1	+	40783079	40783180	40787206	40787824	40778722	40778887	40790540	40790685
680	ENSGALG00000001503	TBCD	chr18	-	3270521	3270582	3271637	3271755	3270068	3270091	3272670	3272744
681	ENSGALG00000001503	TBCD	chr18	-	3321662	3321795	3323692	3323738	3320447	3320590	3331755	3331888
683	ENSGALG00000001503	TBCD	chr18	-	3323692	3323738	3331755	3331888	3321662	3321795	3335100	3335156
684	ENSGALG00000001503	TBCD	chr18	-	3331755	3331888	3335100	3335156	3323692	3323738	3335872	3336019
685	ENSGALG00000001043	REXO1	chr28	+	2342279	2342381	2344669	2344871	2338640	2340418	2345481	2345645
686	ENSGALG00000043675	ANTXR2	chr4	-	45251313	45251409	45253276	45253355	45246065	45246107	45270288	45270358
687	ENSGALG00000001697	NA	chr12	+	1207171	1207195	1208306	1208473	1203187	1203277	1209564	1209669
688	ENSGALG00000005659	SNX12	chr4	+	2421240	2421365	2421846	2422255	2420961	2421057	2422961	2423076
689	ENSGALG00000045063	LRP2BP	chr4	+	39258697	39258811	39260250	39260393	39256912	39257004	39260476	39260582
690	ENSGALG00000001907	WAPL	chr6	-	2969492	2969588	2970641	2970730	2968232	2969110	2971554	2971762
691	ENSGALG00000016174	LMBRD1	chr3	+	83119679	83119768	83123498	83123572	83104705	83104766	83137498	83137624
692	ENSGALG00000041255	ADAM12	chr6	-	33658439	33658513	33689160	33689294	33608721	33608800	33704321	33704427
693	ENSGALG00000010651	TFB2M	chr3	+	34036281	34036430	34037810	34037900	34035709	34035863	34038724	34038787
694	ENSGALG00000003503	MYBL2	chr20	-	3624712	3624805	3625199	3625271	3622519	3622740	3626424	3626518
695	ENSGALG00000013100	GRB10	chr2	-	80957635	80957733	80991416	80991565	80934531	80934625	80991704	80991947
696	ENSGALG00000048613	KDM4B	chr28	-	4893004	4893142	4900289	4900339	4881976	4882173	4917104	4917298
697	ENSGALG00000001604	NA	chr24	+	2600991	2601060	2601366	2601462	2600377	2600575	2602855	2602964
698	ENSGALG00000033920	NA	chr17	-	629824	629989	630777	630994	625990	626162	631937	632013
699	ENSGALG00000010203	NA	chr8	-	21273102	21273184	21273691	21273774	21272668	21272851	21274679	21274793
700	ENSGALG00000014935	GREB1L	chr2	+	102379002	102379131	102379683	102379818	102377851	102378178	102382269	102382467
701	ENSGALG00000014935	GREB1L	chr2	+	102379683	102379818	102382269	102382467	102379002	102379131	102384000	102384181
702	ENSGALG00000016217	NA	chr1	-	112158466	112158654	112160485	112160600	112157099	112157241	112163555	112163704
703	ENSGALG00000016217	NA	chr1	-	112191357	112191513	112191952	112192087	112190627	112190723	112192644	112192864
704	ENSGALG00000016217	NA	chr1	-	112251142	112251192	112264390	112264499	112229381	112229440	112296222	112296286
705	ENSGALG00000005601	NA	chr12	-	9099961	9100155	9100782	9100917	9098897	9099135	9101697	9101823
706	ENSGALG00000006646	ABCC1	chr14	+	8052327	8052453	8053220	8053358	8051618	8051795	8054455	8054581
707	ENSGALG00000006646	ABCC1	chr14	+	8060873	8061051	8061801	8061963	8059962	8060190	8062179	8062272
708	ENSGALG00000006646	ABCC1	chr14	+	8062979	8063183	8065629	8065776	8062179	8062272	8066148	8066236
709	ENSGALG00000006646	ABCC1	chr14	+	8077641	8077780	8078419	8078627	8077059	8077144	8079193	8079504
710	ENSGALG00000017170	ALKBH8	chr1	+	181924470	181924577	181928888	181929043	181905738	181905809	181929786	181930052
711	ENSGALG00000030843	COPS5	chr2	-	115320907	115320993	115322326	115322392	115317278	115317390	115323468	115323597
712	ENSGALG00000002557	ADGRD1	chr15	-	3464890	3464986	3468407	3468491	3462252	3462375	3472837	3472874
713	ENSGALG00000011283	NA	chr2	-	36205886	36205988	36207278	36207457	36201599	36201833	36209387	36209621
714	ENSGALG00000003101	PLPBP	chr22	+	2506250	2506385	2506589	2506732	2505914	2505990	2507326	2507425
715	ENSGALG00000001546	ZZEF1	chr19	+	3398476	3398612	3399669	3400029	3397859	3397960	3401781	3401925
716	ENSGALG00000011428	AZI2	chr2	-	38786709	38786861	38788146	38788246	38782886	38782948	38788542	38788668
717	ENSGALG00000006219	PRKAG2	chr2	-	6392251	6392361	6408419	6408501	6379885	6379967	6426632	6426847
718	ENSGALG00000016845	NAXD	chr1	+	140463381	140463470	140475879	140475988	140461548	140461594	140493193	140493244
719	ENSGALG00000009260	TMEM62	chr5	+	26275698	26275810	26276912	26277050	26271723	26271885	26278077	26278123
720	ENSGALG00000041346	CXCL12	chr6	-	19856341	19856428	19860106	19860224	19850340	19850821	19863911	19864029
721	ENSGALG00000007467	SLC25A26	chr12	+	14819183	14819228	14829714	14829784	14781705	14781753	14836826	14836891
723	ENSGALG00000000862	RLF	chr23	-	1868280	1868362	1874093	1874248	1859947	1860080	1879223	1879738
724	ENSGALG00000013229	CMAS	chr1	-	66847672	66847844	66848983	66849078	66845658	66845809	66849884	66850018
725	ENSGALG00000008836	ATP6AP1	chr1	+	22500110	22500304	22506951	22507037	22492356	22492425	22527976	22528218
726	ENSGALG00000008836	ATP6AP1	chr1	+	22501499	22501543	22506951	22507037	22500110	22500304	22527976	22528218
727	ENSGALG00000008836	ATP6AP1	chr1	+	22528794	22528848	22532512	22532750	22527976	22528218	22538441	22539257
728	ENSGALG00000003748	ANO5	chr5	+	2992295	2992364	2993462	2993747	2987880	2987994	2994084	2994198
729	ENSGALG00000010193	ZNF410	chr5	+	37882768	37882966	37890597	37890733	37881300	37881344	37891047	37891281
730	ENSGALG00000049095	NA	chr1	+	100294183	100294242	100303408	100303487	100247115	100247241	100306103	100306175
731	ENSGALG00000015044	GTF3C6	chr3	-	66315127	66315238	66315379	66315424	66312755	66313307	66315984	66316048
732	ENSGALG00000028439	SHLD2	chr6	+	3423228	3423423	3425754	3425889	3422155	3422263	3428839	3429046
733	ENSGALG00000012472	IL2RB	chr1	+	51463727	51463902	51467103	51467188	51462920	51463069	51468659	51470895
734	ENSGALG00000001634	RPL23	chr27	-	6855434	6855548	6856323	6856452	6855154	6855276	6856709	6856793
735	ENSGALG00000001634	RPL23	chr27	-	6856323	6856452	6856709	6856793	6855154	6855276	6857027	6857164
736	ENSGALG00000001634	RPL23	chr27	-	6856323	6856452	6856709	6856793	6855434	6855548	6857027	6857164
737	ENSGALG00000037249	KCNQ5	chr3	-	81559790	81559922	81566043	81566152	81558956	81559083	81578097	81578318
738	ENSGALG00000005667	UBE2G2	chr9	+	5342402	5342448	5347797	5347916	5336965	5337090	5349754	5349895
739	ENSGALG00000005667	UBE2G2	chr9	+	5347797	5347916	5349754	5349895	5342402	5342448	5351655	5354172
740	ENSGALG00000032220	ELN	chr19	+	953006	953078	955452	955479	952775	952802	955643	955709
741	ENSGALG00000032220	ELN	chr19	+	961105	961147	961474	961516	960692	960746	961705	961735
742	ENSGALG00000005125	LSM14B	chr20	+	7726705	7726841	7727296	7727413	7726232	7726396	7729217	7729388
743	ENSGALG00000032231	C4	chr16	+	2622356	2622431	2622574	2622677	2621931	2622022	2622781	2622871
744	ENSGALG00000032231	C4	chr16	+	2623085	2623175	2623477	2623561	2622781	2622871	2623866	2623999
745	ENSGALG00000032231	C4	chr16	+	2623477	2623561	2623866	2623999	2622781	2622871	2624136	2624278
746	ENSGALG00000032231	C4	chr16	+	2623477	2623561	2623866	2623999	2623085	2623175	2624136	2624278
747	ENSGALG00000004098	STK4	chr20	-	5203441	5203599	5214949	5215136	5185963	5187096	5217350	5217479
748	ENSGALG00000004098	STK4	chr20	-	5214949	5215136	5217350	5217479	5203441	5203599	5218138	5218276
749	ENSGALG00000001797	GPSM1	chr17	-	8240026	8240097	8250151	8250278	8224630	8224790	8252873	8252982
750	ENSGALG00000034747	NAPA	chr32	-	193435	193552	193975	194055	192765	192812	195539	195670
751	ENSGALG00000009451	PPID	chr4	-	21946029	21946072	21946158	21946245	21945223	21945465	21948509	21948651
752	ENSGALG00000008045	SLC9A8	chr20	-	13837279	13837423	13838434	13838469	13835218	13835357	13839161	13839263
753	ENSGALG00000039264	SLA	chr2	-	141831398	141831531	141833358	141833490	141829133	141830488	141834789	141834893
754	ENSGALG00000039264	SLA	chr2	-	141831398	141831531	141834789	141834893	141829133	141830488	141836199	141836286
755	ENSGALG00000039264	SLA	chr2	-	141833358	141833490	141834789	141834893	141829133	141830488	141836199	141836286
756	ENSGALG00000039264	SLA	chr2	-	141833358	141833490	141834789	141834893	141831398	141831531	141836199	141836286
757	ENSGALG00000039264	SLA	chr2	-	141833358	141833490	141836199	141836286	141831398	141831531	141839423	141839523
758	ENSGALG00000039264	SLA	chr2	-	141834789	141834893	141836199	141836286	141831398	141831531	141839423	141839523
759	ENSGALG00000039264	SLA	chr2	-	141834789	141834893	141836199	141836286	141833358	141833490	141839423	141839523
760	ENSGALG00000039264	SLA	chr2	-	141836199	141836286	141839423	141839523	141833358	141833490	141844274	141844380
761	ENSGALG00000039264	SLA	chr2	-	141836199	141836286	141839423	141839523	141834789	141834893	141844274	141844380
762	ENSGALG00000039264	SLA	chr2	-	141839423	141839523	141844274	141844380	141836199	141836286	141849775	141849960
763	ENSGALG00000039264	SLA	chr2	-	141844274	141844380	141849775	141849960	141839423	141839523	141860077	141860273
764	ENSGALG00000039264	SLA	chr2	-	141844274	141844380	141849775	141849960	141839423	141839523	141867401	141867820
765	ENSGALG00000041114	GOLGA4	chr2	-	48902979	48903110	48904631	48904753	48900186	48900300	48905568	48909779
766	ENSGALG00000009003	SNAP25	chr3	-	13763943	13764061	13764200	13764318	13759867	13759993	13774203	13774252
767	ENSGALG00000037656	NECAP1	chr1	-	75451741	75451823	75452200	75452305	75450915	75451024	75452455	75452556
768	ENSGALG00000030561	NA	chr17	-	656736	656886	657296	657345	654692	654866	657486	657608
769	ENSGALG00000016050	TTC3	chr1	+	108385742	108385816	108386426	108386573	108384572	108384629	108387482	108388377
770	ENSGALG00000016050	TTC3	chr1	+	108396237	108396331	108396893	108396992	108395165	108395266	108399168	108399336
771	ENSGALG00000030003	TUBG1	chr27	+	7804598	7804678	7805276	7805403	7803294	7803363	7806133	7806220
772	ENSGALG00000005507	NONO	chr4	-	2278128	2278430	2279595	2279816	2276129	2276225	2282144	2282280
773	ENSGALG00000031796	SP3	chr7	+	17092936	17094299	17103148	17103341	17081626	17081740	17109573	17109770
774	ENSGALG00000009995	AKAP6	chr5	+	35194030	35194177	35197597	35197822	35164672	35164793	35216015	35216231
775	ENSGALG00000009995	AKAP6	chr5	+	35197597	35197822	35216015	35216231	35164672	35164793	35233636	35237118
776	ENSGALG00000009995	AKAP6	chr5	+	35197597	35197822	35216015	35216231	35194030	35194177	35233636	35237118
777	ENSGALG00000032190	MICAL1	chr26	+	32875	32977	33967	34084	32715	32797	34156	34411
778	ENSGALG00000032190	MICAL1	chr26	+	33685	33893	33967	34084	32875	32977	34156	34411
779	ENSGALG00000032190	MICAL1	chr26	+	36104	36177	36553	36704	35640	35767	36772	36963
780	ENSGALG00000016860	ERCC5	chr1	-	144203343	144203551	144204457	144204601	144202080	144203022	144205470	144205531
781	ENSGALG00000014638	ASH1L	chr25	-	3584571	3584673	3589248	3593998	3582044	3582783	3597232	3597752
783	ENSGALG00000012407	LRP1B	chr7	-	31972365	31972490	31972779	31972931	31968939	31969311	31973079	31973206
784	ENSGALG00000006949	CHD2	chr10	+	15062519	15062653	15075144	15075364	15061659	15062183	15078069	15078156
785	ENSGALG00000006949	CHD2	chr10	+	15075144	15075364	15078069	15078156	15062519	15062653	15083512	15083574
786	ENSGALG00000006949	CHD2	chr10	+	15105965	15106106	15107282	15107417	15105089	15105218	15108739	15108918
787	ENSGALG00000027991	TTLL4	chr7	-	22428634	22428717	22431458	22431669	22427869	22428011	22432262	22432365
788	ENSGALG00000027991	TTLL4	chr7	-	22438474	22438669	22439074	22439151	22438309	22438392	22440132	22440243
789	ENSGALG00000014787	SLC30A5	chrZ	+	21901159	21901289	21902449	21902675	21900397	21900555	21904067	21904294
790	ENSGALG00000008631	AXL	chr5	+	25159493	25159664	25162282	25162369	25155402	25155503	25165862	25165978
791	ENSGALG00000007528	TCERG1	chr13	+	18575052	18575295	18579084	18579147	18572094	18572329	18580462	18580663
792	ENSGALG00000002982	SLC2A6	chr17	-	7239183	7239390	7239470	7239633	7238510	7238610	7240024	7240173
793	ENSGALG00000003256	ATP6V0A1	chr27	+	7749734	7749876	7750058	7750137	7749489	7749555	7750446	7750544
794	ENSGALG00000002205	FBRSL1	chr15	-	1869968	1870183	1870274	1870435	1867789	1867840	1874264	1874518
795	ENSGALG00000012964	ANKH	chr2	+	76221671	76221755	76224219	76224390	76157175	76157347	76224987	76225122
796	ENSGALG00000012964	ANKH	chr2	+	76230362	76230458	76245491	76245621	76226296	76226389	76246488	76246612
797	ENSGALG00000040428	MAVS	chr4	-	88540024	88540069	88540513	88540770	88539516	88539913	88541158	88541333
798	ENSGALG00000040428	MAVS	chr4	-	88540513	88540770	88541158	88541333	88539516	88540069	88542023	88542259
799	ENSGALG00000019178	PRDM15	chr1	-	110409038	110409137	110411533	110411656	110407776	110408007	110412821	110413074
800	ENSGALG00000040662	HSF3	chr4	-	290564	290640	291481	291606	289819	289881	294836	294964
801	ENSGALG00000041814	DYNC2H1	chr1	-	183646639	183646754	183646846	183647002	183646089	183646260	183647855	183648061
802	ENSGALG00000041814	DYNC2H1	chr1	-	183662530	183662642	183662789	183662903	183662233	183662358	183662997	183663132
803	ENSGALG00000009559	IFT80	chr9	+	22365812	22365902	22366900	22367038	22365138	22365248	22374535	22374715
804	ENSGALG00000009559	IFT80	chr9	+	22366900	22367038	22374535	22374715	22365812	22365902	22376732	22376851
805	ENSGALG00000009559	IFT80	chr9	+	22374535	22374715	22376732	22376851	22366900	22367038	22377666	22377741
806	ENSGALG00000011534	ZFYVE21	chr5	+	50678504	50678555	50680399	50680568	50675343	50675546	50682148	50682224
807	ENSGALG00000002723	ANKS1A	chr26	-	4250770	4250927	4251647	4251728	4243219	4243516	4271408	4271496
808	ENSGALG00000005982	KLHL9	chr4	-	3215630	3215772	3250612	3250671	3214367	3214500	3257242	3257307
809	ENSGALG00000005982	KLHL9	chr4	-	3250612	3250671	3257242	3257307	3215630	3215772	3265645	3265724
810	ENSGALG00000004431	SAR1A	chr6	-	12219156	12219276	12219685	12219760	12218665	12218731	12219882	12219963
811	ENSGALG00000013732	SERAC1	chr3	-	51960791	51960881	51961162	51961299	51959712	51959844	51961640	51961677
812	ENSGALG00000013732	SERAC1	chr3	-	51961162	51961299	51961640	51961677	51960791	51960881	51962989	51963080
813	ENSGALG00000050568	NA	chr8	+	14956351	14956483	14957935	14958021	14956167	14956265	14958982	14959066
814	ENSGALG00000012127	ELP4	chr5	+	5335793	5335933	5344296	5344381	5331001	5331130	5349465	5349654
815	ENSGALG00000009480	DOCK4	chr1	+	27280561	27280622	27282470	27282603	27279893	27279975	27284119	27284208
816	ENSGALG00000003540	CEP95	chr18	+	6904182	6904333	6905517	6905678	6903145	6903238	6906098	6906173
817	ENSGALG00000011186	ERMARD	chr3	-	41203926	41204097	41205673	41205703	41202846	41202930	41206136	41206239
818	ENSGALG00000011186	ERMARD	chr3	-	41206136	41206239	41206701	41206816	41205673	41205703	41207919	41208056
819	ENSGALG00000050763	PBXIP1	chr25	-	3006337	3006396	3006478	3006584	3006126	3006265	3006668	3006742
821	ENSGALG00000037206	ST7	chr1	-	24860966	24861106	24867088	24867239	24857852	24858178	24876711	24876814
822	ENSGALG00000037206	ST7	chr1	-	24862751	24862844	24867088	24867239	24860966	24861106	24876711	24876814
823	ENSGALG00000041514	NA	chr17	-	605381	605496	606179	606250	604425	604612	606336	606482
824	ENSGALG00000041514	NA	chr17	-	606179	606250	606336	606482	604425	605496	607258	607324
825	ENSGALG00000041514	NA	chr17	-	606336	606482	607258	607324	606179	606250	607611	607643
826	ENSGALG00000041514	NA	chr17	-	606336	606482	607258	607319	606179	606250	607611	607645
827	ENSGALG00000016921	UCHL3	chr1	-	156378608	156378667	156381157	156381233	156377100	156377184	156406372	156406420
828	ENSGALG00000016921	UCHL3	chr1	-	156381157	156381233	156406372	156406420	156378608	156378667	156407293	156407379
829	ENSGALG00000016921	UCHL3	chr1	-	156406372	156406420	156407293	156407379	156378608	156378667	156407740	156407897
830	ENSGALG00000016921	UCHL3	chr1	-	156406372	156406420	156407293	156407379	156381157	156381233	156407740	156407897
831	ENSGALG00000005481	ARHGEF3	chr12	-	8903862	8903926	8931234	8931330	8887064	8887127	8941743	8941812
832	ENSGALG00000027170	NA	chrW	-	506614	506761	526874	527054	500135	500282	568909	569060
833	ENSGALG00000027170	NA	chrW	-	507031	507208	526874	527054	506614	506761	568909	569060
834	ENSGALG00000035923	MTMR11	chr25	+	1835188	1835301	1836720	1836793	1834900	1835102	1836883	1837026
835	ENSGALG00000002090	GPSM2	chr8	+	1719345	1719469	1719717	1719833	1718717	1718860	1720857	1721013
836	ENSGALG00000047559	DENND2B	chr5	+	9907651	9907756	9930754	9931966	9876224	9876312	9935013	9935150
837	ENSGALG00000019231	CD200R1	chr1	+	84578806	84579055	84579841	84579941	84577887	84578196	84580897	84580949
838	ENSGALG00000053583	KMT5C	chrKZ626836.1	-	74348	74485	74883	74903	73510	73947	75113	75277
839	ENSGALG00000053583	KMT5C	chrKZ626836.1	-	75354	75464	75853	76016	75113	75277	76435	76566
840	ENSGALG00000007845	REL	chr3	+	2059373	2059516	2062218	2062367	2054432	2054551	2066720	2066812
841	ENSGALG00000007845	REL	chr3	+	2079133	2079274	2083813	2083918	2066720	2066812	2084221	2084434
842	ENSGALG00000002222	NOC2L	chr21	+	2907811	2907955	2911735	2911849	2903733	2903835	2914524	2914660
843	ENSGALG00000002286	H3F3B	chr18	+	4707952	4708094	4708174	4708328	4707276	4707482	4708417	4709113
844	ENSGALG00000009413	BROX	chr3	-	18096039	18096129	18096663	18096769	18095149	18095235	18097108	18097181
845	ENSGALG00000040368	CALR	chr30	-	422836	422980	423072	423186	422647	422740	423274	423484
846	ENSGALG00000040368	CALR	chr30	-	423759	423963	424054	424156	423563	423658	424828	424991
847	ENSGALG00000016946	SUGT1	chr1	-	167072832	167072886	167076119	167076190	167071563	167071580	167076547	167076617
848	ENSGALG00000033614	ATF1	chr33	-	5635568	5635697	5637707	5637821	5633670	5633771	5641469	5641609
849	ENSGALG00000004413	SLC39A11	chr18	-	8906262	8906361	8917220	8917290	8904955	8905114	8925590	8925761
850	ENSGALG00000004413	SLC39A11	chr18	-	8925590	8925761	8941885	8942030	8906262	8906361	8954549	8954708
851	ENSGALG00000003883	MTMR10	chr10	+	6212467	6212555	6212703	6212792	6211861	6212039	6213625	6213756
852	ENSGALG00000003883	MTMR10	chr10	+	6213877	6213947	6214158	6214229	6213625	6213756	6214830	6215000
853	ENSGALG00000044177	FAN1	chr10	-	6226963	6227128	6227966	6228086	6225510	6225614	6228726	6228835
854	ENSGALG00000013757	TMX3	chr2	+	94227280	94227338	94230611	94230651	94226784	94227031	94231805	94231929
855	ENSGALG00000002813	RPS10	chr26	+	4380834	4380912	4381459	4381515	4378062	4378234	4382003	4382087
856	ENSGALG00000040768	MAL2	chr2	+	136424178	136424349	136429112	136429271	136421909	136422114	136431753	136433628
857	ENSGALG00000016617	NCOA1	chr3	-	105507925	105508020	105527118	105527285	105504103	105504281	105531570	105531673
858	ENSGALG00000016617	NCOA1	chr3	-	105527118	105527285	105531570	105531673	105507925	105508020	105582647	105582830
859	ENSGALG00000016617	NCOA1	chr3	-	105531570	105531673	105582647	105582830	105527118	105527285	105630041	105630321
860	ENSGALG00000007326	PMM2	chr14	-	10456161	10456277	10457540	10457616	10454196	10455551	10457943	10458043
861	ENSGALG00000009448	IFRD1	chr1	-	27063272	27063323	27064591	27064749	27062996	27063175	27065033	27065158
862	ENSGALG00000009448	IFRD1	chr1	-	27064591	27064749	27065033	27065158	27063272	27063323	27065560	27065642
863	ENSGALG00000034473	PARP4	chr1	-	180587071	180587267	180587845	180587983	180586772	180586843	180588419	180588498
864	ENSGALG00000027152	HELZ	chr18	+	7168800	7168849	7169275	7169351	7168019	7168076	7171329	7171528
865	ENSGALG00000027152	HELZ	chr18	+	7169275	7169351	7171329	7171528	7168800	7168849	7172618	7172726
866	ENSGALG00000029834	AIF1L	chr17	+	6385979	6386021	6387140	6387303	6382732	6382799	6388683	6388810
867	ENSGALG00000007651	STAT1	chr7	-	7914829	7914932	7915542	7915618	7912707	7914244	7916217	7916403
868	ENSGALG00000007651	STAT1	chr7	-	7915542	7915618	7916217	7916403	7914829	7914932	7917453	7917593
869	ENSGALG00000007651	STAT1	chr7	-	7916217	7916403	7917453	7917593	7915542	7915618	7918907	7919002
870	ENSGALG00000007651	STAT1	chr7	-	7917453	7917593	7918907	7919002	7916217	7916403	7919361	7919417
871	ENSGALG00000007651	STAT1	chr7	-	7921499	7921583	7922031	7922073	7921160	7921259	7922890	7922984
872	ENSGALG00000007651	STAT1	chr7	-	7923067	7923097	7923276	7923336	7922890	7922984	7923833	7923926
873	ENSGALG00000007651	STAT1	chr7	-	7925238	7925397	7925653	7925805	7923833	7923926	7926425	7926517
874	ENSGALG00000007651	STAT1	chr7	-	7925653	7925805	7926425	7926517	7925238	7925397	7927109	7927188
875	ENSGALG00000009156	NA	chr5	-	26072507	26072665	26074636	26074786	26072247	26072355	26076231	26076335
876	ENSGALG00000009156	NA	chr5	-	26074227	26074291	26074636	26074786	26072507	26072665	26076231	26076335
877	ENSGALG00000009156	NA	chr5	-	26074636	26074786	26076231	26076335	26072507	26072665	26077018	26077212
878	ENSGALG00000009156	NA	chr5	-	26074636	26074786	26076231	26076335	26074227	26074291	26077018	26077212
879	ENSGALG00000004070	MICALL2	chr14	-	2935270	2935420	2935942	2936058	2932637	2932693	2936379	2936455
880	ENSGALG00000008398	MPP4	chr7	-	11535715	11535796	11536456	11536534	11535053	11535185	11537446	11537572
881	ENSGALG00000015478	USP45	chr3	+	71479390	71479477	71479938	71480092	71478925	71479023	71481035	71481512
882	ENSGALG00000010746	TMEM59	chr8	-	25483791	25483876	25484176	25484261	25482886	25482995	25484528	25484681
883	ENSGALG00000007996	ANKRD44	chr7	-	10072137	10072216	10075489	10075691	10070914	10071032	10078031	10078103
884	ENSGALG00000007996	ANKRD44	chr7	-	10088825	10088906	10091743	10091884	10087688	10087800	10094058	10094127
885	ENSGALG00000007996	ANKRD44	chr7	-	10091743	10091884	10094058	10094127	10087688	10087800	10096504	10096568
886	ENSGALG00000007996	ANKRD44	chr7	-	10091743	10091884	10094058	10094127	10088825	10088906	10096504	10096568
887	ENSGALG00000007996	ANKRD44	chr7	-	10094058	10094127	10096504	10096568	10091743	10091884	10097921	10098004
888	ENSGALG00000007996	ANKRD44	chr7	-	10103569	10103648	10105056	10105269	10101315	10101430	10106616	10106759
889	ENSGALG00000007996	ANKRD44	chr7	-	10103569	10103648	10106616	10106759	10101315	10101430	10108634	10108722
890	ENSGALG00000007996	ANKRD44	chr7	-	10105056	10105269	10106616	10106759	10101315	10101430	10108634	10108722
891	ENSGALG00000007996	ANKRD44	chr7	-	10105056	10105269	10106616	10106759	10103569	10103648	10108634	10108722
892	ENSGALG00000007996	ANKRD44	chr7	-	10109871	10110072	10112767	10112838	10108634	10108722	10120145	10120224
893	ENSGALG00000007996	ANKRD44	chr7	-	10112767	10112838	10120145	10120224	10108634	10108722	10127737	10127821
894	ENSGALG00000007996	ANKRD44	chr7	-	10112767	10112838	10120145	10120224	10109871	10110072	10127737	10127821
895	ENSGALG00000007996	ANKRD44	chr7	-	10120145	10120224	10127737	10127821	10112767	10112838	10167621	10167732
896	ENSGALG00000042357	ARHGAP1	chr5	+	23690734	23690830	23692906	23692982	23690227	23690344	23694445	23694629
897	ENSGALG00000016446	ATP6V1C2	chr3	+	96924121	96924214	96924441	96924535	96923213	96923282	96924822	96924920
898	ENSGALG00000015230	NME7	chr1	+	84840348	84840556	84843734	84843840	84839772	84839823	84856393	84856458
899	ENSGALG00000015230	NME7	chr1	+	84843734	84843840	84856393	84856458	84839772	84839823	84857319	84857388
900	ENSGALG00000015230	NME7	chr1	+	84843734	84843840	84856393	84856458	84840348	84840556	84857319	84857388
901	ENSGALG00000011203	HPSE	chr4	-	46441823	46441917	46442588	46442636	46441505	46441612	46442775	46442947
902	ENSGALG00000020895	NA	chr20	+	12092074	12092165	12092531	12092618	12090633	12090745	12093404	12093557
903	ENSGALG00000020895	NA	chr20	+	12095104	12095137	12096833	12096937	12094858	12094988	12097760	12097844
904	ENSGALG00000009568	SPOCK3	chr4	-	24524946	24525009	24530081	24530303	24523060	24523198	24537073	24537193
905	ENSGALG00000043684	PSMD13	chr5	-	1839712	1839829	1840913	1840994	1838328	1839142	1841927	1841990
906	ENSGALG00000043684	PSMD13	chr5	-	1840913	1840994	1841927	1841990	1839712	1839829	1842564	1842690
907	ENSGALG00000031681	M6PR	chr1	-	75888214	75888341	75888810	75888941	75884372	75884503	75889149	75889259
908	ENSGALG00000006724	NA	chr9	-	3388808	3388939	3436291	3436986	3382131	3382257	3493753	3493915
909	ENSGALG00000016865	TPP2	chr1	-	144312096	144312213	144313149	144313304	144310469	144310570	144314089	144314196
910	ENSGALG00000016865	TPP2	chr1	-	144325353	144325478	144326126	144326231	144324504	144324668	144326590	144326686
911	ENSGALG00000002969	MAU2	chr28	-	3612405	3612483	3613453	3613557	3611897	3611963	3613869	3613960
912	ENSGALG00000050024	NA	chr14	+	548475	548624	548849	548904	547220	547318	551898	552087
913	ENSGALG00000012273	SOS2	chr5	-	57875758	57875875	57877259	57877432	57873750	57874012	57877946	57878064
914	ENSGALG00000012273	SOS2	chr5	-	57875758	57875875	57877946	57878064	57873750	57874012	57879057	57879220
915	ENSGALG00000001714	PUSL1	chr21	-	2375431	2375619	2381524	2381582	2370489	2370639	2382549	2382647
916	ENSGALG00000001571	MYO1F	chr28	-	1852411	1852501	1852680	1852768	1852174	1852306	1853109	1853204
917	ENSGALG00000040275	RCSD1	chr1	-	92964865	92965517	92966360	92966564	92961989	92964059	92967828	92967900
918	ENSGALG00000040275	RCSD1	chr1	-	92969206	92969296	92971460	92971568	92967828	92967900	92996930	92997116
919	ENSGALG00000043728	SCN8A	chr33	+	3193422	3193514	3193710	3193802	3191320	3191449	3197811	3198033
920	ENSGALG00000011504	TMPO	chr1	+	46685810	46685930	46686034	46686130	46681134	46681235	46686684	46686795
921	ENSGALG00000012119	MARCO	chr7	-	28488235	28488334	28488696	28488741	28486815	28486923	28489883	28489919
922	ENSGALG00000012119	MARCO	chr7	-	28488696	28488741	28489883	28489919	28488235	28488334	28490112	28490343
923	ENSGALG00000012119	MARCO	chr7	-	28489883	28489919	28490112	28490343	28488235	28488334	28490603	28490705
924	ENSGALG00000012119	MARCO	chr7	-	28489883	28489919	28490112	28490343	28488696	28488741	28490603	28490705
925	ENSGALG00000012119	MARCO	chr7	-	28490112	28490343	28490603	28490705	28489883	28489919	28491743	28491954
926	ENSGALG00000009287	ATF2	chr7	+	16678412	16678499	16687634	16687784	16678132	16678247	16688777	16688951
927	ENSGALG00000035140	TMEM106B	chr2	+	26581087	26581228	26581334	26581384	26580154	26580314	26582984	26583038
928	ENSGALG00000029266	ZDHHC3	chr2	+	43083714	43083839	43087960	43088057	43080816	43081146	43089910	43089992
929	ENSGALG00000012703	DTNBP1	chr2	-	61278263	61278419	61311298	61311321	61272862	61273767	61326054	61326187
930	ENSGALG00000012703	DTNBP1	chr2	-	61311298	61311321	61326054	61326187	61278263	61278419	61331741	61331874
931	ENSGALG00000009982	ZNF827	chr4	-	31274658	31275139	31285512	31285685	31262531	31262765	31290910	31291921
932	ENSGALG00000009982	ZNF827	chr4	-	31274658	31275139	31290910	31291921	31262531	31262765	31320584	31320627
933	ENSGALG00000039349	DISC1	chr3	-	39559663	39559708	39565099	39565343	39550144	39550262	39585029	39585090
934	ENSGALG00000039349	DISC1	chr3	-	39565099	39565343	39585029	39585090	39559663	39559708	39641711	39641900
935	ENSGALG00000039349	DISC1	chr3	-	39585029	39585090	39641711	39641900	39565099	39565343	39653408	39653511
936	ENSGALG00000039349	DISC1	chr3	-	39641711	39641900	39653408	39653511	39585029	39585090	39657957	39658012
937	ENSGALG00000039349	DISC1	chr3	-	39653408	39653511	39657957	39658012	39641711	39641900	39672251	39672487
938	ENSGALG00000039349	DISC1	chr3	-	39657957	39658012	39672251	39672487	39641711	39641900	39676149	39676279
939	ENSGALG00000039349	DISC1	chr3	-	39657957	39658012	39672251	39672487	39653408	39653511	39676149	39676279
940	ENSGALG00000039349	DISC1	chr3	-	39680090	39680238	39713392	39713462	39676149	39676279	39717013	39717981
941	ENSGALG00000007127	NA	chr5	-	16931011	16931113	16931875	16932073	16930389	16930518	16932401	16932512
942	ENSGALG00000029095	PDZD8	chr6	-	30118565	30118728	30141407	30141510	30113635	30118040	30146301	30146424
943	ENSGALG00000010043	RBKS	chr3	+	27742228	27742417	27759460	27759562	27732626	27732718	27760607	27760628
944	ENSGALG00000031983	MPHOSPH6	chr11	-	15804622	15804713	15806248	15806361	15803544	15803642	15809181	15809325
945	ENSGALG00000013941	PDE7B	chr3	-	55372408	55372472	55386282	55386366	55368083	55368184	55431823	55432199
946	ENSGALG00000013941	PDE7B	chr3	-	55386282	55386366	55463345	55463406	55373000	55373152	55514789	55514981
947	ENSGALG00000008114	SFXN2	chr6	+	24283993	24284201	24284460	24284631	24283252	24283353	24285046	24285145
948	ENSGALG00000008337	NA	chr15	+	12873062	12873170	12873238	12873295	12872923	12872991	12873383	12873514
949	ENSGALG00000008337	NA	chr15	+	12873584	12873726	12874060	12874182	12873383	12873514	12874280	12874434
950	ENSGALG00000011464	EIF5	chr5	+	50412591	50412732	50412977	50413059	50410304	50410496	50413294	50413467
951	ENSGALG00000039164	NA	chr10	+	1399546	1399678	1399819	1399971	1399150	1399278	1404332	1404458
952	ENSGALG00000039164	NA	chr10	+	1399819	1399971	1404332	1404458	1399546	1399678	1405860	1406178
953	ENSGALG00000043164	TNKS	chr4	-	49404715	49404807	49405305	49405427	49404559	49404638	49407446	49407633
954	ENSGALG00000011427	USP37	chr7	+	22516654	22516819	22517968	22518034	22515241	22515321	22518722	22518873
955	ENSGALG00000035841	PRRC2C	chr8	-	5117120	5117357	5118117	5118244	5114655	5114913	5119920	5120024
956	ENSGALG00000035841	PRRC2C	chr8	-	5132579	5132681	5134367	5134454	5128346	5128560	5139500	5139752
957	ENSGALG00000035841	PRRC2C	chr8	-	5134367	5134454	5139500	5139752	5128346	5128560	5142312	5142501
958	ENSGALG00000035841	PRRC2C	chr8	-	5134367	5134454	5139500	5139752	5132579	5132681	5142312	5142501
959	ENSGALG00000014732	ERCC8	chrZ	-	18961829	18961953	18966339	18966441	18960100	18960182	18966576	18966672
960	ENSGALG00000014732	ERCC8	chrZ	-	18966339	18966441	18966576	18966672	18961829	18961953	18970329	18970406
961	ENSGALG00000009554	KLHL2	chr4	+	23820252	23820378	23824795	23824902	23817373	23817530	23829594	23829716
962	ENSGALG00000009554	KLHL2	chr4	+	23820836	23821015	23829594	23829716	23820252	23820378	23854020	23854183
963	ENSGALG00000002050	EXOC7	chr18	+	4519147	4519240	4520210	4520279	4515329	4515341	4521547	4521693
964	ENSGALG00000002050	EXOC7	chr18	+	4527896	4527960	4528475	4528517	4527496	4527592	4528698	4528832
965	ENSGALG00000004224	MAD1L1	chr14	-	3347863	3348004	3384277	3384422	3326603	3326660	3440853	3440940
966	ENSGALG00000004224	MAD1L1	chr14	-	3384277	3384422	3440853	3440940	3347863	3348004	3466696	3466758
967	ENSGALG00000008408	GAB3	chr4	-	14257118	14257232	14258454	14258557	14256172	14256289	14259791	14259873
968	ENSGALG00000002354	PUS1	chr15	-	2920798	2921496	2921763	2921866	2918622	2920299	2922564	2922702
969	ENSGALG00000015303	AFG1L	chr3	-	67403768	67403909	67433296	67433355	67402457	67402571	67435766	67435866
970	ENSGALG00000008593	ATP1B4	chr4	-	16444829	16444934	16445357	16445486	16444258	16444455	16446712	16446875
971	ENSGALG00000015693	USP25	chr1	+	100019467	100019630	100033623	100033710	100004242	100004387	100037281	100037419
972	ENSGALG00000015693	USP25	chr1	+	100066369	100066449	100071102	100071226	100064413	100064492	100071890	100072086
973	ENSGALG00000008703	RFC4	chr9	-	16368531	16368611	16372425	16372504	16367203	16367323	16372824	16373062
974	ENSGALG00000002278	UNK	chr18	-	4671154	4671343	4672818	4672920	4668931	4669113	4674056	4674231
975	ENSGALG00000002278	UNK	chr18	-	4679174	4679375	4680357	4680405	4674882	4674951	4681681	4681824
976	ENSGALG00000045092	CCDC112	chrZ	-	79043173	79043249	79044553	79044643	79041799	79042632	79046442	79046564
977	ENSGALG00000003487	RAB8B	chr10	-	4569362	4569387	4570905	4570956	4563113	4563301	4572824	4572890
978	ENSGALG00000002499	NA	chr23	-	4517090	4517261	4517857	4517925	4514164	4514243	4519475	4519997
979	ENSGALG00000008328	RSBN1L	chr1	-	12664264	12664402	12673706	12673771	12663924	12664067	12674089	12674441
980	ENSGALG00000008328	RSBN1L	chr1	-	12664264	12664402	12673706	12674350	12663924	12664067	12687031	12687145
981	ENSGALG00000034821	LMAN1L	chrZ	-	945782	945851	947729	947851	943081	943468	948586	948740
982	ENSGALG00000013785	GNAL	chr2	-	97346611	97346670	97348273	97348347	97346243	97346364	97350566	97350621
983	ENSGALG00000010504	ADCK1	chr5	+	39596452	39596536	39619621	39619825	39591099	39591240	39638219	39638378
984	ENSGALG00000043681	DAPP1	chr4	+	60114606	60114737	60116264	60116312	60099125	60099287	60116546	60116609
985	ENSGALG00000043681	DAPP1	chr4	+	60116264	60116312	60116546	60116609	60114606	60114737	60118313	60118399
986	ENSGALG00000051068	NA	chr4	-	91270266	91270566	91271212	91271467	91267754	91268314	91272621	91272885
987	ENSGALG00000051068	NA	chr4	-	91271212	91271467	91272621	91272885	91270266	91270566	91274582	91274879
988	ENSGALG00000004529	VPS29	chr15	-	6239550	6239786	6240258	6240450	6236514	6239238	6242659	6242687
989	ENSGALG00000002803	MTA1	chr8	-	4420251	4420367	4425378	4425437	4419311	4419463	4431476	4431551
990	ENSGALG00000003845	MKNK2	chr28	+	2220865	2220947	2221042	2221144	2220233	2220281	2221233	2221331
991	ENSGALG00000025882	BUD13	chr24	-	5115817	5115899	5123544	5123626	5115340	5115471	5124002	5124187
992	ENSGALG00000025882	BUD13	chr24	-	5116276	5116461	5124002	5124187	5115817	5115899	5124408	5124547
993	ENSGALG00000025882	BUD13	chr24	-	5116682	5116821	5124408	5124547	5116276	5116461	5125131	5125237
994	ENSGALG00000016834	MCF2L	chr1	-	138988856	138988947	139005711	139005826	138979984	138980104	139011800	139011884
995	ENSGALG00000034253	ZNF644	chr8	+	15043703	15044309	15046842	15046965	15042950	15043506	15054158	15054261
996	ENSGALG00000008357	TPCN1	chr15	-	12880432	12880513	12881786	12881923	12879142	12879265	12883290	12883375
997	ENSGALG00000008357	TPCN1	chr15	-	12881786	12881923	12883290	12883375	12880432	12880513	12883800	12883869
998	ENSGALG00000008357	TPCN1	chr15	-	12886838	12886910	12888143	12888251	12886009	12886099	12888486	12888559
999	ENSGALG00000007564	NA	chr2	+	16129217	16129290	16130042	16130126	16128532	16128602	16132101	16132231
1000	ENSGALG00000007564	NA	chr2	+	16130042	16130126	16132101	16132231	16129217	16129290	16132893	16132938
1001	ENSGALG00000020775	NA	chr6	-	21966040	21966151	21966354	21967275	21964043	21964837	21967907	21968009
1002	ENSGALG00000004628	CTNS	chr19	-	6793565	6793683	6794070	6794241	6792388	6793277	6795264	6795384
1003	ENSGALG00000027925	HOXA3	chr2	-	32607313	32607505	32613223	32613533	32591804	32592393	32621143	32621248
1004	ENSGALG00000006871	SLCO3A1	chr10	+	14808622	14809088	14871871	14871970	14786966	14787131	14874925	14875189
1005	ENSGALG00000047908	ZFAND3	chr3	-	29805176	29805347	29819287	29819353	29786656	29789276	29829167	29829347
1006	ENSGALG00000047908	ZFAND3	chr3	-	29819287	29819353	29829167	29829347	29805176	29805347	29881717	29881744
1007	ENSGALG00000010311	NAV3	chr1	+	38952577	38953066	38959512	38959554	38950346	38951052	38961851	38962012
1008	ENSGALG00000016870	TMTC4	chr1	+	145339947	145340164	145344082	145344170	145337744	145337860	145354594	145354692
1009	ENSGALG00000016870	TMTC4	chr1	+	145362723	145362926	145364598	145364770	145361806	145361968	145364851	145364983
1010	ENSGALG00000016870	TMTC4	chr1	+	145364598	145364770	145364851	145364983	145362723	145362926	145372911	145372991
1011	ENSGALG00000031327	NA	chrW	-	4996321	4996579	4998083	4998206	4995774	4995915	5000374	5000525
1012	ENSGALG00000031327	NA	chrW	-	4996321	4996579	4998550	4998673	4995774	4995915	5000374	5000525
1013	ENSGALG00000031327	NA	chrW	-	4998083	4998206	4998550	4998673	4995774	4995915	5000374	5000525
1014	ENSGALG00000031327	NA	chrW	-	4998083	4998206	4998550	4998673	4996321	4996579	5000374	5000525
1015	ENSGALG00000031327	NA	chrW	-	5001797	5001928	5004696	5004738	5001253	5001392	5006031	5006192
1016	ENSGALG00000007150	OPA1	chr9	-	13208444	13208597	13209220	13209386	13207715	13207824	13211510	13211587
1017	ENSGALG00000007150	OPA1	chr9	-	13209220	13209386	13211510	13211587	13208444	13208597	13212209	13212274
1018	ENSGALG00000007150	OPA1	chr9	-	13212663	13212779	13213492	13213565	13212209	13212274	13213652	13213725
1019	ENSGALG00000045814	CRLF2	chr1	+	130594793	130594933	130598007	130598122	130593318	130593491	130598583	130598668
1020	ENSGALG00000042134	PIEZO2	chr2	+	97867852	97867895	97889362	97889525	97834989	97835165	97903552	97903760
1021	ENSGALG00000042134	PIEZO2	chr2	+	97977514	97977651	97978431	97978503	97975005	97975095	97982294	97982398
1022	ENSGALG00000009907	G2E3	chr5	+	34353962	34354087	34356345	34356511	34353362	34353464	34357451	34357558
1023	ENSGALG00000009907	G2E3	chr5	+	34358817	34358934	34360378	34360500	34357451	34357558	34360606	34360739
1024	ENSGALG00000007928	MLLT10	chr2	-	17954978	17955157	17975751	17976318	17939591	17939709	17977904	17978160
1025	ENSGALG00000007928	MLLT10	chr2	-	18004353	18004463	18015295	18015350	17999544	17999648	18029506	18029586
1026	ENSGALG00000007928	MLLT10	chr2	-	18004353	18004463	18029506	18029586	17999544	17999648	18033136	18033305
1027	ENSGALG00000007928	MLLT10	chr2	-	18015295	18015350	18029506	18029586	17999544	17999648	18033136	18033305
1028	ENSGALG00000007928	MLLT10	chr2	-	18015295	18015350	18029506	18029586	18004353	18004463	18033136	18033305
1029	ENSGALG00000015289	ARMC2	chr3	-	67161859	67161982	67174660	67174760	67151292	67151650	67177130	67177276
1030	ENSGALG00000015289	ARMC2	chr3	-	67161859	67161982	67174660	67174760	67158376	67158509	67177130	67177276
1031	ENSGALG00000021676	NA	chr21	-	2001769	2001917	2002981	2003068	2000430	2001307	2003601	2003715
1032	ENSGALG00000021676	NA	chr21	-	2003947	2004124	2005686	2005832	2003601	2003715	2005980	2006025
1033	ENSGALG00000021676	NA	chr21	-	2003947	2004124	2005686	2005832	2003601	2003715	2007135	2007289
1034	ENSGALG00000021676	NA	chr21	-	2005686	2005832	2007135	2007289	2003947	2004124	2008265	2008329
1035	ENSGALG00000021676	NA	chr21	-	2007135	2007289	2008265	2008329	2003947	2004124	2008438	2008534
1036	ENSGALG00000021676	NA	chr21	-	2007135	2007289	2008265	2008329	2005686	2005832	2008438	2008534
1037	ENSGALG00000036322	MED12	chr4	-	2372345	2372466	2372738	2372883	2371550	2371652	2373085	2373313
1038	ENSGALG00000048542	NA	chrW	-	76717	76815	84754	84841	72064	72199	141262	141475
1039	ENSGALG00000008975	FAM3C	chr1	+	23368930	23369054	23374231	23374290	23368713	23368743	23375663	23375714
1040	ENSGALG00000008975	FAM3C	chr1	+	23374231	23374290	23375663	23375714	23368930	23369054	23376116	23376201
1041	ENSGALG00000032916	NA	chr15	-	8142343	8142504	8142571	8142681	8142039	8142206	8142769	8142922
1042	ENSGALG00000037553	SEC11A	chr10	+	1459526	1459676	1464001	1464121	1457174	1457284	1465480	1465538
1043	ENSGALG00000014668	MCTP1	chrZ	+	57905832	57905934	57906282	57906357	57905362	57905465	57908217	57908337
1044	ENSGALG00000054564	KLHL15	chr1	+	119668140	119668236	119678700	119679412	119665839	119666599	119685962	119687262
1045	ENSGALG00000054564	KLHL15	chr1	+	119678700	119679412	119685962	119686719	119670126	119670184	119687689	119689160
1046	ENSGALG00000007877	PIP4K2A	chr2	+	17597083	17597180	17612667	17612820	17595933	17596031	17624857	17625004
1047	ENSGALG00000007877	PIP4K2A	chr2	+	17612667	17612820	17624857	17625004	17597083	17597180	17627721	17627760
1048	ENSGALG00000000853	SLC2A8	chr17	+	10684918	10685125	10687736	10687836	10683262	10683422	10687992	10688204
1049	ENSGALG00000000853	SLC2A8	chr17	+	10688775	10688919	10689477	10689586	10687992	10688204	10690074	10690248
1050	ENSGALG00000000853	SLC2A8	chr17	+	10689477	10689586	10690074	10690248	10688775	10688919	10691338	10691484
1051	ENSGALG00000042423	NA	chr13	+	3123298	3123391	3126808	3126965	3121546	3121656	3127199	3127464
1052	ENSGALG00000039329	NA	chr21	+	4398757	4398889	4399169	4399266	4397446	4398211	4399473	4399625
1053	ENSGALG00000043576	AGAP3	chr2	-	230391	230553	233330	233504	221928	222585	245936	246102
1054	ENSGALG00000039269	RNF213	chr18	-	9506506	9506661	9507026	9507166	9505794	9506007	9507621	9507810
1055	ENSGALG00000039269	RNF213	chr18	-	9507026	9507166	9507621	9507810	9506506	9506661	9508244	9508380
1056	ENSGALG00000039269	RNF213	chr18	-	9511737	9511874	9512295	9515883	9511340	9511436	9516536	9516680
1057	ENSGALG00000011914	CENPM	chr1	+	49462454	49462534	49463776	49463875	49462030	49462144	49464638	49464718
1058	ENSGALG00000011914	CENPM	chr1	+	49463776	49463875	49464638	49464718	49462454	49462534	49465750	49465842
1059	ENSGALG00000003878	PIN4	chr4	-	1675821	1675941	1676029	1676088	1675564	1675743	1676182	1676294
1060	ENSGALG00000002542	GUSB	chr19	-	5077057	5077236	5077746	5077899	5076274	5076421	5078376	5078564
1061	ENSGALG00000016736	CYFIP1	chr1	+	131706432	131706580	131706878	131707032	131704876	131705024	131708248	131708405
1062	ENSGALG00000053836	SIPA1	chr33	+	6312079	6312254	6312665	6312769	6311413	6311605	6312872	6313030
1063	ENSGALG00000040298	TPK1	chr2	-	52726966	52727078	52760813	52760960	52664033	52666045	52776726	52776822
1064	ENSGALG00000040298	TPK1	chr2	-	52760813	52760960	52776726	52776822	52726966	52727078	52814917	52814990
1066	ENSGALG00000038495	TAF1B	chr3	+	96403892	96404049	96409625	96409725	96400523	96400656	96427734	96427882
1067	ENSGALG00000038495	TAF1B	chr3	+	96403892	96404049	96427734	96427882	96400523	96400656	96430056	96430234
1068	ENSGALG00000038495	TAF1B	chr3	+	96409625	96409725	96427734	96427882	96400523	96400656	96430056	96430234
1069	ENSGALG00000038495	TAF1B	chr3	+	96409625	96409725	96427734	96427882	96403892	96404049	96430056	96430234
1070	ENSGALG00000003717	MYO9B	chr28	-	4279086	4279197	4280236	4280326	4278039	4278079	4280781	4280857
1071	ENSGALG00000007646	NA	chr4	+	11959799	11960011	11971758	11971886	11955645	11955742	11974996	11975156
1072	ENSGALG00000013506	MED24	chr27	-	7141551	7141599	7142315	7142429	7141243	7141326	7142654	7142805
1073	ENSGALG00000036196	MTCH2	chr5	+	638003	638110	638183	638210	637842	637927	638280	638334
1077	ENSGALG00000005846	MPDZ	chrZ	-	30990589	30990691	30994658	30994700	30989611	30989710	30998043	30998242
1078	ENSGALG00000005846	MPDZ	chrZ	-	31023727	31023923	31025445	31025534	31022434	31022524	31027870	31027985
1079	ENSGALG00000008150	RASAL1	chr15	-	11479884	11480022	11480106	11480288	11478868	11478989	11480441	11480580
1080	ENSGALG00000028001	COMMD2	chr9	+	23940576	23940654	23941005	23941088	23940327	23940419	23942240	23942414
1081	ENSGALG00000001975	TMEM120A	chr19	+	4455539	4455599	4456292	4456388	4455056	4455173	4456635	4456725
1082	ENSGALG00000009075	NA	chr4	+	17693730	17693826	17693947	17694028	17692993	17693041	17694610	17694703
1083	ENSGALG00000013684	SGCZ	chr4	+	63884141	63884192	64063328	64063523	63861917	63861967	64124289	64124391
1084	ENSGALG00000015148	ANXA1	chrZ	+	36037715	36037794	36040024	36040118	36034181	36034223	36040898	36040993
1085	ENSGALG00000004357	ANXA6	chr13	+	13746156	13746174	13746491	13746588	13744843	13744897	13746972	13747068
1086	ENSGALG00000004357	ANXA6	chr13	+	13746491	13746588	13746972	13747068	13744843	13744897	13747220	13747279
1087	ENSGALG00000004357	ANXA6	chr13	+	13746491	13746588	13746972	13747068	13746156	13746174	13747220	13747279
1088	ENSGALG00000009545	SLC25A12	chr7	+	17945814	17945895	17953698	17953839	17942215	17942374	17955825	17955964
1089	ENSGALG00000009222	FNDC3B	chr9	-	19523906	19524064	19528166	19528225	19521581	19521641	19544274	19544562
1090	ENSGALG00000016467	SMC6	chr3	-	100163598	100163704	100164940	100165058	100162210	100162347	100166833	100166982
1091	ENSGALG00000003720	FANCD2	chr12	-	3168024	3168153	3168662	3168779	3167706	3167822	3170184	3170331
1092	ENSGALG00000014178	SCUBE1	chr1	-	68631358	68631475	68647301	68647391	68611297	68611420	68650278	68650395
1093	ENSGALG00000000504	ETV7	chr26	-	1541243	1541435	1541633	1541741	1540792	1540935	1541940	1542105
1094	ENSGALG00000002301	CNOT1	chr11	-	1440191	1440393	1441318	1441469	1439639	1439786	1445315	1445467
1095	ENSGALG00000000466	LCK	chr23	-	5289727	5289809	5289920	5290027	5289561	5289652	5291813	5292034
1096	ENSGALG00000007021	PCNT	chr7	-	7136059	7136203	7137862	7138042	7132384	7132549	7141678	7141882
1097	ENSGALG00000003745	NECAP2	chr21	+	4394977	4395086	4395743	4395924	4394700	4394782	4396464	4396549
1098	ENSGALG00000003745	NECAP2	chr21	+	4395743	4395924	4396464	4396549	4394977	4395086	4396822	4398036
1099	ENSGALG00000001617	CAMKK1	chr19	+	3476678	3476738	3512314	3512871	3475170	3475236	3521119	3521167
1100	ENSGALG00000030084	EXOSC7	chr2	-	43054933	43055057	43063568	43063734	43053865	43054021	43068013	43068108
1101	ENSGALG00000030084	EXOSC7	chr2	-	43059685	43059756	43068013	43068108	43054933	43055057	43070027	43070129
1102	ENSGALG00000008195	NPHP1	chr3	-	3084020	3084149	3084895	3084990	3082610	3082685	3085660	3085745
1103	ENSGALG00000016406	RPS6KA3	chr1	+	121200802	121200945	121204009	121204080	121200388	121200426	121208307	121208396
1104	ENSGALG00000026448	FAM96A	chr10	-	20167981	20168027	20169090	20169140	20166771	20167230	20170546	20170711
1105	ENSGALG00000002569	RAN	chr15	-	3484413	3484601	3485568	3485694	3483874	3484045	3485780	3485865
1106	ENSGALG00000002430	SMN	chrZ	-	73240240	73240312	73241485	73241629	73239616	73239727	73242004	73242178
1107	ENSGALG00000004268	NIPAL3	chr23	+	5893259	5893319	5893861	5894007	5892962	5893134	5894661	5894758
1108	ENSGALG00000031637	ICOSLG	chr1	-	111704575	111704752	111705799	111706084	111698032	111700561	111706598	111706961
1109	ENSGALG00000005337	SNX2	chrZ	+	81492715	81492796	81492903	81492975	81489906	81490050	81493745	81493828
1110	ENSGALG00000005337	SNX2	chrZ	+	81492903	81492975	81493745	81493828	81492715	81492796	81493939	81494229
1111	ENSGALG00000034777	VPS13D	chr21	-	5408420	5408551	5409155	5409298	5407981	5408157	5409598	5409725
1112	ENSGALG00000012342	SASH1	chr3	+	47821512	47821614	47836015	47836148	47819739	47819852	47840220	47840567
1113	ENSGALG00000012342	SASH1	chr3	+	47836015	47836148	47840220	47840567	47821512	47821614	47845581	47845653
1114	ENSGALG00000000817	ZNF821	chr11	+	19731791	19731883	19737965	19738091	19730463	19730602	19738594	19738737
1115	ENSGALG00000010230	TESK2	chr8	-	21403534	21403670	21410643	21410726	21400453	21401460	21420164	21420311
1116	ENSGALG00000010230	TESK2	chr8	-	21406749	21406836	21407938	21408022	21403534	21403670	21409243	21409319
1117	ENSGALG00000010230	TESK2	chr8	-	21420164	21420311	21437824	21437873	21410643	21410726	21443751	21443873
1118	ENSGALG00000010230	TESK2	chr8	-	21437824	21437873	21443751	21443873	21410643	21410726	21458016	21458320
1119	ENSGALG00000010230	TESK2	chr8	-	21437824	21437873	21443751	21443873	21420164	21420311	21458016	21458320
1120	ENSGALG00000005884	NA	chr2	-	4808284	4808352	4810348	4810422	4806385	4806478	4813387	4813521
1121	ENSGALG00000006818	NA	chr24	-	4396744	4396840	4397114	4397261	4395891	4396012	4398449	4398563
1122	ENSGALG00000001616	CDC45	chr15	+	972964	973026	973303	973354	972202	972251	974076	974196
1123	ENSGALG00000001616	CDC45	chr15	+	973303	973354	974076	974196	972964	973026	974582	974714
1124	ENSGALG00000015032	NA	chrZ	+	27670991	27671287	27673648	27673717	27670352	27670561	27674389	27674743
1125	ENSGALG00000015118	SMC5	chrZ	+	34984459	34984531	34985455	34985711	34977644	34977806	34987046	34987201
1126	ENSGALG00000015118	SMC5	chrZ	+	35015102	35015207	35015384	35015504	35014632	35014728	35017677	35017857
1127	ENSGALG00000038325	CORO7	chr14	-	13126403	13126587	13126713	13126784	13125667	13125744	13128445	13128520
1128	ENSGALG00000034964	SYTL1	chr23	+	2041804	2041907	2041991	2042031	2040738	2040884	2042098	2042192
1129	ENSGALG00000038399	PLEKHA6	chr26	-	1745649	1745730	1747302	1747356	1744481	1744553	1748141	1748228
1131	ENSGALG00000010088	RALGAPA1	chr5	-	36500560	36500619	36501327	36501453	36498974	36499083	36502376	36502505
1132	ENSGALG00000010088	RALGAPA1	chr5	-	36505580	36505733	36508924	36509101	36504165	36504359	36509173	36509374
1133	ENSGALG00000010088	RALGAPA1	chr5	-	36508924	36509101	36509173	36509374	36505580	36505733	36510216	36510433
1134	ENSGALG00000010088	RALGAPA1	chr5	-	36527973	36528103	36529217	36529366	36527136	36527374	36530355	36530493
1135	ENSGALG00000010088	RALGAPA1	chr5	-	36542048	36542092	36542712	36542770	36540689	36540867	36543814	36543864
1136	ENSGALG00000010088	RALGAPA1	chr5	-	36542712	36542770	36543814	36543864	36542048	36542092	36544318	36544429
1137	ENSGALG00000010237	NPC2	chr5	+	38136760	38136868	38137139	38137312	38136478	38136669	38137898	38138708
1138	ENSGALG00000002603	COG4	chr11	+	1753764	1753958	1754400	1754506	1752995	1753170	1755778	1755936
1139	ENSGALG00000002603	COG4	chr11	+	1756453	1756512	1758025	1758159	1755778	1755936	1758597	1758716
1140	ENSGALG00000028032	MSRA	chr3	+	106518536	106518605	106545609	106545729	106426631	106426840	106579533	106579638
1141	ENSGALG00000028032	MSRA	chr3	+	106545609	106545729	106579533	106579638	106518536	106518605	106597162	106597269
1142	ENSGALG00000010371	FAM13A	chr4	-	35127770	35127950	35129556	35129601	35124743	35124930	35138493	35138535
1143	ENSGALG00000008970	NRK	chr4	+	17203952	17204018	17226766	17226823	17200088	17200442	17232328	17232454
1144	ENSGALG00000008970	NRK	chr4	+	17235415	17235506	17237285	17237416	17233514	17233625	17240508	17240563
1145	ENSGALG00000008970	NRK	chr4	+	17237285	17237416	17240508	17240563	17235415	17235506	17242471	17242550
1146	ENSGALG00000008970	NRK	chr4	+	17237285	17237416	17242471	17242550	17235415	17235506	17242916	17243092
1147	ENSGALG00000008970	NRK	chr4	+	17240508	17240563	17242471	17242550	17235415	17235506	17242916	17243092
1148	ENSGALG00000008970	NRK	chr4	+	17240508	17240563	17242471	17242550	17237285	17237416	17242916	17243092
1149	ENSGALG00000008970	NRK	chr4	+	17261212	17261331	17263932	17264030	17259547	17259615	17265079	17265198
1150	ENSGALG00000008970	NRK	chr4	+	17285760	17285920	17293255	17293395	17282730	17282880	17294202	17294286
1151	ENSGALG00000005964	NA	chr4	+	3069102	3069174	3070566	3070663	3068329	3068593	3071517	3071626
1152	ENSGALG00000000223	TMEM183A	chr26	-	926559	926716	928412	928593	925100	925181	929931	930091
1153	ENSGALG00000007511	ITGB2	chr7	-	7179077	7179244	7179445	7179651	7177685	7178838	7179732	7179952
1154	ENSGALG00000007511	ITGB2	chr7	-	7179077	7179244	7179732	7179952	7177685	7178838	7180217	7180462
1155	ENSGALG00000007511	ITGB2	chr7	-	7179445	7179651	7179732	7179952	7177685	7178838	7180217	7180462
1156	ENSGALG00000007511	ITGB2	chr7	-	7179445	7179651	7179732	7179952	7179077	7179244	7180217	7180462
1157	ENSGALG00000007511	ITGB2	chr7	-	7182623	7182779	7183137	7183379	7182257	7182353	7183612	7183783
1158	ENSGALG00000007511	ITGB2	chr7	-	7184169	7184353	7184598	7184687	7183612	7183783	7184907	7184974
1159	ENSGALG00000007511	ITGB2	chr7	-	7184169	7184353	7184907	7184974	7183612	7183783	7189341	7189495
1160	ENSGALG00000035629	GRAMD1C	chr1	-	83847476	83847561	83863734	83863863	83842013	83842117	83864813	83864982
1161	ENSGALG00000035629	GRAMD1C	chr1	-	83847476	83847561	83863734	83863863	83842013	83842117	83865238	83865313
1162	ENSGALG00000015471	CCNC	chr3	+	71411116	71411201	71411437	71411507	71405958	71406065	71413017	71413069
1163	ENSGALG00000041213	ARHGAP17	chr14	-	6977987	6978032	6979950	6979974	6973993	6976064	6980921	6981536
1164	ENSGALG00000041213	ARHGAP17	chr14	-	6987808	6987920	6990413	6990495	6987236	6987318	6990652	6990721
1165	ENSGALG00000023703	GIT1	chr19	-	6210978	6211065	6211318	6211372	6210807	6210881	6211497	6211725
1166	ENSGALG00000026460	NA	chr7	-	26269797	26271530	26273083	26273202	26264639	26264814	26296750	26296906
1167	ENSGALG00000026460	NA	chr7	-	26271486	26271530	26273083	26273202	26264639	26264814	26296750	26296906
1168	ENSGALG00000040247	AIP	chr5	-	660921	661110	661432	661612	660673	660850	661706	661828
1169	ENSGALG00000015439	SLC44A1	chrZ	+	55032000	55032137	55042423	55042517	55024722	55024865	55046806	55046976
1170	ENSGALG00000015439	SLC44A1	chrZ	+	55042423	55042517	55046806	55046976	55032000	55032137	55048740	55048830
1171	ENSGALG00000013661	MICU3	chr4	-	63233776	63233872	63236365	63236404	63229367	63229468	63237383	63237455
1172	ENSGALG00000014892	CEP85L	chr3	+	62951583	62951745	62977165	62977932	62906920	62906933	63013345	63013467
1173	ENSGALG00000014892	CEP85L	chr3	+	62951583	62951745	62977165	62977932	62937336	62937391	63013345	63013467
1174	ENSGALG00000012879	VPS4B	chr2	+	67791731	67791951	67794756	67794894	67789973	67790055	67796720	67796932
1175	ENSGALG00000006356	MKLN1	chr1	-	3805214	3805324	3820359	3820429	3793265	3793343	3835975	3836067
1176	ENSGALG00000007917	LAMB4	chr1	-	15080260	15080392	15081262	15081413	15079340	15079526	15082439	15082519
1177	ENSGALG00000007131	NA	chr4	+	9384931	9384961	9385908	9385959	9384484	9384514	9389239	9389383
1178	ENSGALG00000007131	NA	chr4	+	9385908	9385959	9389239	9389383	9384931	9384961	9390728	9391216
1179	ENSGALG00000015313	PDSS2	chr3	+	67897889	67898021	67922777	67922976	67850521	67850757	67938005	67938080
1180	ENSGALG00000015313	PDSS2	chr3	+	67922777	67922976	67938005	67938080	67897889	67898021	67945915	67946086
1181	ENSGALG00000015313	PDSS2	chr3	+	67947751	67947883	67951186	67951222	67945915	67946086	67962240	67962399
1182	ENSGALG00000014201	PARVB	chr1	+	69147257	69147360	69150837	69150978	69139573	69139644	69151745	69151861
1183	ENSGALG00000048091	NA	chr27	+	7925474	7925578	7926487	7929382	7924441	7925350	7929733	7929942
1184	ENSGALG00000007965	HN1	chr18	-	10658442	10658586	10662292	10662320	10646849	10647346	10664174	10664269
1185	ENSGALG00000014286	PDS5A	chr4	+	69115040	69115121	69116628	69116769	69111902	69112029	69117852	69117968
1186	ENSGALG00000014286	PDS5A	chr4	+	69141315	69141435	69142645	69142708	69140558	69140691	69146202	69146348
1187	ENSGALG00000001529	THYN1	chr24	-	2586628	2586724	2587381	2587474	2585852	2586003	2588168	2588237
1188	ENSGALG00000001529	THYN1	chr24	-	2587381	2587474	2588168	2588237	2586628	2586724	2588552	2588782
1189	ENSGALG00000001529	THYN1	chr24	-	2588168	2588237	2588552	2588782	2587381	2587474	2589797	2589919
1190	ENSGALG00000015181	GAREM1	chr2	-	106420480	106421659	106431265	106431396	106414939	106415106	106487177	106487318
1191	ENSGALG00000008289	RBM19	chr15	+	12749777	12749874	12750394	12750505	12748903	12749025	12750988	12751189
1192	ENSGALG00000008289	RBM19	chr15	+	12776259	12776365	12780712	12780833	12760478	12760595	12784798	12784910
1193	ENSGALG00000007878	SDHD	chr24	-	6177167	6177312	6178036	6178141	6175245	6176065	6178211	6178293
1194	ENSGALG00000005908	TMEM9B	chr5	+	9814484	9814576	9818081	9818190	9814176	9814322	9819141	9819276
1195	ENSGALG00000041635	CAMK2D	chr4	+	56536224	56536319	56598303	56598363	56534691	56535497	56628198	56628253
1196	ENSGALG00000041635	CAMK2D	chr4	+	56598303	56598363	56628198	56628253	56536224	56536319	56636207	56636273
1197	ENSGALG00000041635	CAMK2D	chr4	+	56638960	56639033	56639979	56640052	56636207	56636273	56643922	56644025
1198	ENSGALG00000041635	CAMK2D	chr4	+	56638960	56639033	56643922	56644025	56636207	56636273	56650398	56650482
1199	ENSGALG00000041635	CAMK2D	chr4	+	56659702	56659735	56663929	56663989	56658182	56658217	56665594	56665636
1200	ENSGALG00000041635	CAMK2D	chr4	+	56659702	56659735	56665594	56665636	56658182	56658217	56668204	56668253
1201	ENSGALG00000006062	ZBTB46	chr20	+	9582997	9583967	9592325	9592607	9576290	9576425	9597514	9597687
1202	ENSGALG00000009967	LRPPRC	chr3	-	25382761	25382966	25386765	25386854	25380549	25380689	25390602	25390726
1203	ENSGALG00000009967	LRPPRC	chr3	-	25423665	25423723	25425984	25426012	25422437	25422544	25428916	25428986
1204	ENSGALG00000009967	LRPPRC	chr3	-	25444005	25444128	25447737	25447940	25443279	25443401	25456568	25456660
1205	ENSGALG00000031534	ARID5B	chr6	-	8998499	8998552	9000843	9001048	8991163	8991261	9006922	9007035
1206	ENSGALG00000031534	ARID5B	chr6	-	9000843	9001048	9006922	9007035	8991163	8991261	9038007	9038238
1207	ENSGALG00000031534	ARID5B	chr6	-	9000843	9001048	9006922	9007035	8998499	8998552	9038007	9038238
1208	ENSGALG00000031534	ARID5B	chr6	-	9069065	9069291	9077886	9078147	9038007	9038238	9078380	9078848
1209	ENSGALG00000015308	SEC63	chr3	+	67586045	67586160	67589284	67589397	67585120	67585220	67591269	67591331
1210	ENSGALG00000054753	NA	chr27	-	1916007	1916114	1932009	1932178	1907897	1907988	1938813	1938872
1211	ENSGALG00000054411	NA	chr6	-	19443477	19443506	19444187	19444214	19441996	19443360	19455185	19455210
1212	ENSGALG00000007057	LRRC28	chr10	+	17346586	17346815	17354043	17354181	17343950	17344027	17376734	17376941
1213	ENSGALG00000007057	LRRC28	chr10	+	17350721	17350762	17354043	17354181	17343971	17344027	17376734	17376941
1214	ENSGALG00000007057	LRRC28	chr10	+	17354043	17354181	17376734	17376941	17350721	17350762	17387242	17387418
1215	ENSGALG00000007057	LRRC28	chr10	+	17376734	17376941	17387242	17387418	17354043	17354181	17388901	17389061
1216	ENSGALG00000000978	CEP104	chr21	+	925288	925462	925802	925941	924648	924775	926434	926500
1217	ENSGALG00000012299	ANKRD54	chr1	+	51108656	51108728	51109130	51109178	51108333	51108432	51109301	51109426
1218	ENSGALG00000004902	TOM1L2	chr14	-	5326961	5327021	5333558	5333624	5324806	5324843	5336502	5336578
1219	ENSGALG00000012272	TMEM184B	chr1	+	50960439	50960700	50963252	50963418	50950319	50950445	50966540	50966631
1220	ENSGALG00000041884	MFSD6	chr7	-	156323	156485	161399	161497	155660	155759	167063	168663
1221	ENSGALG00000001948	NA	chr28	+	1466331	1466453	1466979	1467092	1465768	1465808	1467295	1467362
1222	ENSGALG00000015889	PHIP	chr3	+	79509183	79509242	79509411	79509441	79509048	79509094	79509537	79509597
1223	ENSGALG00000015889	PHIP	chr3	+	79509411	79509441	79509537	79509597	79509048	79509094	79518888	79519039
1224	ENSGALG00000015889	PHIP	chr3	+	79509411	79509441	79509537	79509597	79509183	79509242	79518888	79519039
1225	ENSGALG00000026781	ALOX5AP	chr1	-	176418846	176418917	176420003	176420103	176418171	176418253	176424390	176424666
1226	ENSGALG00000012699	MCUR1	chr2	-	60598280	60598395	60599510	60599564	60595559	60597063	60602444	60602516
1227	ENSGALG00000012699	MCUR1	chr2	-	60599510	60599564	60602444	60602516	60598280	60598395	60604208	60604250
1228	ENSGALG00000034009	AMPD2	chr26	+	1261060	1261129	1261553	1261665	1260669	1260800	1261764	1261951
1229	ENSGALG00000010312	PLCH1	chr9	+	23174764	23174944	23175040	23175148	23174334	23174435	23175624	23175749
1230	ENSGALG00000000751	ARNT	chr25	-	178136	178247	179884	180036	177852	177931	180813	180888
1231	ENSGALG00000000751	ARNT	chr25	-	189280	189325	190336	190448	188194	188239	194714	194739
1232	ENSGALG00000039533	EFR3A	chr2	+	141292409	141292459	141295281	141295371	141286782	141286810	141305595	141305672
1233	ENSGALG00000039533	EFR3A	chr2	+	141295281	141295371	141301687	141301908	141292409	141292459	141305595	141305672
1234	ENSGALG00000039533	EFR3A	chr2	+	141307768	141307919	141315861	141315983	141307013	141307141	141318998	141319148
1235	ENSGALG00000020656	PRLHR	chr6	-	30709714	30710918	30712080	30712134	30704496	30705100	30713439	30713574
1236	ENSGALG00000003143	ZC3H7A	chr14	+	1275637	1275918	1277227	1277435	1274273	1274312	1278271	1278336
1237	ENSGALG00000015571	RAD17	chrZ	+	64372752	64372889	64374053	64374179	64372152	64372309	64374263	64374333
1238	ENSGALG00000015571	RAD17	chrZ	+	64378846	64378932	64379978	64380125	64377483	64377681	64380543	64380690
1239	ENSGALG00000009400	SLC8A3	chr5	+	27900218	27900325	27901279	27901383	27839046	27840858	27908832	27908850
1240	ENSGALG00000039102	TOX	chr2	-	112166491	112166878	112180267	112180348	112156555	112156707	112191645	112191876
1241	ENSGALG00000029624	DHRS4	chr1	-	68998	69054	69472	69607	68199	68901	69891	69943
1242	ENSGALG00000029624	DHRS4	chr1	-	69472	69607	69891	69943	68998	69054	70046	70117
1243	ENSGALG00000016880	UBAC2	chr1	-	145987559	145987682	146001052	146001298	145983297	145984315	146010707	146010755
1244	ENSGALG00000004397	MLXIP	chr15	+	6064924	6065026	6066740	6066868	6063233	6063358	6067915	6068039
1245	ENSGALG00000009728	SLC25A13	chr2	-	24175972	24176112	24189735	24189851	24169708	24169855	24196516	24196659
1246	ENSGALG00000040366	NDUFAF6	chr2	+	126335644	126335746	126338994	126339051	126333936	126334070	126339583	126339712
1247	ENSGALG00000052786	NA	chr4	-	11223312	11223414	11224719	11224815	11221850	11221919	11226460	11226619
1248	ENSGALG00000052786	NA	chr4	-	11226460	11226619	11227038	11227140	11223312	11223414	11227367	11227448
1249	ENSGALG00000010674	DCTD	chr4	+	40006823	40006935	40008281	40008417	40002737	40002792	40017640	40017757
1250	ENSGALG00000002157	RPS17	chr10	-	1792708	1792814	1792938	1793090	1791584	1791650	1793234	1793271
1251	ENSGALG00000032207	HMGN4	chr23	-	271430	271481	271781	271811	270984	271080	272152	272197
1252	ENSGALG00000032207	HMGN4	chr23	-	271781	271811	272152	272197	271430	271481	272812	272909
1253	ENSGALG00000004304	TCF12	chr10	-	7871262	7871336	7875805	7875884	7869346	7869553	7879710	7879775
1254	ENSGALG00000015645	GRK4	chr4	-	82234330	82234443	82235050	82235137	82230788	82230866	82245296	82245582
1255	ENSGALG00000012784	TXNDC5	chr2	+	64362013	64362119	64363311	64363408	64360823	64360973	64365346	64365462
1256	ENSGALG00000014346	TSPAN9	chr1	-	75061440	75061542	75063095	75063170	75059561	75059693	75064823	75065015
1257	ENSGALG00000014346	TSPAN9	chr1	-	75064823	75065015	75123882	75123962	75061440	75061542	75190892	75190968
1258	ENSGALG00000014346	TSPAN9	chr1	-	75123882	75123962	75190892	75190968	75064823	75065015	75198910	75199031
1259	ENSGALG00000005418	FRRS1	chr8	+	12524030	12524117	12524905	12525003	12523639	12523755	12525141	12525200
1260	ENSGALG00000041821	NAA25	chr15	-	6577869	6577982	6578704	6578874	6575931	6576139	6579198	6579288
1261	ENSGALG00000041821	NAA25	chr15	-	6580774	6580882	6581689	6581764	6580256	6580335	6583322	6583441
1262	ENSGALG00000041821	NAA25	chr15	-	6581689	6581764	6583322	6583441	6580774	6580882	6584725	6584864
1263	ENSGALG00000041821	NAA25	chr15	-	6583322	6583441	6584725	6584864	6580774	6580882	6585768	6585854
1264	ENSGALG00000041821	NAA25	chr15	-	6583322	6583441	6584725	6584864	6581689	6581764	6585768	6585854
1265	ENSGALG00000003923	COL6A3	chr7	+	4895204	4895384	4895496	4895550	4892938	4893013	4898523	4898783
1266	ENSGALG00000014978	IQGAP2	chrZ	-	23475326	23475411	23475736	23475877	23472889	23473122	23476430	23476655
1267	ENSGALG00000014978	IQGAP2	chrZ	-	23477179	23477343	23477850	23478000	23476430	23476655	23478695	23478904
1268	ENSGALG00000014978	IQGAP2	chrZ	-	23477850	23478000	23478695	23478904	23477179	23477343	23479200	23479270
1269	ENSGALG00000014978	IQGAP2	chrZ	-	23485183	23485345	23489584	23489675	23484060	23484203	23497597	23497761
1270	ENSGALG00000014978	IQGAP2	chrZ	-	23489584	23489675	23506205	23506293	23485183	23485345	23506918	23507097
1271	ENSGALG00000014978	IQGAP2	chrZ	-	23499011	23499136	23501700	23501861	23497597	23497761	23502381	23502536
1272	ENSGALG00000014978	IQGAP2	chrZ	-	23499011	23499136	23502381	23502545	23497597	23497761	23504877	23504965
1273	ENSGALG00000014978	IQGAP2	chrZ	-	23499011	23499136	23502381	23502536	23497597	23497761	23506205	23506293
1274	ENSGALG00000014978	IQGAP2	chrZ	-	23499011	23499136	23502381	23502545	23497597	23497761	23506205	23506293
1275	ENSGALG00000014978	IQGAP2	chrZ	-	23499011	23499136	23505474	23505638	23497597	23497761	23506205	23506293
1276	ENSGALG00000014978	IQGAP2	chrZ	-	23502381	23502536	23505474	23505638	23497597	23497761	23506205	23506293
1277	ENSGALG00000014978	IQGAP2	chrZ	-	23502381	23502545	23505474	23505638	23497597	23497761	23506205	23506293
1278	ENSGALG00000008564	NSUN6	chr2	+	19103046	19103200	19103455	19103537	19101918	19102028	19104803	19104923
1279	ENSGALG00000017096	LNX2	chr1	+	177539758	177539994	177541495	177541695	177531148	177531669	177545016	177545406
1280	ENSGALG00000012802	F13A1	chr2	+	65036123	65036375	65043585	65043704	65025203	65025392	65049469	65049577
1281	ENSGALG00000016896	ABCC4	chr1	+	147626948	147627028	147644323	147644474	147601761	147601908	147645069	147645189
1282	ENSGALG00000030363	IFNAR1	chr1	+	106622850	106622965	106623738	106623941	106621801	106621943	106625093	106625248
1283	ENSGALG00000029066	NA	chr23	+	2409098	2409232	2409348	2409386	2408845	2408918	2409475	2409670
1284	ENSGALG00000040480	NSMCE3	chrKZ626836.1	+	261702	261746	261842	261938	261482	261550	262130	262194
1285	ENSGALG00000008431	SMARCA1	chr4	+	14320230	14320331	14321100	14321280	14320026	14320127	14322185	14322341
1286	ENSGALG00000048926	WAS	chr30	-	282285	282439	282532	282575	281499	281605	282700	282863
1287	ENSGALG00000040348	EHBP1	chr3	+	9921349	9921493	9938289	9938437	9918608	9919523	9945735	9945852
1288	ENSGALG00000040348	EHBP1	chr3	+	9921349	9921493	9938289	9938437	9918608	9919523	9948595	9948723
1289	ENSGALG00000040348	EHBP1	chr3	+	9938289	9938437	9945735	9945852	9921349	9921493	9948595	9948723
1290	ENSGALG00000005637	GBF1	chr6	+	17734717	17734816	17735226	17735421	17733781	17733993	17735843	17736030
1291	ENSGALG00000005637	GBF1	chr6	+	17735226	17735421	17735843	17736030	17734717	17734816	17737040	17737181
1292	ENSGALG00000005637	GBF1	chr6	+	17735843	17736030	17737040	17737181	17735226	17735421	17737744	17737833
1293	ENSGALG00000008734	PCSK2	chr3	-	12132159	12132248	12138331	12138408	12129519	12129695	12157736	12157774
1294	ENSGALG00000001547	CAPZA1	chr26	+	3538348	3538412	3538853	3539060	3537523	3537575	3539475	3539555
1295	ENSGALG00000001547	CAPZA1	chr26	+	3538853	3539060	3539475	3539555	3538348	3538412	3539983	3540062
1296	ENSGALG00000032770	VRK2	chr3	+	922035	922168	931777	931898	912912	913005	934838	934897
1297	ENSGALG00000032770	VRK2	chr3	+	922035	922168	934838	934897	912912	913005	937111	937293
1298	ENSGALG00000032770	VRK2	chr3	+	934838	934897	937111	937293	912912	913005	941073	941250
1299	ENSGALG00000032770	VRK2	chr3	+	934838	934897	937111	937293	922035	922168	941073	941250
1300	ENSGALG00000009700	PDK4	chr2	-	23912592	23912664	23913475	23913617	23911839	23912024	23914225	23914452
1301	ENSGALG00000031248	RMDN1	chr2	-	123038759	123038893	123041590	123041621	123036658	123036858	123043348	123043436
1302	ENSGALG00000014081	OCIAD1	chr4	-	66272815	66272965	66274344	66274550	66269428	66270176	66276667	66276797
1303	ENSGALG00000035774	PPFIA1	chr5	+	18127774	18127837	18128377	18128404	18126743	18126944	18130064	18130240
1304	ENSGALG00000012442	MFNG	chr1	+	51264669	51264835	51265505	51265591	51263447	51263533	51266440	51266520
1305	ENSGALG00000016799	NCK1	chr1	+	136610397	136610469	136632528	136632770	136578810	136578994	136651350	136652072
1306	ENSGALG00000016799	NCK1	chr1	+	136632528	136632770	136651350	136652072	136578810	136578994	136659570	136660607
1307	ENSGALG00000016799	NCK1	chr1	+	136632528	136632770	136651350	136652072	136610397	136610469	136659570	136660607
1308	ENSGALG00000003485	CCND3	chr26	-	5034418	5034561	5035059	5035219	5030629	5032131	5041140	5041356
1309	ENSGALG00000050210	NA	chr5	-	36202286	36202441	36202626	36202793	36199672	36199821	36204248	36204851
1310	ENSGALG00000028254	WASHC4	chr1	-	54266075	54266202	54267659	54267820	54265441	54265567	54268853	54268981
1311	ENSGALG00000028254	WASHC4	chr1	-	54278967	54279021	54279782	54279922	54278748	54278814	54283943	54284004
1312	ENSGALG00000036021	MTMR7	chr4	+	63120524	63120634	63124104	63124154	63116392	63116525	63125630	63125831
1313	ENSGALG00000016022	RUNX1	chr1	-	107387650	107387842	107403315	107403420	107361928	107362090	107419451	107419608
1314	ENSGALG00000016022	RUNX1	chr1	-	107403315	107403420	107419451	107419608	107387650	107387842	107423470	107423724
1315	ENSGALG00000016022	RUNX1	chr1	-	107419451	107419608	107423470	107423724	107403315	107403420	107506610	107506665
1316	ENSGALG00000005587	EIF4G2	chr5	+	9015940	9016051	9016371	9016455	9015373	9015525	9016545	9016644
1317	ENSGALG00000005587	EIF4G2	chr5	+	9017730	9017844	9018627	9018753	9017120	9017281	9019014	9019119
1318	ENSGALG00000005587	EIF4G2	chr5	+	9018627	9018753	9019014	9019119	9017120	9017281	9019197	9019413
1319	ENSGALG00000005587	EIF4G2	chr5	+	9018627	9018753	9019014	9019119	9017730	9017844	9019197	9019413
1320	ENSGALG00000002403	ULK1	chr15	-	2939523	2939708	2940359	2940622	2938625	2938741	2941195	2941279
1321	ENSGALG00000002403	ULK1	chr15	-	2944962	2945088	2948587	2948677	2941905	2942057	2949059	2949120
1322	ENSGALG00000002932	NME2	chr18	+	5064602	5064735	5065137	5065239	5064082	5064375	5065531	5065644
1323	ENSGALG00000027789	RAB37	chr18	+	10431361	10431532	10432178	10432289	10429445	10429556	10433382	10433424
1324	ENSGALG00000049001	ANKRD39	chr22	+	3728882	3728986	3729066	3729270	3728695	3728801	3729363	3729562
1325	ENSGALG00000006489	CHCHD3	chr1	+	2625524	2625609	2674542	2674687	2599371	2599456	2722090	2722174
1327	ENSGALG00000037375	MAN1B1	chr17	-	698812	699010	701299	701420	698374	698506	702686	702877
1328	ENSGALG00000040212	FYCO1	chr2	+	42713889	42714034	42719783	42719994	42713412	42713603	42722602	42722712
1329	ENSGALG00000016070	WRB	chr1	+	109335557	109335625	109336504	109336619	109333995	109334161	109338263	109339750
1330	ENSGALG00000031021	ERICH1	chr3	+	91506744	91506879	91533813	91534185	91488531	91488723	91536439	91536631
1331	ENSGALG00000037138	KCNQ1	chr5	-	13666887	13666966	13668175	13668302	13666358	13666455	13708534	13708625
1332	ENSGALG00000019215	ARL6	chr1	+	92644092	92644161	92650570	92650700	92640611	92640673	92651898	92651954
1333	ENSGALG00000015264	PPIP5K2	chrZ	-	50064995	50065058	50065935	50066055	50061069	50061201	50068050	50068120
1334	ENSGALG00000013754	PLAGL1	chr3	+	52374448	52374568	52376142	52376639	52371373	52371523	52377004	52378280
1335	ENSGALG00000038924	IDE	chr6	+	21726798	21726921	21728865	21728978	21722696	21722866	21729354	21729517
1336	ENSGALG00000038924	IDE	chr6	+	21728865	21728978	21729354	21729517	21726798	21726921	21730126	21730219
1337	ENSGALG00000033087	STAT4	chr7	-	7941556	7941651	7942442	7942495	7940601	7940793	7943643	7943779
1338	ENSGALG00000033087	STAT4	chr7	-	7947573	7947618	7948263	7948357	7945574	7945658	7948436	7948454
1339	ENSGALG00000033087	STAT4	chr7	-	7952838	7952990	7953844	7953930	7951597	7951756	7955489	7955568
1340	ENSGALG00000033087	STAT4	chr7	-	7952838	7952990	7955489	7955568	7951597	7951756	7957180	7957273
1341	ENSGALG00000033087	STAT4	chr7	-	7953844	7953930	7955489	7955568	7951597	7951756	7957180	7957273
1342	ENSGALG00000033087	STAT4	chr7	-	7953844	7953930	7955489	7955568	7952838	7952990	7957180	7957273
1343	ENSGALG00000033087	STAT4	chr7	-	7955489	7955568	7957180	7957273	7952838	7952990	7958065	7958164
1344	ENSGALG00000033087	STAT4	chr7	-	7955489	7955568	7957180	7957273	7953844	7953930	7958065	7958164
1345	ENSGALG00000015630	EDIL3	chrZ	+	62476499	62476529	62502956	62503085	62441570	62441699	62530608	62530722
1346	ENSGALG00000016766	REV1	chr1	-	133899798	133900032	133903838	133904041	133897237	133897346	133904399	133904556
1347	ENSGALG00000016766	REV1	chr1	-	133927263	133927413	133929661	133929830	133924226	133924942	133931724	133931857
1348	ENSGALG00000008023	TMEM94	chr18	+	10802693	10802821	10803413	10803550	10801888	10802008	10804213	10804410
1349	ENSGALG00000041081	NA	chrZ	-	2126582	2126783	2129432	2129556	2114084	2114901	2130978	2131134
1350	ENSGALG00000051415	TM2D1	chr8	-	27656493	27656612	27657807	27657881	27649859	27650445	27661252	27661344
1351	ENSGALG00000051415	TM2D1	chr8	-	27657807	27657881	27661252	27661344	27656493	27656612	27665417	27665526
1352	ENSGALG00000044620	NA	chr4	-	89618947	89620682	89626236	89626367	89617525	89617633	89627261	89628806
1353	ENSGALG00000003208	GABARAPL2	chr11	-	19904992	19905124	19907130	19907303	19898208	19898394	19911569	19911625
1354	ENSGALG00000005994	DERL3	chr15	-	8298574	8298668	8299037	8299111	8297305	8297501	8299576	8299642
1355	ENSGALG00000005994	DERL3	chr15	-	8299037	8299111	8299576	8299642	8298574	8298668	8299756	8299924
1356	ENSGALG00000014115	SLAIN2	chr4	-	66460748	66461067	66465786	66465864	66459677	66459744	66470537	66470675
1357	ENSGALG00000003169	CBFB	chr11	+	2344625	2344712	2348576	2348693	2344365	2344513	2366660	2366777
1358	ENSGALG00000016607	CLCN4	chr1	-	126207202	126207389	126209652	126210198	126204434	126204833	126210740	126210821
1359	ENSGALG00000001973	GNL2	chr23	+	3888766	3888925	3889476	3889590	3887450	3887517	3890287	3890416
1360	ENSGALG00000052460	CYB5R4	chr3	-	77576931	77576989	77578543	77578598	77576734	77576828	77583318	77583360
1361	ENSGALG00000003183	C11H16orf70	chr11	+	2407543	2407638	2411427	2411525	2403239	2403319	2413720	2413833
1362	ENSGALG00000003183	C11H16orf70	chr11	+	2417448	2417492	2420073	2420117	2416615	2416698	2421451	2421510
1363	ENSGALG00000003183	C11H16orf70	chr11	+	2420073	2420117	2421451	2421510	2417448	2417492	2422895	2422968
1364	ENSGALG00000002490	UQCRC2	chr14	+	15383784	15383934	15385464	15385529	15383577	15383670	15386289	15386346
1365	ENSGALG00000035057	SLC35B1	chr27	+	5746834	5746865	5747065	5747223	5746448	5746579	5747523	5747650
1366	ENSGALG00000000669	ETV3	chr25	+	2522986	2523224	2524968	2525084	2521524	2522008	2527659	2528858
1367	ENSGALG00000010938	KLHL7	chr2	+	30956753	30956856	30957615	30957709	30953026	30953389	30958805	30958930
1368	ENSGALG00000010938	KLHL7	chr2	+	30956753	30956856	30958805	30958930	30953026	30953389	30960740	30960916
1369	ENSGALG00000010938	KLHL7	chr2	+	30960740	30960916	30963475	30963650	30953026	30953389	30964970	30965113
1370	ENSGALG00000010938	KLHL7	chr2	+	30970382	30970623	30973597	30973799	30964970	30965113	30974560	30974658
1372	ENSGALG00000011116	VRK1	chr5	+	46818209	46818279	46818695	46818783	46813706	46813762	46819912	46820021
1373	ENSGALG00000011116	VRK1	chr5	+	46823966	46824145	46829449	46829543	46823702	46823761	46838399	46838482
1374	ENSGALG00000017070	PDS5B	chr1	-	175766789	175766913	175767540	175767701	175765701	175765860	175768708	175768814
1375	ENSGALG00000035717	HSPG2	chr21	+	6554295	6554434	6554875	6555014	6553977	6554138	6555382	6555534
1376	ENSGALG00000035717	HSPG2	chr21	+	6554566	6554718	6555382	6555534	6554295	6554434	6556023	6556162
1377	ENSGALG00000035717	HSPG2	chr21	+	6554875	6555014	6556023	6556162	6554566	6554718	6556247	6556399
1378	ENSGALG00000035717	HSPG2	chr21	+	6555382	6555534	6556247	6556399	6554875	6555014	6556485	6556624
1379	ENSGALG00000012540	RBFOX2	chr1	+	51972652	51972706	51972840	51972933	51970234	51970295	51973993	51974126
1380	ENSGALG00000006763	EXOC6	chr6	-	21539315	21539428	21560776	21560850	21538201	21538594	21568843	21568985
1381	ENSGALG00000006763	EXOC6	chr6	-	21560776	21560850	21568843	21568985	21538201	21539428	21578616	21578796
1382	ENSGALG00000006763	EXOC6	chr6	-	21602749	21602795	21603636	21603727	21595056	21595261	21603828	21603876
1383	ENSGALG00000006763	EXOC6	chr6	-	21603636	21603727	21603828	21603876	21602749	21602795	21605175	21605307
1384	ENSGALG00000016820	GAS6	chr1	+	138539833	138540023	138543615	138543780	138539325	138539444	138544921	138545090
1385	ENSGALG00000016820	GAS6	chr1	+	138543615	138543780	138544921	138545090	138539833	138540023	138546387	138546560
1387	ENSGALG00000040889	ARMC8	chr9	-	554691	554784	556633	556720	554067	554217	559068	559150
1388	ENSGALG00000040889	ARMC8	chr9	-	579471	579614	589718	589790	579274	579372	604397	604474
1389	ENSGALG00000032247	ATP1A1	chr1	-	81044470	81044605	81045137	81045251	81044162	81044280	81045600	81045804
1391	ENSGALG00000031305	FAM13C	chr6	+	1286712	1286817	1320113	1320160	1278453	1278525	1320366	1320405
1392	ENSGALG00000006417	SEC24A	chr13	-	16425303	16425359	16425934	16426053	16424802	16425009	16426816	16426929
1393	ENSGALG00000014810	TENT2	chrZ	-	22183328	22183420	22187339	22187476	22178419	22178499	22190454	22190498
1394	ENSGALG00000014810	TENT2	chrZ	-	22187339	22187476	22195081	22195210	22178419	22178499	22197675	22197752
1395	ENSGALG00000014810	TENT2	chrZ	-	22187339	22187476	22190454	22190498	22183328	22183420	22195081	22195210
1396	ENSGALG00000014810	TENT2	chrZ	-	22187339	22187476	22195081	22195210	22183328	22183420	22197675	22197752
1397	ENSGALG00000014810	TENT2	chrZ	-	22190454	22190498	22195081	22195210	22183328	22183420	22197675	22197752
1398	ENSGALG00000014810	TENT2	chrZ	-	22190454	22190498	22195081	22195210	22187339	22187476	22197675	22197752
1399	ENSGALG00000009279	SFMBT2	chr1	-	4530886	4531062	4539101	4539211	4529204	4529371	4545983	4546123
1400	ENSGALG00000009279	SFMBT2	chr1	-	4563435	4563537	4575410	4575508	4562679	4562827	4582082	4582329
1401	ENSGALG00000013640	MBP	chr2	+	90492274	90492349	90522455	90522546	90468322	90468556	90557798	90558393
1402	ENSGALG00000013640	MBP	chr2	+	90522455	90522546	90557798	90558229	90492274	90492349	90570597	90570702
1403	ENSGALG00000011531	APAF1	chr1	+	46734139	46734301	46734575	46734704	46733135	46733261	46735450	46735576
1404	ENSGALG00000043587	CCDC88A	chr3	-	107405	107486	107833	107920	106266	106529	108567	108639
1405	ENSGALG00000043587	CCDC88A	chr3	-	108932	109136	110158	110242	108567	108639	115867	116082
1406	ENSGALG00000010570	BTF3L4	chr8	+	24613106	24613170	24614028	24614142	24612083	24612188	24616502	24616704
1407	ENSGALG00000010570	BTF3L4	chr8	+	24614028	24614142	24616502	24616704	24612083	24612188	24618902	24618962
1408	ENSGALG00000010570	BTF3L4	chr8	+	24614028	24614142	24616502	24616704	24613106	24613170	24618902	24618962
1409	ENSGALG00000004336	INPPL1	chr4	-	1235423	1235568	1235643	1235782	1235034	1235175	1236181	1236245
1410	ENSGALG00000004336	INPPL1	chr4	-	1235643	1235782	1236181	1236245	1235423	1235568	1237011	1237390
1411	ENSGALG00000016187	WDR4	chr1	-	110898792	110898939	110901415	110901478	110896816	110896973	110901910	110902129
1412	ENSGALG00000012865	BRAF	chr1	-	56961245	56961349	56976364	56976628	56960470	56960573	56987286	56987388
1413	ENSGALG00000012865	BRAF	chr1	-	56976364	56976628	56987286	56987388	56961245	56961349	57002134	57002272
1414	ENSGALG00000032647	CLASP2	chr2	-	44660012	44660030	44662684	44662708	44658124	44658226	44665358	44665529
1415	ENSGALG00000000811	IST1	chr11	-	19724688	19724737	19725816	19725909	19722895	19724167	19726362	19726569
1416	ENSGALG00000000811	IST1	chr11	-	19727428	19727512	19727839	19727927	19726924	19727035	19728215	19728396
1417	ENSGALG00000000811	IST1	chr11	-	19727428	19727512	19728215	19728396	19726924	19727035	19729047	19729147
1418	ENSGALG00000000811	IST1	chr11	-	19727839	19727927	19728215	19728396	19726924	19727035	19729047	19729147
1419	ENSGALG00000000811	IST1	chr11	-	19727839	19727927	19728215	19728396	19727428	19727512	19729047	19729147
1420	ENSGALG00000007780	EIF4E3	chr12	-	16669218	16669285	16672089	16672150	16668474	16668630	16673742	16673837
1421	ENSGALG00000005035	KAT6B	chr6	-	15837984	15838216	15852081	15852175	15836105	15836265	15854547	15854709
1422	ENSGALG00000030011	ZNF704	chr2	-	121024557	121024661	121065768	121066016	121020188	121020421	121083301	121083373
1423	ENSGALG00000036447	NA	chr1	+	75762164	75762217	75763051	75763069	75761653	75761816	75763570	75763730
1424	ENSGALG00000011229	SERBP1	chr8	-	29021438	29021477	29028046	29028224	29018003	29020261	29030529	29030604
1425	ENSGALG00000011229	SERBP1	chr8	-	29022394	29022568	29024935	29024983	29021438	29021477	29028046	29028224
1426	ENSGALG00000011229	SERBP1	chr8	-	29022394	29022568	29028046	29028224	29021438	29021477	29030529	29030604
1427	ENSGALG00000011229	SERBP1	chr8	-	29024935	29024983	29028046	29028224	29021438	29021477	29030529	29030604
1428	ENSGALG00000011229	SERBP1	chr8	-	29024935	29024983	29028046	29028224	29022394	29022568	29030529	29030604
1429	ENSGALG00000011239	OXNAD1	chr2	+	34302428	34302492	34305164	34305271	34301999	34302162	34309401	34309543
1430	ENSGALG00000026278	NA	chr4	+	1251366	1251472	1254818	1254924	1249691	1249745	1255207	1255319
1431	ENSGALG00000026278	NA	chr4	+	1257377	1257471	1257926	1258020	1255207	1255319	1259798	1259865
1432	ENSGALG00000004273	RALGPS2	chr8	-	6739466	6739559	6742547	6742637	6736288	6736415	6750863	6750947
1433	ENSGALG00000014683	PEX5	chr1	+	78104743	78104860	78105254	78105347	78104311	78104402	78105527	78105647
1434	ENSGALG00000014683	PEX5	chr1	+	78108549	78108765	78108906	78109072	78108312	78108383	78109256	78109414
1435	ENSGALG00000040089	HPS3	chr9	-	24080615	24080802	24082136	24082625	24077701	24077787	24083042	24083265
1436	ENSGALG00000008603	ITPKA	chr5	+	24920458	24920672	24922357	24922562	24918502	24918599	24927595	24927697
1437	ENSGALG00000008786	NBEAL1	chr7	-	13715819	13715948	13717474	13717628	13714867	13715173	13717993	13718169
1438	ENSGALG00000008786	NBEAL1	chr7	-	13717474	13717628	13717993	13718169	13715819	13715948	13718641	13719226
1439	ENSGALG00000040783	MAP4	chr2	+	694706	694957	703681	703747	679997	680051	723035	723161
1440	ENSGALG00000040783	MAP4	chr2	+	760945	761074	762399	762492	758197	758529	765071	765153
1441	ENSGALG00000002458	VAC14	chr11	+	1656985	1657093	1657909	1658019	1655800	1655863	1659127	1659234
1442	ENSGALG00000020729	NDUFAF5	chr3	-	12688495	12688579	12689558	12689619	12688134	12688217	12690166	12690364
1443	ENSGALG00000041787	PLA2G15	chr11	+	84650	84749	86104	86200	83188	83307	86281	86329
1444	ENSGALG00000010151	CCDC167	chr3	+	30272701	30272796	30275356	30275409	30269955	30270022	30277406	30278500
1445	ENSGALG00000007028	NA	chr4	-	8762276	8762325	8765029	8765078	8760724	8760900	8773141	8773176
1446	ENSGALG00000003955	CEP350	chr8	-	6396742	6396882	6397357	6397518	6396087	6396170	6400293	6400438
1447	ENSGALG00000000438	ERMP1	chrZ	-	27774744	27774947	27775478	27775631	27773891	27774007	27776206	27776397
1448	ENSGALG00000033416	HIC2	chr15	-	540930	540981	543185	543368	535647	537462	543509	543648
1449	ENSGALG00000033416	HIC2	chr15	-	543509	543648	547020	547198	535647	537462	563314	563422
1450	ENSGALG00000002891	ACADL	chr7	-	2773128	2773215	2775744	2775872	2771931	2772493	2778389	2778503
1451	ENSGALG00000003584	KPNA2	chr18	-	6979624	6979807	6979892	6980126	6979369	6979519	6980727	6980991
1452	ENSGALG00000023199	HNRNPDL	chr4	+	46404989	46405087	46405468	46405572	46404605	46404773	46406248	46406523
1453	ENSGALG00000043733	TMEM50A	chr23	-	2549018	2549131	2550511	2550615	2548137	2548205	2550784	2550924
1454	ENSGALG00000012798	SSR1	chr2	+	64624990	64625109	64626993	64627256	64623376	64623540	64627716	64627793
1455	ENSGALG00000006298	ATG4B	chr9	-	4963128	4963274	4964990	4965187	4962513	4962570	4967862	4967942
1456	ENSGALG00000006298	ATG4B	chr9	-	4970606	4970705	4972559	4972631	4969680	4969782	4973145	4973244
1457	ENSGALG00000002056	TANGO2	chr15	+	1567002	1567122	1567300	1567415	1565275	1565364	1571344	1571415
1458	ENSGALG00000016897	GPR180	chr1	-	147860129	147860321	147866483	147866641	147859698	147859776	147870083	147870133
1459	ENSGALG00000042001	NA	chr4	+	35030027	35030158	35030932	35031078	35029332	35029424	35031424	35031501
1460	ENSGALG00000010084	EIF4G3	chr21	+	6664911	6664944	6674535	6674556	6660305	6660401	6675346	6675526
1461	ENSGALG00000010084	EIF4G3	chr21	+	6701032	6701127	6702050	6702144	6698936	6699069	6703530	6703648
1462	ENSGALG00000007358	CILP	chr10	-	18240488	18240542	18240975	18241059	18238935	18239121	18241702	18241830
1463	ENSGALG00000000377	HNRNPM	chr28	-	609068	609143	609530	609575	608490	608589	612492	612553
1464	ENSGALG00000014217	GUF1	chr4	-	67606105	67606239	67606654	67606798	67605518	67605620	67608114	67608247
1465	ENSGALG00000014085	TM7SF3	chr1	-	68009691	68009846	68015561	68015635	68007778	68007929	68015905	68015987
1466	ENSGALG00000009440	BMT2	chr1	+	26931233	26931407	26936206	26936321	26921577	26921719	26940005	26940635
1467	ENSGALG00000038420	HSF2	chr3	-	61399016	61399186	61400046	61400128	61397729	61397999	61400236	61400298
1468	ENSGALG00000011124	ARHGAP24	chr4	-	46080480	46080688	46092026	46092149	46069071	46069204	46162914	46163002
1469	ENSGALG00000011124	ARHGAP24	chr4	-	46080480	46080688	46162914	46163002	46069071	46069204	46188848	46189048
1470	ENSGALG00000011124	ARHGAP24	chr4	-	46092026	46092149	46162914	46163002	46069071	46069204	46188848	46189048
1471	ENSGALG00000011124	ARHGAP24	chr4	-	46092026	46092149	46162914	46163002	46080480	46080688	46188848	46189048
1472	ENSGALG00000011124	ARHGAP24	chr4	-	46162914	46163002	46188848	46189048	46080480	46080688	46214520	46214760
1473	ENSGALG00000011124	ARHGAP24	chr4	-	46162914	46163002	46188848	46189048	46092026	46092149	46214520	46214760
1474	ENSGALG00000016705	SUPT3H	chr3	-	109125731	109125920	109126478	109126586	109122930	109123041	109127138	109127251
1475	ENSGALG00000000816	NA	chr26	+	2413071	2413264	2420930	2421093	2390183	2390307	2430418	2430481
1476	ENSGALG00000000816	NA	chr26	+	2420930	2421093	2430418	2430481	2413071	2413264	2433346	2433562
1477	ENSGALG00000010593	GALC	chr5	-	43078692	43078823	43083962	43084090	43073492	43073648	43089126	43089165
1478	ENSGALG00000007874	IL18	chr24	+	6171562	6171700	6172241	6172387	6169485	6170101	6172516	6173722
1479	ENSGALG00000035029	NA	chr14	-	14623677	14623798	14624325	14624458	14623279	14623341	14624796	14624889
1480	ENSGALG00000035029	NA	chr14	-	14625239	14625339	14625811	14625896	14624796	14624889	14626558	14626625
1481	ENSGALG00000035029	NA	chr14	-	14628361	14628414	14629435	14629812	14626558	14626625	14629887	14630009
1482	ENSGALG00000039212	NDUFA13	chr28	-	3554425	3554495	3554593	3554665	3553999	3554174	3554786	3554865
1483	ENSGALG00000006689	ABHD2	chr10	-	13442722	13442898	13452236	13452437	13441033	13441201	13453235	13453317
1484	ENSGALG00000006689	ABHD2	chr10	-	13452236	13452437	13453235	13453317	13442722	13442898	13462839	13462876
1485	ENSGALG00000008006	CAPN6	chr4	+	13359002	13359195	13361769	13361963	13358458	13358667	13365344	13365422
1486	ENSGALG00000031832	IKBKB	chr22	+	3041658	3041782	3042038	3042190	3040765	3040948	3042296	3042358
1487	ENSGALG00000013310	MAEA	chr4	-	84505816	84505893	84508380	84508503	84499184	84499293	84521801	84522005
1488	ENSGALG00000006078	PALB2	chr14	-	7286388	7288278	7288512	7288612	7284866	7285678	7288711	7288771
1489	ENSGALG00000039742	CYP21A1	chr16	+	2628313	2628409	2628751	2628859	2628020	2628172	2629085	2629193
1490	ENSGALG00000007075	ATP13A3	chr9	+	13021584	13021655	13024689	13024770	13021094	13021265	13025913	13025983
1491	ENSGALG00000007075	ATP13A3	chr9	+	13036018	13036139	13036905	13037030	13035779	13035933	13037824	13038003
1492	ENSGALG00000007075	ATP13A3	chr9	+	13044600	13044681	13047395	13047485	13042864	13043052	13048990	13049188
1493	ENSGALG00000011704	HACD2	chr7	-	27163070	27163159	27166241	27166260	27157335	27157457	27166611	27166729
1494	ENSGALG00000002663	ATR	chr9	-	10617075	10617219	10617543	10617744	10616568	10616719	10618299	10618434
1495	ENSGALG00000002663	ATR	chr9	-	10639864	10640063	10640185	10640338	10638997	10639257	10641152	10641379
1496	ENSGALG00000002663	ATR	chr9	-	10641609	10641804	10642905	10643093	10641152	10641379	10643798	10644688
1497	ENSGALG00000006254	ERCC6	chr6	-	19574239	19574335	19575744	19575861	19573113	19573332	19577053	19577230
1498	ENSGALG00000011571	AGPAT4	chr3	+	45299113	45299344	45321118	45321288	45283851	45283913	45328892	45329054
1499	ENSGALG00000041505	PRRC2B	chr17	+	6505812	6506001	6506140	6506335	6505042	6505125	6506772	6506859
1500	ENSGALG00000015353	BBX	chr1	+	88414509	88414590	88421950	88422031	88409956	88410024	88424880	88424958
1501	ENSGALG00000015353	BBX	chr1	+	88416833	88416914	88421950	88422031	88414509	88414590	88424880	88424958
1502	ENSGALG00000040713	NA	chr11	+	18926140	18926252	18926319	18926467	18925807	18925985	18926547	18926609
1503	ENSGALG00000032366	MEF2A	chr10	+	17490455	17490587	17490652	17490790	17474578	17474782	17493875	17494095
1504	ENSGALG00000015326	CLTA	chrZ	+	52137640	52137694	52138887	52138923	52136133	52136245	52139956	52140384
1505	ENSGALG00000012823	TRIM24	chr1	-	56403553	56403700	56406436	56406553	56395753	56396019	56407813	56407946
1506	ENSGALG00000012823	TRIM24	chr1	-	56404380	56404495	56406436	56406553	56403553	56403700	56407813	56407946
1507	ENSGALG00000017076	B3GLCT	chr1	-	176302197	176302261	176308526	176308638	176297284	176297416	176311461	176311538
1508	ENSGALG00000013646	VPS37A	chr4	-	63138041	63138185	63139264	63139333	63137253	63137359	63139419	63139478
1509	ENSGALG00000016624	ELP3	chr3	-	105731866	105732094	105737793	105737859	105727886	105727968	105741446	105741537
1510	ENSGALG00000016624	ELP3	chr3	-	105746724	105746918	105762593	105762720	105741446	105741537	105766380	105766542
1511	ENSGALG00000007516	NA	chr13	+	18533755	18533890	18535533	18535683	18532246	18532480	18537230	18537378
1512	ENSGALG00000000349	PSMC5	chr27	+	4120918	4121016	4121274	4121331	4120129	4120201	4121464	4121695
1513	ENSGALG00000012898	RELCH	chr2	-	68252944	68253027	68253704	68253787	68252702	68252766	68257831	68257931
1514	ENSGALG00000012898	RELCH	chr2	-	68291697	68291769	68298163	68298253	68291531	68291587	68315487	68316439
1515	ENSGALG00000039942	CTBP1	chr4	+	84726265	84726420	84738318	84738463	84701430	84701576	84742613	84742820
1516	ENSGALG00000039942	CTBP1	chr4	+	84748405	84748620	84752373	84752504	84742613	84742820	84754513	84754641
1517	ENSGALG00000015681	NRIP1	chr1	-	99718089	99718138	99758728	99758813	99699126	99703008	99764796	99764877
1518	ENSGALG00000020003	MAP3K4	chr3	-	45391010	45391157	45395082	45395325	45389032	45389190	45399327	45400709
1519	ENSGALG00000008621	NRP2	chr7	-	12709535	12709691	12710745	12710915	12701482	12701627	12712735	12712891
1520	ENSGALG00000008621	NRP2	chr7	-	12710745	12710915	12712735	12712891	12709535	12709691	12713469	12713700
1521	ENSGALG00000008621	NRP2	chr7	-	12717809	12717991	12732749	12732927	12713469	12713700	12744143	12744588
1522	ENSGALG00000015652	NA	chr4	+	82276292	82276389	82279505	82279609	82274023	82274213	82280563	82280722
1523	ENSGALG00000015652	NA	chr4	+	82288180	82288292	82289613	82289722	82287252	82287361	82291372	82291463
1524	ENSGALG00000031129	HMCN1	chr8	-	10944215	10944386	10944933	10945104	10939670	10939841	10946386	10946557
1525	ENSGALG00000031129	HMCN1	chr8	-	11025387	11025660	11027418	11027546	11024235	11024331	11029616	11029782
1526	ENSGALG00000042771	GBE1	chr1	+	96558454	96558580	96561113	96561249	96540166	96540282	96563367	96563458
1527	ENSGALG00000013532	CAPRIN1	chr5	+	18728183	18728236	18728322	18728409	18726767	18726905	18733242	18733398
1528	ENSGALG00000017104	CDK8	chr1	-	177961998	177962157	177962277	177962356	177955964	177957263	177963745	177963843
1529	ENSGALG00000008358	AMBRA1	chr5	+	23775452	23775539	23782293	23782476	23756599	23758059	23795295	23795376
1530	ENSGALG00000023506	NA	chr3	-	16509590	16509658	16510195	16510292	16508315	16508638	16511387	16511396
1531	ENSGALG00000023506	NA	chr3	-	16509590	16509658	16510195	16510292	16508315	16508638	16512621	16512732
1532	ENSGALG00000023506	NA	chr3	-	16509590	16509658	16511904	16511994	16508315	16508638	16512621	16512732
1533	ENSGALG00000023506	NA	chr3	-	16510195	16510292	16511387	16511396	16508315	16508638	16511904	16511994
1534	ENSGALG00000023506	NA	chr3	-	16510195	16510292	16511904	16511994	16508315	16508638	16512621	16512732
1535	ENSGALG00000023506	NA	chr3	-	16510195	16510292	16511387	16511396	16509590	16509658	16511904	16511994
1536	ENSGALG00000050386	NA	chr1	-	51139697	51139787	51140150	51140219	51139377	51139487	51140546	51140603
1537	ENSGALG00000013235	PDK1	chr7	-	17703166	17703243	17703905	17703983	17702662	17702761	17704257	17704347
1538	ENSGALG00000005350	NA	chr19	+	8193078	8193238	8201340	8201472	8190196	8190315	8201854	8201962
[truncated: 2,801 more rows]

## Sheet: A5SS in TS vs. NS
Supplementary Table 3 Alternative 5' splice site (A5SS) events in TS vs. NS
[truncated: 238 more rows]

[truncated: 6 more sheets: A3SS in TS vs. NS, SE in SS vs. NS, RI in SS vs. NS, MXE in SS vs. NS, A5SS in SS vs. NS, A3SS in SS vs. NS]
