# Supplementary material for: Exploration of Alternative Splicing (AS) Events in MDV-Infected Chicken Spleens
Source: Genes (Basel). 2021 Nov 23;12(12):1857. doi: 10.3390/genes12121857 (PMC8701255; doi:10.3390/genes12121857)
Supplement: Supplementary file 1 [file genes-12-01857-s001.zip › Supplementary Table S2.xlsx]

## Sheet: primer detail
Supplementary Table 2 Detailed information of primers used in this study
Gene	Nucleotide sequences (5’→3’）	Size (bp)
SLA-F	GAAGAGCTTTGACGGAATT	241/141
SLA-R	CCTGTTGTAAGGGAATGG
NRP2-F	CAGAACTGCGAGTGGGTC	281/182
NRP2-R	ATGGTAGGAGGTGCGATG
SVIL-F	GCAAACAGCACAAAGGAT	181/123
SVIL-R	GGCAGTTCTGTAGAAGCA
RUNX2-F	GCTGGGAACGACGAGAAC	478/304
RUNX2-R	AGTGAATGGACGGCGAAG
