# Supplementary material for: Exploration of Alternative Splicing (AS) Events in MDV-Infected Chicken Spleens
Source: Genes (Basel). 2021 Nov 23;12(12):1857. doi: 10.3390/genes12121857 (PMC8701255; doi:10.3390/genes12121857)
Supplement: Supplementary file 1 [file genes-12-01857-s001.zip › Supplementary Table S1.xlsx]

## Sheet: Supplementary Table 1
Supplementary Table 1 Information of 17 samples and the results of RNA-Seq data quality control and mapping
Group	Subgroup	Sample ID	Sex	Total reads	Mapped reads	Paired reads	Read length	Mapped ratio	Properly paired	Properly paired ratio	d.p.i
noninfected	-	s17-1	Female	108038362	107107627	107236056	150	99.1385	95484650	89.0416	43
noninfected	-	s17-2	Female	104641540	101938302	104150474	150	97.4167	91545036	87.8969	43
noninfected	-	s14-3	Male	110054746	102232971	104012122	150	92.8928	91823316	88.2814	40
noninfected	-	s21-5	Male	115513772	113680831	114724610	150	98.4132	101471860	88.4482	49
noninfected	-	s12-1	Female	128383983	119069657	121124168	150	92.7449	106814670	88.1861	37
infected	tumorous	s10-4	Female	100505383	90244008	94726246	150	89.7902	78859174	83.2496	35
infected	tumorous	s13-2	Female	108936493	97976713	100720338	150	89.9393	83918386	83.3182	38
infected	tumorous	s14-8	Female	92679650	87393106	91878888	150	94.2959	76562896	83.3302	40
infected	tumorous	s16-2	Female	100808994	100266382	100163884	150	99.4617	88820150	88.6748	42
infected	tumorous	s6-3	Female	113462887	102623826	105995894	150	90.447	89439582	84.3802	31
infected	tumorous	s7-2	Male	125223738	111569986	116319496	150	89.0965	96071878	82.5931	32
infected	tumorous	s9-2	Female	106200618	94146126	100601162	150	88.6493	82251016	81.7595	34
infected	survivor	s24-11	Female	108771468	104207565	108057900	150	95.8041	95391848	88.2785	55
infected	survivor	s24-6	Female	117780440	113715225	117111392	150	96.5485	103254730	88.168	55
infected	survivor	s24-7	Female	125499128	123346822	124725286	150	98.285	109600818	87.8738	55
infected	survivor	s24-8	Female	112133382	109722582	111530648	150	97.8501	98779578	88.5672	55
infected	survivor	s24-9	Male	100700518	97189442	100087486	150	96.5133	88181240	88.1042	55
